# Supplementary material for: Dynamics of Viral Infection and Evolution of SARS-CoV-2 Variants in the Calabria Area of Southern Italy
Source: Front Microbiol. 2022 Jul 28;13:934993. doi: 10.3389/fmicb.2022.934993 (PMC9366435; doi:10.3389/fmicb.2022.934993)
Supplement: Supplementary file 1 [file Table_1.XLSX]

## Sheet: Foglio1
Sample ID	Region	Province	Gender	Age
001_21_SCV1	Calabria	Crotone
002_21_SCV2	Calabria	Crotone
003_21_SCV2	Calabria	Reggio Calabria	F	71
004_21_SCV2	Calabria	Reggio Calabria	F	58
005_21_SCV2	Calabria	Reggio Calabria	F	64
006_21_SCV2	Calabria	Reggio Calabria	F	79
007_21_SCV2	Calabria	Catanzaro
009_21_SCV2	Calabria	ViboValentia
011_21_SCV2	Calabria	Cosenza	F	57
012_21_SCV2	Calabria	Cosenza	F	35
013_21_SCV2	Calabria	Cosenza	M	6
014_21_SCV2	Calabria	Cosenza	M	56
015_21_SCV2	Calabria	Cosenza	M	58
016_21_SCV2	Calabria	Cosenza	M	96
017_21_SCV2	Calabria	Catanzaro
018_21_SCV	Calabria	Reggio Calabria
019_21_SCV	Calabria	Reggio Calabria
020_21_SCV	Calabria	Reggio Calabria
021_21_SCV	Calabria	Reggio Calabria
022_21_SCV	Calabria	Reggio Calabria
023_21_SCV	Calabria	Reggio Calabria
024_21_SCV	Calabria	Reggio Calabria
025_21_SCV	Calabria	Reggio Calabria
026_21_SCV	Calabria	Reggio Calabria
028_21_SCV	Calabria	Reggio Calabria
029_21_SCV	Calabria	Reggio Calabria
030_21_SCV	Calabria	Cosenza	F	83
031_21_SCV	Calabria	Cosenza	F	88
032_21_SCV	Calabria	Cosenza	F	92
033_21_SCV	Calabria	Cosenza	F	83
034_21_SCV	Calabria	Cosenza	M	33
035_21_SCV	Calabria	Cosenza	M	31
036_21_SCV	Calabria	Cosenza	F	69
037_21_SCV	Calabria	Cosenza	M
038_21_SCV	Calabria	Cosenza	F
039_21_SCV	Calabria	Cosenza	F
040_21_SCV	Calabria	Cosenza	F
041_21_SCV	Calabria	Cosenza	M
042_21_SCV	Calabria	Cosenza	F
043_21_SCV	Calabria	Cosenza	M
044_21_SCV	Calabria	Cosenza	F
045_21_SCV	Calabria	Cosenza	M	69
046_21_SCV	Calabria	Cosenza	M	77
047_21_SCV	Calabria	Cosenza	F	54
048_21_SCV	Calabria	Cosenza	M	68
049_21_SCV	Calabria	Catanzaro	F	86
050_21_SCV	Calabria	Catanzaro	M	53
051_21_SCV	Calabria	Catanzaro	M	87
052_21_SCV	Calabria	Catanzaro	F	66
053_21_SCV	Calabria	Catanzaro	F	67
054_21_SCV	Calabria	Catanzaro	F	41
056_21_SCV	Calabria	Catanzaro	M	80
057_21_SCV	Calabria	Reggio Calabria
058_21_SCV	Calabria	Reggio Calabria
059_21_SCV	Calabria	Reggio Calabria
060_21_SCV	Calabria	Reggio Calabria
061_21_SCV	Calabria	Reggio Calabria
062_21_SCV	Calabria	Reggio Calabria
063_21_SCV	Calabria	Reggio Calabria
064_21_SCV	Calabria	Reggio Calabria
065_21_SCV	Calabria	Reggio Calabria
066_21_SCV	Calabria	Reggio Calabria
067_21_SCV	Calabria	Reggio Calabria
068_21_SCV	Calabria	Reggio Calabria
069_21_SCV	Calabria	Reggio Calabria
070_21_SCV	Calabria	Reggio Calabria
071_21_SCV	Calabria	Reggio Calabria
072_21_SCV	Calabria	Reggio Calabria
073_21_SCV	Calabria	Cosenza	M
074_21_SCV	Calabria	Cosenza	F
075_21_SCV	Calabria	Cosenza	F
076_21_SCV	Calabria	Cosenza	M
077_21_SCV	Calabria	Cosenza	F
078_21_SCV	Calabria	Cosenza	F
079_21_SCV	Calabria	Cosenza	M
080_21_SCV	Calabria	Cosenza	F
081_21_SCV	Calabria	Catanzaro	F	80
082_21_SCV	Calabria	Catanzaro	M	63
083_21_SCV	Calabria	Catanzaro	M	65
084_21_SCV	Calabria	Catanzaro	M	66
085_21_SCV	Calabria	Catanzaro	F	73
086_21_SCV	Calabria	Cosenza	F	57
087_21_SCV	Calabria	Cosenza	F	31
088_21_SCV	Calabria	Cosenza	F
089_21_SCV	Calabria	Cosenza	F
090_21_SCV	Calabria	Cosenza	F
091_21_SCV	Calabria	Cosenza	M
092_21_SCV	Calabria	Cosenza	M
093_21_SCV	Calabria	Cosenza	M
094_21_SCV	Calabria	Cosenza	F
095_21_SCV	Calabria	Cosenza	M
096_21_SCV	Calabria	Cosenza	F
097_21 SCV2	Calabria	Cosenza	M	49
098_21 SCV2	Calabria	Cosenza	M
099_21 SCV2	Calabria	Cosenza	M
100_21 SCV2	Calabria	Cosenza	F
101_21 SCV2	Calabria	Cosenza	M
102_21 SCV2	Calabria	Cosenza	M
103_21 SCV2	Calabria	Cosenza	M
104_21 SCV2	Calabria	Cosenza	F
105_21 SCV2	Calabria	Reggio Calabria
106_21 SCV2	Calabria	Reggio Calabria
107_21 SCV2	Calabria	Reggio Calabria
108_21 SCV2	Calabria	Reggio Calabria
109_21 SCV2	Calabria	Reggio Calabria
110_21 SCV2	Calabria	Reggio Calabria
111_21 SCV2	Calabria	Reggio Calabria
112_21 SCV2	Calabria	Reggio Calabria
113_21 SCV2	Calabria	Reggio Calabria
114_21 SCV2	Calabria	Cosenza	M	53
115_21 SCV2	Calabria	Cosenza	F	80
116_21 SCV2	Calabria	Cosenza	M	63
118_21 SCV2	Calabria	Cosenza	F	63
119_21 SCV2	Calabria	Cosenza	M	75
120_21 SCV2	Calabria	Cosenza	M	91
121_21 SCV2	Calabria	Cosenza	F	77
122_21 SCV2	Calabria	Catanzaro	M	59
123_21 SCV2	Calabria	Catanzaro	M	31
124 _21 SCV2	Calabria	Catanzaro	F	49
125 _21 SCV2	Calabria	Catanzaro	F	86
126 _21 SCV2	Calabria	Catanzaro	M	88
127 _21 SCV2	Calabria	Reggio Calabria	M	21
128 _21 SCV2	Calabria	Reggio Calabria	M	55
129 _21 SCV2	Calabria	Reggio Calabria	M	1
130 _21 SCV2	Calabria	Reggio Calabria	F	13
131 _21 SCV2	Calabria	Reggio Calabria	M	47
132 _21 SCV2	Calabria	Reggio Calabria	F	60
133 _21 SCV2	Calabria	Reggio Calabria	M	78
134 _21 SCV2	Calabria	Reggio Calabria	M	49
135 _21 SCV2	Calabria	Cosenza	F	56
136 _21 SCV2	Calabria	Cosenza	M	65
137 _21 SCV2	Calabria	Cosenza	M	66
138 _21 SCV2	Calabria	Cosenza	M	55
139 _21 SCV2	Calabria	Cosenza	M	47
140 _21 SCV2	Calabria	Cosenza	M	21
141 _21 SCV2	Calabria	Cosenza	F	63
142 _21 SCV2	Calabria	Cosenza	F	75
143 _21 SCV2	Calabria	Reggio Calabria	M	56
144 _21 SCV2	Calabria	Reggio Calabria	F	23
145 _21 SCV2	Calabria	Reggio Calabria	M	50
146 _21 SCV2	Calabria	Reggio Calabria	F	49
147 _21 SCV2	Calabria	Reggio Calabria	F	78
148 _21 SCV2	Calabria	Reggio Calabria	F	31
149 _21 SCV2	Calabria	Reggio Calabria	M	31
150 _21 SCV2	Calabria	Reggio Calabria	F	73
151 _21 SCV2	Calabria	Catanzaro	F	79
152 _21 SCV2	Calabria	Catanzaro	M	79
153 _21 SCV2	Calabria	Catanzaro	F	47
154 _21 SCV2	Calabria	Catanzaro	M	11
155 _21 SCV2	Calabria	Catanzaro	F	92
156 _21 SCV2	Calabria	Catanzaro	M	70
SCV2_21_157	Calabria	Cosenza	M	33
SCV2_21_158	Calabria	Cosenza	M	64
SCV2_21_159	Calabria	Cosenza	M	75
SCV2_21_160	Calabria	Cosenza	M	59
SCV2_21_161	Calabria	Cosenza	M	66
SCV2_21_162	Calabria	Cosenza	F	40
SCV2_21_163	Calabria	Cosenza	F	16
SCV2_21_164	Calabria	Cosenza	M	58
SCV2_21_165	Calabria	Catanzaro	F	74
SCV2_21_166	Calabria	Catanzaro	F	18
SCV2_21_167	Calabria	Reggio Calabria	M	64
SCV2_21_168	Calabria	Reggio Calabria	F	11
SCV2_21_169	Calabria	Reggio Calabria	M	98
SCV2_21_170	Calabria	Reggio Calabria	M	59
SCV2_21_171	Calabria	Reggio Calabria	M	6
SCV2_21_172	Calabria	Reggio Calabria	M	12
SCV2_21_173	Calabria	Reggio Calabria	F	78
SCV2_21_174	Calabria	Reggio Calabria	F	36
SCV2_21_175	Calabria	Reggio Calabria	M	14
SCV2_21_176	Calabria	Reggio Calabria	F	55
SCV2_21_177	Calabria	Reggio Calabria	M	61
SCV2_21_178	Calabria	Reggio Calabria	F	74
SCV2_21_179	Calabria	Reggio Calabria	F	68
SCV2_21_180	Calabria	Reggio Calabria	F	58
SCV2_21_181	Calabria	Reggio Calabria	M	15
SCV2_21_182	Calabria	Reggio Calabria	M	68
SCV2_21_184	Calabria	Cosenza	M	68
SCV2_21_185	Calabria	Cosenza	M	78
SCV2_21_186	Calabria	Cosenza	F	59
SCV2_21_187	Calabria	Cosenza	F	35
SCV2_21_188	Calabria	Cosenza	M	77
SCV2_21_189	Calabria	Cosenza	M	28
SCV2_21_190	Calabria	Cosenza	M	74
SCV2_21_191	Calabria	Reggio Calabria	M	69
SCV2_21_192	Calabria	Reggio Calabria	F	30
SCV2_21_193	Calabria	Reggio Calabria	M	26
SCV2_21_194	Calabria	Reggio Calabria	F	35
SCV2_21_195	Calabria	Reggio Calabria	F	84
SCV2_21_196	Calabria	Reggio Calabria	F	29
SCV2_21_197	Calabria	Reggio Calabria	M	51
SCV2_21_198	Calabria	Reggio Calabria	M	86
SCV2_21_200	Calabria	Catanzaro	F	50
SCV2_21_201	Calabria	Catanzaro	M	33
SCV2_21_202	Calabria	Catanzaro	F	71
SCV2_21_203	Calabria	Cosenza	F	76
SCV2_21_204	Calabria	Cosenza	M	77
SCV2_21_205	Calabria	Cosenza	M	27
SCV2_21_206	Calabria	Cosenza	M	70
SCV2_21_207	Calabria	Cosenza	F	62
SCV2_21_208	Calabria	Cosenza	F	89
SCV2_21_209	Calabria	Cosenza	F	20
SCV2_21_210	Calabria	Cosenza	F	31
SCV2_21_211	Calabria	Reggio Calabria	F	86
SCV2_21_212	Calabria	Reggio Calabria	F	68
SCV2_21_213	Calabria	Reggio Calabria	M	66
SCV2_21_214	Calabria	Reggio Calabria	M	30
SCV2_21_215	Calabria	Reggio Calabria	M	56
SCV2_21_216	Calabria	Reggio Calabria	F	75
SCV2_21_217	Calabria	Reggio Calabria	F	54
SCV2_21_218	Calabria	Reggio Calabria	M	41
SCV2_21_219	Calabria	Reggio Calabria	F	89
SCV2_21_220	Calabria	Reggio Calabria	F	52
SCV2_21_222	Calabria	Reggio Calabria
SCV2_21_223	Calabria	Reggio Calabria
SCV2_21_224	Calabria	Reggio Calabria	M	30
SCV2_21_225	Calabria	Reggio Calabria	F	20
SCV2_21_226	Calabria	Reggio Calabria	F	62
SCV2_21_227	Calabria	Catanzaro	F	79
SCV2_21_228	Calabria	Catanzaro	M	39
SCV2_21_229	Calabria	Catanzaro	F	60
SCV2_21_230	Calabria	Catanzaro	F	52
SCV2_21_231	Calabria	Cosenza	F	42
SCV2_21_232	Calabria	Cosenza	M	70
SCV2_21_233	Calabria	Cosenza	M	82
SCV2_21_234	Calabria	Cosenza	M	41
SCV2_21_235	Calabria	Cosenza	F	60
SCV2_21_236	Calabria	Cosenza	F	51
SCV2_21_237	Calabria	Reggio Calabria	F	15
SCV2_21_238	Calabria	Reggio Calabria	M	54
SCV2_21_239	Calabria	Reggio Calabria	M	60
SCV2_21_240	Calabria	Reggio Calabria	M	38
SCV2_21_241	Calabria	Reggio Calabria	F	56
SCV2_21_242	Calabria	Reggio Calabria	M	37
SCV2_21_243	Calabria	Reggio Calabria	M	20 giorni
SCV2_21_245	Calabria	Reggio Calabria	M	74
SCV2_21_246	Calabria	Reggio Calabria	M	74
SCV2_21_247	Calabria	Reggio Calabria	M	12
SCV2_21_248	Calabria	Reggio Calabria
SCV2_21_249	Calabria	Reggio Calabria
SCV2_21_250	Calabria	Reggio Calabria
SCV2_21_251	Calabria	Reggio Calabria
SCV2_21_252	Calabria	Reggio Calabria
SCV2_21_253	Calabria	Reggio Calabria
SCV2_21_254	Calabria	Reggio Calabria
SCV2_21_255	Calabria	Reggio Calabria
SCV2_21_256	Calabria	Reggio Calabria
SCV2_21_257	Calabria	Reggio Calabria
SCV2_21_258	Calabria	Reggio Calabria
SCV2_21_259	Calabria	Reggio Calabria
SCV2_21_260	Calabria	Reggio Calabria
SCV2_21_261	Calabria	Reggio Calabria
SCV2_21_262	Calabria	Reggio Calabria
SCV2_21_263	Calabria	Reggio Calabria
SCV2_21_264	Calabria	Reggio Calabria
SCV2_21_265	Calabria	Reggio Calabria
SCV2_21_267	Calabria	Catanzaro	M	82
SCV2_21_268	Calabria	Catanzaro	M	48
SCV2_21_270	Calabria	Reggio Calabria	M	18
SCV2_21_271	Calabria	Reggio Calabria	M	55
SCV2_21_272	Calabria	Reggio Calabria	M	81
SCV2_21_273	Calabria	Reggio Calabria	M	29
SCV2_21_274	Calabria	Reggio Calabria	M	75
SCV2_21_275	Calabria	Reggio Calabria	M	29
SCV2_21_276	Calabria	Reggio Calabria	F	61
SCV2_21_277	Calabria	Reggio Calabria	M	18
SCV2_21_278	Calabria	Reggio Calabria	M	40
SCV2_21_279	Calabria	Catanzaro	M
SCV2_21_280	Calabria	Catanzaro
SCV2_21_281	Calabria	Reggio Calabria
SCV2_21_282	Calabria	Reggio Calabria
SCV2_21_283	Calabria	Reggio Calabria
SCV2_21_284	Calabria	Reggio Calabria
SCV2_21_285	Calabria	Reggio Calabria
SCV2_21_286	Calabria	Reggio Calabria
SCV2_21_287	Calabria	Reggio Calabria
SCV2_21_288	Calabria	Reggio Calabria
SCV2_21_289	Calabria	Reggio Calabria
SCV2_21_290	Calabria	Reggio Calabria
SCV2_21_291	Calabria	Reggio Calabria
SCV2_21_292	Calabria	Reggio Calabria
SCV2_21_293	Calabria	Reggio Calabria
SCV2_21_294	Calabria	Reggio Calabria
SCV2_21_295	Calabria	Catanzaro
SCV2_21_296	Calabria	Reggio Calabria
SCV2_21_297	Calabria	Reggio Calabria
SCV2_21_298	Calabria	Reggio Calabria
SCV2_21_299	Calabria	Reggio Calabria
SCV2_21_300	Calabria	Reggio Calabria
SCV2_21_301	Calabria	Reggio Calabria
SCV2_21_302	Calabria	Reggio Calabria
SCV2_21_303	Calabria	Reggio Calabria
SCV2_21_304	Calabria	Reggio Calabria
SCV2_21_305	Calabria	Reggio Calabria
SCV2_21_306	Calabria	Reggio Calabria
SCV2_21_307	Calabria	Reggio Calabria
SCV2_21_308	Calabria	Reggio Calabria
SCV2_21_310	Calabria	Reggio Calabria
SCV2_21_311	Calabria	Reggio Calabria
SCV2_21_312	Calabria	Reggio Calabria
SCV2_21_313	Calabria	Reggio Calabria
SCV2_21_314	Calabria	Reggio Calabria
SCV2_21_315	Calabria	Reggio Calabria
SCV2_21_316	Calabria	Reggio Calabria
SCV2_21_317	Calabria	Reggio Calabria
SCV2_21_318	Calabria	Reggio Calabria
SCV2_21_319	Calabria	Reggio Calabria
SCV2_21_320	Calabria	Reggio Calabria
SCV2_21_321	Calabria	Reggio Calabria
SCV2_21_322	Calabria	Reggio Calabria
SCV2_21_323	Calabria	Reggio Calabria
SCV2_21_324	Calabria	Reggio Calabria
SCV2_21_325	Calabria	Reggio Calabria
SCV2_21_326	Calabria	Reggio Calabria
SCV2_21_327	Calabria	Reggio Calabria
SCV2_21_328	Calabria	Reggio Calabria
SCV2_21_329	Calabria	Reggio Calabria
SCV2_21_331	Calabria	Reggio Calabria
SCV2_21_332	Calabria	Reggio Calabria
SCV2_21_334	Calabria	Reggio Calabria
SCV2_21_335	Calabria	Reggio Calabria
SCV2_21_336	Calabria	Reggio Calabria
SCV2_21_338	Calabria	Reggio Calabria
SCV2_21_339	Calabria	Reggio Calabria
SCV2_21_340	Calabria	Reggio Calabria
SCV2_21_341	Calabria	Reggio Calabria
SCV2_21_342	Calabria	Reggio Calabria
SCV2_21_343	Calabria	Reggio Calabria
SCV2_21_344	Calabria	Reggio Calabria
SCV2_21_345	Calabria	Reggio Calabria
SCV2_21_346	Calabria	Reggio Calabria
SCV2_21_347	Calabria	Reggio Calabria
SCV2_21_348	Calabria	Reggio Calabria
SCV2_21_349	Calabria	Reggio Calabria
SCV2_21_350	Calabria	Reggio Calabria
SCV2_21_351	Calabria	Reggio Calabria
SCV2_21_352	Calabria	Reggio Calabria
SCV2_21_356	Calabria	Reggio Calabria
SCV2_21_359	Calabria	Reggio Calabria
SCV2_21_360	Calabria	Reggio Calabria
SCV2_21_361	Calabria	Reggio Calabria
SCV2_21_362	Calabria	Reggio Calabria
SCV2_21_363	Calabria	Reggio Calabria
SCV2_21_364	Calabria	Reggio Calabria
SCV2_21_365	Calabria	Reggio Calabria
SCV2_21_366	Calabria	Reggio Calabria
SCV2_21_368	Calabria	Reggio Calabria
SCV2_21_369	Calabria	Reggio Calabria
SCV2_21_370	Calabria	Reggio Calabria
SCV2_21_371	Calabria	Catanzaro
SCV2_21_372	Calabria	Catanzaro
SCV2_21_373	Calabria	Reggio Calabria
SCV2_21_374	Calabria	Reggio Calabria
SCV2_21_375	Calabria	Reggio Calabria
SCV2_21_376	Calabria	Reggio Calabria
SCV2_21_377	Calabria	Reggio Calabria
SCV2_21_379	Calabria	Reggio Calabria
SCV2_21_380	Calabria	Reggio Calabria
SCV2_21_381	Calabria	Reggio Calabria
SCV2_21_382	Calabria	Reggio Calabria
SCV2_21_384	Calabria	Reggio Calabria
SCV2_21_385	Calabria	Reggio Calabria
SCV2_21_386	Calabria	Reggio Calabria
SCV2_21_387	Calabria	Reggio Calabria
SCV2_21_388	Calabria	Reggio Calabria
SCV2_21_389	Calabria	Reggio Calabria
SCV2_21_390	Calabria	Reggio Calabria
SCV2_21_391	Calabria	Reggio Calabria
SCV2_21_393	Calabria	Reggio Calabria
SCV2_21_395	Calabria	Reggio Calabria
SCV2_21_396	Calabria	Reggio Calabria
SCV2_21_397	Calabria	Reggio Calabria
SCV2_21_398	Calabria	Reggio Calabria
SCV2_21_400	Calabria	Reggio Calabria
SCV2_21_401	Calabria	Reggio Calabria
SCV2_21_404	Calabria	Reggio Calabria
SCV2_21_405	Calabria	Reggio Calabria
SCV2_21_407	Calabria	Reggio Calabria
SCV2_21_408	Calabria	Reggio Calabria
SCV2_21_409	Calabria	Reggio Calabria
SCV2_21_411	Calabria	Reggio Calabria
SCV2_21_412	Calabria	Reggio Calabria
SCV2_21_414	Calabria	Reggio Calabria
SCV2_21_415	Calabria	Reggio Calabria
SCV2_21_416	Calabria	Reggio Calabria
SCV2_21_417	Calabria	Reggio Calabria
SCV2_21_418	Calabria	Reggio Calabria
SCV2_21_419	Calabria	Reggio Calabria
SCV2_21_421	Calabria	Reggio Calabria
SCV2_21_422	Calabria	Reggio Calabria
SCV2_21_423	Calabria	Reggio Calabria
SCV2_21_424	Calabria	Reggio Calabria
SCV2_21_425	Calabria	Reggio Calabria
SCV2_21_426	Calabria	Reggio Calabria
SCV2_21_427	Calabria	Reggio Calabria
SCV2_21_428	Calabria	Reggio Calabria
SCV2_21_429	Calabria	Reggio Calabria
SCV2_21_430	Calabria	Reggio Calabria
SCV2_21_431	Calabria	Reggio Calabria
SCV2_21_433	Calabria	Reggio Calabria
SCV2_21_434	Calabria	Reggio Calabria
SCV2_21_435	Calabria	Reggio Calabria
SCV2_21_436	Calabria	Reggio Calabria
SCV2_21_437	Calabria	Reggio Calabria
SCV2_21_438	Calabria	Reggio Calabria
SCV2_21_441	Calabria	Reggio Calabria
SCV2_21_442	Calabria	Reggio Calabria
SCV2_21_443	Calabria	Reggio Calabria
SCV2_21_444	Calabria	Reggio Calabria
SCV2_21_445	Calabria	Reggio Calabria
SCV2_21_446	Calabria	Reggio Calabria
SCV2_21_447	Calabria	Reggio Calabria
SCV2_21_448	Calabria	Reggio Calabria
SCV2_21_449	Calabria	Reggio Calabria
SCV2_21_450	Calabria	Reggio Calabria
SCV2_21_451	Calabria	Reggio Calabria
SCV2_21_452	Calabria	Reggio Calabria
SCV2_21_453	Calabria	Reggio Calabria
SCV2_21_454	Calabria	Reggio Calabria
SCV2_21_455	Calabria	Reggio Calabria
SCV2_21_456	Calabria	Reggio Calabria
SCV2_21_457	Calabria	Reggio Calabria
SCV2_21_458	Calabria	Reggio Calabria
SCV2_21_459	Calabria	Reggio Calabria
SCV2_21_460	Calabria	Reggio Calabria
SCV2_21_461	Calabria	Reggio Calabria
SCV2_21_462	Calabria	Reggio Calabria
SCV2_21_463	Calabria	Reggio Calabria
SCV2_21_464	Calabria	Reggio Calabria
SCV2_21_465	Calabria	Reggio Calabria
SCV2_21_466	Calabria	Reggio Calabria
SCV2_21_467	Calabria	Reggio Calabria
SCV2_21_468	Calabria	Catanzaro
SCV2_21_472	Calabria	Catanzaro
SCV2_21_474	Calabria	Reggio Calabria
SCV2_21_475	Calabria	Reggio Calabria
SCV2_21_476	Calabria	Reggio Calabria
SCV2_21_477	Calabria	Reggio Calabria
SCV2_21_478	Calabria	Reggio Calabria
SCV2_21_479	Calabria	Reggio Calabria
SCV2_21_480	Calabria	Reggio Calabria
SCV2_21_481	Calabria	Reggio Calabria
SCV2_21_482	Calabria	Reggio Calabria
SCV2_21_483	Calabria	Reggio Calabria
SCV2_21_484	Calabria	Reggio Calabria
SCV2_21_485	Calabria	Reggio Calabria
SCV2_21_486	Calabria	Reggio Calabria
SCV2_21_487	Calabria	Reggio Calabria
SCV2_21_488	Calabria	Reggio Calabria
SCV2_21_489	Calabria	Reggio Calabria
SCV2_21_490	Calabria	Reggio Calabria
SCV2_21_491	Calabria	Reggio Calabria
SCV2_21_492	Calabria	Reggio Calabria
SCV2_21_493	Calabria	Reggio Calabria
SCV2_21_494	Calabria	Reggio Calabria
SCV2_21_495	Calabria	Reggio Calabria
SCV2_21_496	Calabria	Reggio Calabria
SCV2_21_497	Calabria	Catanzaro
SCV2_21_498	Calabria	Catanzaro
SCV2_21_499	Calabria	Catanzaro
SCV2_21_500	Calabria	Catanzaro
SCV2_21_501	Calabria	Catanzaro
SCV2_21_502	Calabria	Catanzaro
SCV2_21_503	Calabria	Catanzaro
SCV2_21_504	Calabria	Catanzaro
SCV2_21_505	Calabria	Catanzaro
SCV2_21_506	Calabria	Catanzaro
SCV2_21_507	Calabria	Catanzaro
SCV2_21_508	Calabria	Catanzaro
SCV2_21_509	Calabria	Catanzaro
SCV2_21_510	Calabria	Catanzaro
SCV2_21_511	Calabria	Catanzaro
SCV2_21_512	Calabria	Catanzaro
SCV2_21/514	Calabria	ViboValentia
SCV2_21/515	Calabria	ViboValentia
SCV2_21/516	Calabria	ViboValentia
SCV2_21/517	Calabria	ViboValentia
SCV2_21/518	Calabria	ViboValentia
SCV2_21/519	Calabria	ViboValentia
SCV2_21/520	Calabria	ViboValentia
SCV2_21/526	Calabria	Reggio Calabria
SCV2_21/527	Calabria	Reggio Calabria
SCV2_21/529	Calabria	Reggio Calabria
SCV2_21/530	Calabria	Reggio Calabria
SCV2_21/531	Calabria	Reggio Calabria
SCV2_21/532	Calabria	Reggio Calabria
SCV2_21/533	Calabria	Reggio Calabria
SCV2_21/534	Calabria	Reggio Calabria
SCV2_21/535	Calabria	Reggio Calabria
SCV2_21/537	Calabria	Reggio Calabria
SCV2_21/538	Calabria	Reggio Calabria
SCV2_21/539	Calabria	Reggio Calabria
SCV2_21/540	Calabria	Reggio Calabria
SCV2_21/541	Calabria	Reggio Calabria
SCV2_21/542	Calabria	Reggio Calabria
SCV2_21/543	Calabria	Reggio Calabria
SCV2_21/544	Calabria	Reggio Calabria
SCV2_21/545	Calabria	Reggio Calabria
SCV2_21/548	Calabria	Reggio Calabria
SCV2_21/549	Calabria	Reggio Calabria
SCV2_21/550	Calabria	Reggio Calabria
SCV2_21/551	Calabria	Reggio Calabria
SCV2_21/553	Calabria	Reggio Calabria
SCV2_21/555	Calabria	Reggio Calabria
SCV2_21/556	Calabria	Reggio Calabria
SCV2_21/557	Calabria	Reggio Calabria
SCV2_21/558	Calabria	Reggio Calabria
SCV2_21/559	Calabria	Reggio Calabria
SCV2_21/560	Calabria	Reggio Calabria
SCV2_21/561	Calabria	Reggio Calabria
SCV2_21/562	Calabria	Reggio Calabria
SCV2_21/563	Calabria	Reggio Calabria
SCV2_21/564	Calabria	Catanzaro
SCV2_21/565	Calabria	Catanzaro
SCV2_21/566	Calabria	Catanzaro
SCV2_21/568	Calabria	Catanzaro
SCV2_21/570	Calabria	Catanzaro
SCV2_21/571	Calabria	Catanzaro
SCV2_21/572	Calabria	Catanzaro
SCV2_21/573	Calabria	Catanzaro
SCV2_21/574	Calabria	Catanzaro
SCV2_21/575	Calabria	Catanzaro
SCV2_21/577	Calabria	Catanzaro
SCV2_21/579	Calabria	Catanzaro
SCV2_21/581	Calabria	Catanzaro
SCV2_21/582	Calabria	Catanzaro
SCV2_21/584	Calabria	Catanzaro
SCV2_21/585	Calabria	Catanzaro
SCV2_21/586	Calabria	Catanzaro
SCV2_21/587	Calabria	Catanzaro
SCV2_21/588	Calabria	Catanzaro
SCV2_21/589	Calabria	Catanzaro
SCV2_21/590	Calabria	Catanzaro
SCV2_21/591	Calabria	Catanzaro
SCV2_21/592	Calabria	Catanzaro
SCV2_21/593	Calabria	Catanzaro
SCV2_21/594	Calabria	Catanzaro
SCV2_21/595	Calabria	Catanzaro
SCV2_21/596	Calabria	Catanzaro
SCV2_21/598	Calabria	Catanzaro
SCV2_21/599	Calabria	Catanzaro
SCV2_21/600	Calabria	Catanzaro
SCV2_21/601	Calabria	Catanzaro
SCV2_21/602	Calabria	Catanzaro
SCV2_21/603	Calabria	Catanzaro
SCV2_21/604	Calabria	Catanzaro
SCV2_21/605	Calabria	Catanzaro
SCV2_21/606	Calabria	Reggio Calabria
SCV2_21/607	Calabria	Reggio Calabria
SCV2_21/609	Calabria	Catanzaro
SCV2_21/610	Calabria	Catanzaro
SCV2_21/611	Calabria	Catanzaro
SCV2_21/612	Calabria	Catanzaro
SCV2_21/615	Calabria	Reggio Calabria
SCV2_21/616	Calabria	Reggio Calabria
SCV2_21/617	Calabria	Reggio Calabria
SCV2_21/618	Calabria	Reggio Calabria
SCV2_21/619	Calabria	Reggio Calabria
SCV2_21/620	Calabria	Reggio Calabria
SCV2_21/621	Calabria	Reggio Calabria
SCV2_21/622	Calabria	Reggio Calabria
SCV2_21/623	Calabria	Reggio Calabria
SCV2_21/624	Calabria	Reggio Calabria
SCV2_21/625	Calabria	Reggio Calabria
SCV2_21/626	Calabria	Reggio Calabria
SCV2_21/627	Calabria	Reggio Calabria
SCV2_21/629	Calabria	Reggio Calabria
SCV2_21/631	Calabria	Reggio Calabria
SCV2_21/632	Calabria	Catanzaro
SCV2_21/633	Calabria	Catanzaro
SCV2_21/635	Calabria	Catanzaro
SCV2_21/636	Calabria	Catanzaro
SCV2_21/638	Calabria	Catanzaro
SCV2_21/639	Calabria	Catanzaro
SCV2_21/642	Calabria	Catanzaro
SCV2_21/643	Calabria	Catanzaro
SCV2_21/644	Calabria	Catanzaro
SCV2_21/645	Calabria	Catanzaro
SCV2_21/646	Calabria	Catanzaro
SCV2_21/647	Calabria	Catanzaro
SCV2_21/648	Calabria	Catanzaro
SCV2_21/649	Calabria	Catanzaro
SCV2_21/650	Calabria	Catanzaro
SCV2_21/651	Calabria	Catanzaro
SCV2_21/652	Calabria	Catanzaro
SCV2_21/653	Calabria	Catanzaro
SCV2_21/654	Calabria	Catanzaro
SCV2_21/655	Calabria	Catanzaro
SCV2_21/656	Calabria	Catanzaro
SCV2_21/657	Calabria	Catanzaro
SCV2_21/658	Calabria	Catanzaro
SCV2_21/659	Calabria	Catanzaro
SCV2_21/660	Calabria	Catanzaro
SCV2_21/661	Calabria	Catanzaro
SCV2_21/662	Calabria	Catanzaro
SCV2_21/663	Calabria	Catanzaro
SCV2_21/664	Calabria	Catanzaro
SCV2_21/666	Calabria	Catanzaro
SCV2_21/667	Calabria	Catanzaro
SCV2_21/668	Calabria	Catanzaro
SCV2_21/669	Calabria	Catanzaro
SCV2_21/670	Calabria	Catanzaro
SCV2_21/671	Calabria	Catanzaro
SCV2_21/672	Calabria	Catanzaro
SCV2_21/673	Calabria	Catanzaro
SCV2_21/674	Calabria	Catanzaro
SCV2_21/675	Calabria	Catanzaro
SCV2_21/676	Calabria	Catanzaro
SCV2_21/677	Calabria	Catanzaro
