# Supplementary material for: Dynamics of Viral Infection and Evolution of SARS-CoV-2 Variants in the Calabria Area of Southern Italy
Source: Front Microbiol. 2022 Jul 28;13:934993. doi: 10.3389/fmicb.2022.934993 (PMC9366435; doi:10.3389/fmicb.2022.934993)
Supplement: Supplementary file 2 [file Table_2.XLSX]

## Sheet: Supplementary_file_S2
Gene	Primer name	Forward Primer	Reverse primer	NC_045512.2 coordinates
S	SC2M1-55	AGGGGTACTGCTGTTATGTCTTTAAA	AAGTAGGGACTGGGTCTTCGAC	21421-21916
S	SC2M1-56	TGGGACCAATGGTACTAAGAGGT	ACCAGCTGTCCAACCTGAAGAA	21775-22345
S	SC2M1-57	GTGATCTCCCTCAGGGTTTTTCG	ACTTAAAAGTGGAAAATGATGCGGAA	22203-22697
S	SC2M1-58	ACTTGTGCCCTTTTGGTGAAGT	TGCTGGTGCATGTAGAAGTTCA	22563-23128
S	SC2M1-59	CCGGTAGCACACCTTGTAATGG	CCCCTATTAAACAGCCTGCACG	22986-23519
S	SC2M1-60	ACCAGGTTGCTGTTCTTTATCAGG	CAGCTATTCCAGTTAAAGCACGGT	23379-23876
S	SC2M1-61	AATTCTACCAGTGTCTATGACCAAGAC	GCACCAAAGGTCCAACCAGAAG	23737-24231
S	SC2M1-62b	TGCAGATGCTGGCTTCATCA	CACACTCTGACATTTTAGTAGCAGC	26046-24659
