# Supplementary material for: Dynamics of Viral Infection and Evolution of SARS-CoV-2 Variants in the Calabria Area of Southern Italy
Source: Front Microbiol. 2022 Jul 28;13:934993. doi: 10.3389/fmicb.2022.934993 (PMC9366435; doi:10.3389/fmicb.2022.934993)
Supplement: Supplementary file 3 [file Table_3.XLSX]

## Sheet: all_peptides_predictions_spike
sliding_window	WT_n	Mutant_n	HGVS_C	HGVS_P	Mutation	WT	Mutant	HLA	nM_WT	nM_MUT	Rank_WT	Rank_MUT	IEDB_WT_score	IEDB_MUT_score	Cluster	Binder_WT	Binder_MUT
166-201	TTACCTTTCTTTTCCAATGTTACTTGGTTCCATGCT	TTACCTTTCTTTTCCAATGTTACTTGGTTCCATtCT	c.199G>T	p.Ala67Ser	A67S	LPFFSNVTWFHA	LPFFSNVTWFHS	HLA-A0101	12541.3	25721.6	4	21	0.1461	0.1461	Alpha_A67S
166-201	TTACCTTTCTTTTCCAATGTTACTTGGTTCCATGCT	TTACCTTTCTTTTCCAATGTTACTTGGTTCCATtCT	c.199G>T	p.Ala67Ser	A67S	LPFFSNVTWFHA	LPFFSNVTWFHS	HLA-A0201	11541.4	22366.2	17	31	0.1841	0.1841	Alpha_A67S
166-201	TTACCTTTCTTTTCCAATGTTACTTGGTTCCATGCT	TTACCTTTCTTTTCCAATGTTACTTGGTTCCATtCT	c.199G>T	p.Ala67Ser	A67S	LPFFSNVTWFHA	LPFFSNVTWFHS	HLA-A3001	18726	27413.9	29	50	0.1461	0.1461	Alpha_A67S
166-201	TTACCTTTCTTTTCCAATGTTACTTGGTTCCATGCT	TTACCTTTCTTTTCCAATGTTACTTGGTTCCATtCT	c.199G>T	p.Ala67Ser	A67S	LPFFSNVTWFHA	LPFFSNVTWFHS	HLA-B0801	26968.5	29061.7	40	46	0.3452	0.3452	Alpha_A67S
166-201	TTACCTTTCTTTTCCAATGTTACTTGGTTCCATGCT	TTACCTTTCTTTTCCAATGTTACTTGGTTCCATtCT	c.199G>T	p.Ala67Ser	A67S	LPFFSNVTWFHA	LPFFSNVTWFHS	HLA-B1801	23843.9	24161	18	19	0.1841	0.1841	Alpha_A67S
166-201	TTACCTTTCTTTTCCAATGTTACTTGGTTCCATGCT	TTACCTTTCTTTTCCAATGTTACTTGGTTCCATtCT	c.199G>T	p.Ala67Ser	A67S	LPFFSNVTWFHA	LPFFSNVTWFHS	HLA-B4403	37537.6	37582.7	27	27	0.1461	0.1461	Alpha_A67S
169-204	CCTTTCTTTTCCAATGTTACTTGGTTCCATGCTATA	CCTTTCTTTTCCAATGTTACTTGGTTCCATtCTA--	c.199G>T	p.Ala67Ser	A67S	PFFSNVTWFHAI	PFFSNVTWFHS	HLA-A0101	11246.2	26678	3.5	24	0.17109	0.13264	Alpha_A67S
169-204	CCTTTCTTTTCCAATGTTACTTGGTTCCATGCTATA	CCTTTCTTTTCCAATGTTACTTGGTTCCATtCTA--	c.199G>T	p.Ala67Ser	A67S	PFFSNVTWFHAI	PFFSNVTWFHS	HLA-A0201	7064	23582.2	12	33	0.20909	0.17064	Alpha_A67S
169-204	CCTTTCTTTTCCAATGTTACTTGGTTCCATGCTATA	CCTTTCTTTTCCAATGTTACTTGGTTCCATtCTA--	c.199G>T	p.Ala67Ser	A67S	PFFSNVTWFHAI	PFFSNVTWFHS	HLA-A3001	23566.6	31539.5	40	65	0.17109	0.13264	Alpha_A67S
169-204	CCTTTCTTTTCCAATGTTACTTGGTTCCATGCTATA	CCTTTCTTTTCCAATGTTACTTGGTTCCATtCTA--	c.199G>T	p.Ala67Ser	A67S	PFFSNVTWFHAI	PFFSNVTWFHS	HLA-B0801	16046.2	38517.6	17	85	0.21539	0.17694	Alpha_A67S
169-204	CCTTTCTTTTCCAATGTTACTTGGTTCCATGCTATA	CCTTTCTTTTCCAATGTTACTTGGTTCCATtCTA--	c.199G>T	p.Ala67Ser	A67S	PFFSNVTWFHAI	PFFSNVTWFHS	HLA-B1801	25409.9	31677.3	21	39	0.20909	0.17064	Alpha_A67S
169-204	CCTTTCTTTTCCAATGTTACTTGGTTCCATGCTATA	CCTTTCTTTTCCAATGTTACTTGGTTCCATtCTA--	c.199G>T	p.Ala67Ser	A67S	PFFSNVTWFHAI	PFFSNVTWFHS	HLA-B4403	39455.3	44211.3	32	55	0.17109	0.13264	Alpha_A67S
172-207	TTCTTTTCCAATGTTACTTGGTTCCATGCTATACAT	TTCTTTTCCAATGTTACTTGGTTCCATtCTA-----	c.199G>T	p.Ala67Ser	A67S	FFSNVTWFHAIH	FFSNVTWFHS	HLA-A0101	15987.4	18474.6	6	8	0.51197	0.3788	Alpha_A67S
172-207	TTCTTTTCCAATGTTACTTGGTTCCATGCTATACAT	TTCTTTTCCAATGTTACTTGGTTCCATtCTA-----	c.199G>T	p.Ala67Ser	A67S	FFSNVTWFHAIH	FFSNVTWFHS	HLA-A0201	11470.1	10685.4	17	16	0.45827	0.3251	Alpha_A67S
172-207	TTCTTTTCCAATGTTACTTGGTTCCATGCTATACAT	TTCTTTTCCAATGTTACTTGGTTCCATtCTA-----	c.199G>T	p.Ala67Ser	A67S	FFSNVTWFHAIH	FFSNVTWFHS	HLA-A3001	25578.7	13322.4	45	20	0.51197	0.3788	Alpha_A67S
172-207	TTCTTTTCCAATGTTACTTGGTTCCATGCTATACAT	TTCTTTTCCAATGTTACTTGGTTCCATtCTA-----	c.199G>T	p.Ala67Ser	A67S	FFSNVTWFHAIH	FFSNVTWFHS	HLA-B0801	21451.1	32434.5	27	60	0.41807	0.2849	Alpha_A67S
172-207	TTCTTTTCCAATGTTACTTGGTTCCATGCTATACAT	TTCTTTTCCAATGTTACTTGGTTCCATtCTA-----	c.199G>T	p.Ala67Ser	A67S	FFSNVTWFHAIH	FFSNVTWFHS	HLA-B1801	23960.3	29961.1	19	33	0.45827	0.3251	Alpha_A67S
172-207	TTCTTTTCCAATGTTACTTGGTTCCATGCTATACAT	TTCTTTTCCAATGTTACTTGGTTCCATtCTA-----	c.199G>T	p.Ala67Ser	A67S	FFSNVTWFHAIH	FFSNVTWFHS	HLA-B4403	40237.3	44748.9	35	60	0.51197	0.3788	Alpha_A67S
175-210	TTTTCCAATGTTACTTGGTTCCATGCTATACATGTC	TTTTCCAATGTTACTTGGTTCCATtCTA------TC	c.199G>T	p.Ala67Ser	A67S	FSNVTWFHAIHV	FSNVTWFHSI	HLA-A0101	10982.7	7050.1	3.5	2.5	0.57176	0.43254	Alpha_A67S
175-210	TTTTCCAATGTTACTTGGTTCCATGCTATACATGTC	TTTTCCAATGTTACTTGGTTCCATtCTA------TC	c.199G>T	p.Ala67Ser	A67S	FSNVTWFHAIHV	FSNVTWFHSI	HLA-A0201	1028.9	2588.6	4	6.5	0.56966	0.43044	Alpha_A67S
175-210	TTTTCCAATGTTACTTGGTTCCATGCTATACATGTC	TTTTCCAATGTTACTTGGTTCCATtCTA------TC	c.199G>T	p.Ala67Ser	A67S	FSNVTWFHAIHV	FSNVTWFHSI	HLA-A3001	22684.2	6208.2	38	9	0.57176	0.43254	Alpha_A67S
175-210	TTTTCCAATGTTACTTGGTTCCATGCTATACATGTC	TTTTCCAATGTTACTTGGTTCCATtCTA------TC	c.199G>T	p.Ala67Ser	A67S	FSNVTWFHAIHV	FSNVTWFHSI	HLA-B0801	22080.1	9076.4	28	9	0.53186	0.39264	Alpha_A67S
175-210	TTTTCCAATGTTACTTGGTTCCATGCTATACATGTC	TTTTCCAATGTTACTTGGTTCCATtCTA------TC	c.199G>T	p.Ala67Ser	A67S	FSNVTWFHAIHV	FSNVTWFHSI	HLA-B1801	30613.9	31576.7	35	38	0.56966	0.43044	Alpha_A67S
175-210	TTTTCCAATGTTACTTGGTTCCATGCTATACATGTC	TTTTCCAATGTTACTTGGTTCCATtCTA------TC	c.199G>T	p.Ala67Ser	A67S	FSNVTWFHAIHV	FSNVTWFHSI	HLA-B4403	40278.2	30226.5	35	17	0.57176	0.43254	Alpha_A67S
178-213	TCCAATGTTACTTGGTTCCATGCTATACATGTCTCT	TCCAATGTTACTTGGTTCCATtCTA------TCTCT	c.199G>T	p.Ala67Ser	A67S	SNVTWFHAIHVS	SNVTWFHSIS	HLA-A0101	32298.2	31697.6	47	44	0.48978	0.25959	Alpha_A67S
178-213	TCCAATGTTACTTGGTTCCATGCTATACATGTCTCT	TCCAATGTTACTTGGTTCCATtCTA------TCTCT	c.199G>T	p.Ala67Ser	A67S	SNVTWFHAIHVS	SNVTWFHSIS	HLA-A0201	12106.1	31235.2	18	50	0.50318	0.27299	Alpha_A67S
178-213	TCCAATGTTACTTGGTTCCATGCTATACATGTCTCT	TCCAATGTTACTTGGTTCCATtCTA------TCTCT	c.199G>T	p.Ala67Ser	A67S	SNVTWFHAIHVS	SNVTWFHSIS	HLA-A3001	26837.2	22962.3	49	39	0.48978	0.25959	Alpha_A67S
178-213	TCCAATGTTACTTGGTTCCATGCTATACATGTCTCT	TCCAATGTTACTTGGTTCCATtCTA------TCTCT	c.199G>T	p.Ala67Ser	A67S	SNVTWFHAIHVS	SNVTWFHSIS	HLA-B0801	31466.9	24010.9	55	32	0.28748	0.05729	Alpha_A67S
178-213	TCCAATGTTACTTGGTTCCATGCTATACATGTCTCT	TCCAATGTTACTTGGTTCCATtCTA------TCTCT	c.199G>T	p.Ala67Ser	A67S	SNVTWFHAIHVS	SNVTWFHSIS	HLA-B1801	31567.5	34589.3	38	55	0.50318	0.27299	Alpha_A67S
178-213	TCCAATGTTACTTGGTTCCATGCTATACATGTCTCT	TCCAATGTTACTTGGTTCCATtCTA------TCTCT	c.199G>T	p.Ala67Ser	A67S	SNVTWFHAIHVS	SNVTWFHSIS	HLA-B4403	39426.2	30221.3	32	17	0.48978	0.25959	Alpha_A67S
181-216	AATGTTACTTGGTTCCATGCTATACATGTCTCTGGG	AATGTTACTTGGTTCCATtCTA------TCTCTGGG	c.199G>T	p.Ala67Ser	A67S	NVTWFHAIHVSG	NVTWFHSISG	HLA-A0101	33663.7	36226	55	70	0.47427	0.32498	Alpha_A67S
181-216	AATGTTACTTGGTTCCATGCTATACATGTCTCTGGG	AATGTTACTTGGTTCCATtCTA------TCTCTGGG	c.199G>T	p.Ala67Ser	A67S	NVTWFHAIHVSG	NVTWFHSISG	HLA-A0201	15019.5	23546.8	21	33	0.48687	0.33758	Alpha_A67S
181-216	AATGTTACTTGGTTCCATGCTATACATGTCTCTGGG	AATGTTACTTGGTTCCATtCTA------TCTCTGGG	c.199G>T	p.Ala67Ser	A67S	NVTWFHAIHVSG	NVTWFHSISG	HLA-A3001	27999	10920.6	55	16	0.47427	0.32498	Alpha_A67S
181-216	AATGTTACTTGGTTCCATGCTATACATGTCTCTGGG	AATGTTACTTGGTTCCATtCTA------TCTCTGGG	c.199G>T	p.Ala67Ser	A67S	NVTWFHAIHVSG	NVTWFHSISG	HLA-B0801	30785	23525.1	55	31	0.37287	0.22358	Alpha_A67S
181-216	AATGTTACTTGGTTCCATGCTATACATGTCTCTGGG	AATGTTACTTGGTTCCATtCTA------TCTCTGGG	c.199G>T	p.Ala67Ser	A67S	NVTWFHAIHVSG	NVTWFHSISG	HLA-B1801	30448.7	36410.7	34	65	0.48687	0.33758	Alpha_A67S
181-216	AATGTTACTTGGTTCCATGCTATACATGTCTCTGGG	AATGTTACTTGGTTCCATtCTA------TCTCTGGG	c.199G>T	p.Ala67Ser	A67S	NVTWFHAIHVSG	NVTWFHSISG	HLA-B4403	44468.9	43338.4	60	49	0.47427	0.32498	Alpha_A67S
184-219	GTTACTTGGTTCCATGCTATACATGTCTCTGGGACC	GTTACTTGGTTCCATtCTA------TCTCTGGGACC	c.199G>T	p.Ala67Ser	A67S	VTWFHAIHVSGT	VTWFHSISGT	HLA-A0101	29057.9	27311.7	32	26	0.22868	-0.02614	Alpha_A67S
184-219	GTTACTTGGTTCCATGCTATACATGTCTCTGGGACC	GTTACTTGGTTCCATtCTA------TCTCTGGGACC	c.199G>T	p.Ala67Ser	A67S	VTWFHAIHVSGT	VTWFHSISGT	HLA-A0201	14733	11273.8	21	17	0.30058	0.04576	Alpha_A67S
184-219	GTTACTTGGTTCCATGCTATACATGTCTCTGGGACC	GTTACTTGGTTCCATtCTA------TCTCTGGGACC	c.199G>T	p.Ala67Ser	A67S	VTWFHAIHVSGT	VTWFHSISGT	HLA-A3001	27670.2	10836	55	16	0.22868	-0.02614	Alpha_A67S
184-219	GTTACTTGGTTCCATGCTATACATGTCTCTGGGACC	GTTACTTGGTTCCATtCTA------TCTCTGGGACC	c.199G>T	p.Ala67Ser	A67S	VTWFHAIHVSGT	VTWFHSISGT	HLA-B0801	35560	35463.6	75	75	0.26908	0.01426	Alpha_A67S
184-219	GTTACTTGGTTCCATGCTATACATGTCTCTGGGACC	GTTACTTGGTTCCATtCTA------TCTCTGGGACC	c.199G>T	p.Ala67Ser	A67S	VTWFHAIHVSGT	VTWFHSISGT	HLA-B1801	30101.8	37796	33	70	0.30058	0.04576	Alpha_A67S
184-219	GTTACTTGGTTCCATGCTATACATGTCTCTGGGACC	GTTACTTGGTTCCATtCTA------TCTCTGGGACC	c.199G>T	p.Ala67Ser	A67S	VTWFHAIHVSGT	VTWFHSISGT	HLA-B4403	44750.8	42126.2	60	42	0.22868	-0.02614	Alpha_A67S
187-222	ACTTGGTTCCATGCTATACATGTCTCTGGGACCAAT	ACTTGGTTCCATtCTA------TCTCTGGGACCAAT	c.199G>T	p.Ala67Ser	A67S	TWFHAIHVSGTN	TWFHSISGTN	HLA-A0101	32735.2	33397.8	50	55	0.32323	-0.12608	Alpha_A67S
187-222	ACTTGGTTCCATGCTATACATGTCTCTGGGACCAAT	ACTTGGTTCCATtCTA------TCTCTGGGACCAAT	c.199G>T	p.Ala67Ser	A67S	TWFHAIHVSGTN	TWFHSISGTN	HLA-A0201	34380	38139.4	60	75	0.36123	-0.08808	Alpha_A67S
187-222	ACTTGGTTCCATGCTATACATGTCTCTGGGACCAAT	ACTTGGTTCCATtCTA------TCTCTGGGACCAAT	c.199G>T	p.Ala67Ser	A67S	TWFHAIHVSGTN	TWFHSISGTN	HLA-A3001	36804	25215.1	85	44	0.32323	-0.12608	Alpha_A67S
187-222	ACTTGGTTCCATGCTATACATGTCTCTGGGACCAAT	ACTTGGTTCCATtCTA------TCTCTGGGACCAAT	c.199G>T	p.Ala67Ser	A67S	TWFHAIHVSGTN	TWFHSISGTN	HLA-B0801	37097.5	38185.2	80	85	0.32313	0.07302	Alpha_A67S
187-222	ACTTGGTTCCATGCTATACATGTCTCTGGGACCAAT	ACTTGGTTCCATtCTA------TCTCTGGGACCAAT	c.199G>T	p.Ala67Ser	A67S	TWFHAIHVSGTN	TWFHSISGTN	HLA-B1801	30423.1	34566.1	34	55	0.36123	-0.08808	Alpha_A67S
187-222	ACTTGGTTCCATGCTATACATGTCTCTGGGACCAAT	ACTTGGTTCCATtCTA------TCTCTGGGACCAAT	c.199G>T	p.Ala67Ser	A67S	TWFHAIHVSGTN	TWFHSISGTN	HLA-B4403	44108.1	40325.3	55	35	0.32323	-0.12608	Alpha_A67S
190-225	TGGTTCCATGCTATACATGTCTCTGGGACCAATGGT	TGGTTCCATtCTA------TCTCTGGGACCAATGGT	c.199G>T	p.Ala67Ser	A67S	WFHAIHVSGTNG	WFHSISGTNG	HLA-A0101	33463.2	35667.9	55	70	0.10855	-0.13331	Alpha_A67S
190-225	TGGTTCCATGCTATACATGTCTCTGGGACCAATGGT	TGGTTCCATtCTA------TCTCTGGGACCAATGGT	c.199G>T	p.Ala67Ser	A67S	WFHAIHVSGTNG	WFHSISGTNG	HLA-A0201	36177.1	38450.5	70	80	0.11905	-0.12281	Alpha_A67S
190-225	TGGTTCCATGCTATACATGTCTCTGGGACCAATGGT	TGGTTCCATtCTA------TCTCTGGGACCAATGGT	c.199G>T	p.Ala67Ser	A67S	WFHAIHVSGTNG	WFHSISGTNG	HLA-A3001	34595.7	23881.3	75	41	0.10855	-0.13331	Alpha_A67S
190-225	TGGTTCCATGCTATACATGTCTCTGGGACCAATGGT	TGGTTCCATtCTA------TCTCTGGGACCAATGGT	c.199G>T	p.Ala67Ser	A67S	WFHAIHVSGTNG	WFHSISGTNG	HLA-B0801	35500.8	34910.4	75	70	-0.01055	-0.25241	Alpha_A67S
190-225	TGGTTCCATGCTATACATGTCTCTGGGACCAATGGT	TGGTTCCATtCTA------TCTCTGGGACCAATGGT	c.199G>T	p.Ala67Ser	A67S	WFHAIHVSGTNG	WFHSISGTNG	HLA-B1801	33804.6	37866.8	48	70	0.11905	-0.12281	Alpha_A67S
190-225	TGGTTCCATGCTATACATGTCTCTGGGACCAATGGT	TGGTTCCATtCTA------TCTCTGGGACCAATGGT	c.199G>T	p.Ala67Ser	A67S	WFHAIHVSGTNG	WFHSISGTNG	HLA-B4403	46444.3	44437.2	80	60	0.10855	-0.13331	Alpha_A67S
193-228	TTCCATGCTATACATGTCTCTGGGACCAATGGTACT	TTCCATtCTA------TCTCTGGGACCAATGGTACT	c.199G>T	p.Ala67Ser	A67S	FHAIHVSGTNGT	FHSISGTNGT	HLA-A0101	37329.4	29126.6	80	33	0.09186	0.0369	Alpha_A67S
193-228	TTCCATGCTATACATGTCTCTGGGACCAATGGTACT	TTCCATtCTA------TCTCTGGGACCAATGGTACT	c.199G>T	p.Ala67Ser	A67S	FHAIHVSGTNGT	FHSISGTNGT	HLA-A0201	37407.4	25804.1	75	37	0.10456	-0.0168	Alpha_A67S
193-228	TTCCATGCTATACATGTCTCTGGGACCAATGGTACT	TTCCATtCTA------TCTCTGGGACCAATGGTACT	c.199G>T	p.Ala67Ser	A67S	FHAIHVSGTNGT	FHSISGTNGT	HLA-A3001	34817.6	17667.4	75	27	0.09186	0.0369	Alpha_A67S
193-228	TTCCATGCTATACATGTCTCTGGGACCAATGGTACT	TTCCATtCTA------TCTCTGGGACCAATGGTACT	c.199G>T	p.Ala67Ser	A67S	FHAIHVSGTNGT	FHSISGTNGT	HLA-B0801	40273.9	38596.4	95	85	0.07306	0.1443	Alpha_A67S
193-228	TTCCATGCTATACATGTCTCTGGGACCAATGGTACT	TTCCATtCTA------TCTCTGGGACCAATGGTACT	c.199G>T	p.Ala67Ser	A67S	FHAIHVSGTNGT	FHSISGTNGT	HLA-B1801	43224.1	42976.1	99	99	0.10456	-0.0168	Alpha_A67S
193-228	TTCCATGCTATACATGTCTCTGGGACCAATGGTACT	TTCCATtCTA------TCTCTGGGACCAATGGTACT	c.199G>T	p.Ala67Ser	A67S	FHAIHVSGTNGT	FHSISGTNGT	HLA-B4403	46357.4	46222.2	80	80	0.09186	0.0369	Alpha_A67S
196-231	CATGCTATACATGTCTCTGGGACCAATGGTACTAAG	CATtCTA------TCTCTGGGACCAATGGTACTAAG	c.199G>T	p.Ala67Ser	A67S	HAIHVSGTNGTK	HSISGTNGTK	HLA-A0101	38337.1	29023.7	85	32	0.03373	-0.07316	Alpha_A67S
196-231	CATGCTATACATGTCTCTGGGACCAATGGTACTAAG	CATtCTA------TCTCTGGGACCAATGGTACTAAG	c.199G>T	p.Ala67Ser	A67S	HAIHVSGTNGTK	HSISGTNGTK	HLA-A0201	38988.9	39606.2	80	80	0.07693	-0.02996	Alpha_A67S
196-231	CATGCTATACATGTCTCTGGGACCAATGGTACTAAG	CATtCTA------TCTCTGGGACCAATGGTACTAAG	c.199G>T	p.Ala67Ser	A67S	HAIHVSGTNGTK	HSISGTNGTK	HLA-A3001	13651.7	970.9	20	2.5	0.03373	-0.07316	Alpha_A67S
196-231	CATGCTATACATGTCTCTGGGACCAATGGTACTAAG	CATtCTA------TCTCTGGGACCAATGGTACTAAG	c.199G>T	p.Ala67Ser	A67S	HAIHVSGTNGTK	HSISGTNGTK	HLA-B0801	41406.3	39916.8	99	95	0.03673	-0.06296	Alpha_A67S
196-231	CATGCTATACATGTCTCTGGGACCAATGGTACTAAG	CATtCTA------TCTCTGGGACCAATGGTACTAAG	c.199G>T	p.Ala67Ser	A67S	HAIHVSGTNGTK	HSISGTNGTK	HLA-B1801	41972.4	41834.6	95	95	0.07693	-0.02996	Alpha_A67S
196-231	CATGCTATACATGTCTCTGGGACCAATGGTACTAAG	CATtCTA------TCTCTGGGACCAATGGTACTAAG	c.199G>T	p.Ala67Ser	A67S	HAIHVSGTNGTK	HSISGTNGTK	HLA-B4403	46341.4	46497.6	80	80	0.03373	-0.07316	Alpha_A67S
199-234	GCTATACATGTCTCTGGGACCAATGGTACTAAGAGG	tCTA------TCTCTGGGACCAATGGTACTAAGAGG	c.199G>T	p.Ala67Ser	A67S	AIHVSGTNGTKR	SISGTNGTKR	HLA-A0101	37287.8	37054.6	75	75	-0.1483	0.13026	Alpha_A67S
199-234	GCTATACATGTCTCTGGGACCAATGGTACTAAGAGG	tCTA------TCTCTGGGACCAATGGTACTAAGAGG	c.199G>T	p.Ala67Ser	A67S	AIHVSGTNGTKR	SISGTNGTKR	HLA-A0201	39878.4	39616.5	85	80	-0.1378	0.07656	Alpha_A67S
199-234	GCTATACATGTCTCTGGGACCAATGGTACTAAGAGG	tCTA------TCTCTGGGACCAATGGTACTAAGAGG	c.199G>T	p.Ala67Ser	A67S	AIHVSGTNGTKR	SISGTNGTKR	HLA-A3001	16111.2	14434.3	24	21	-0.1483	0.13026	Alpha_A67S
199-234	GCTATACATGTCTCTGGGACCAATGGTACTAAGAGG	tCTA------TCTCTGGGACCAATGGTACTAAGAGG	c.199G>T	p.Ala67Ser	A67S	AIHVSGTNGTKR	SISGTNGTKR	HLA-B0801	42464.4	41097.9	99	95	0.0233	0.03876	Alpha_A67S
199-234	GCTATACATGTCTCTGGGACCAATGGTACTAAGAGG	tCTA------TCTCTGGGACCAATGGTACTAAGAGG	c.199G>T	p.Ala67Ser	A67S	AIHVSGTNGTKR	SISGTNGTKR	HLA-B1801	42360.7	42428.6	95	95	-0.1378	0.07656	Alpha_A67S
199-234	GCTATACATGTCTCTGGGACCAATGGTACTAAGAGG	tCTA------TCTCTGGGACCAATGGTACTAAGAGG	c.199G>T	p.Ala67Ser	A67S	AIHVSGTNGTKR	SISGTNGTKR	HLA-B4403	46424.2	46295.3	80	80	-0.1483	0.13026	Alpha_A67S
1396-1431	AGAGATATTTCAACTGAAATCTATCAGGCCGGTAGC	AGAGATATTTCAACTGAAATCTATCAGGCCGGTAtC	c.1430G>T	p.Ser477Ile	S477I	RDISTEIYQAGS	RDISTEIYQAGI	HLA-A0101	29548.7	20721.5	34	11	0.14765	0.14765	Alpha_A67S
1396-1431	AGAGATATTTCAACTGAAATCTATCAGGCCGGTAGC	AGAGATATTTCAACTGAAATCTATCAGGCCGGTAtC	c.1430G>T	p.Ser477Ile	S477I	RDISTEIYQAGS	RDISTEIYQAGI	HLA-A0201	33524.5	26902.3	60	39	0.19085	0.19085	Alpha_A67S
1396-1431	AGAGATATTTCAACTGAAATCTATCAGGCCGGTAGC	AGAGATATTTCAACTGAAATCTATCAGGCCGGTAtC	c.1430G>T	p.Ser477Ile	S477I	RDISTEIYQAGS	RDISTEIYQAGI	HLA-A3001	34644	29014	75	55	0.14765	0.14765	Alpha_A67S
1396-1431	AGAGATATTTCAACTGAAATCTATCAGGCCGGTAGC	AGAGATATTTCAACTGAAATCTATCAGGCCGGTAtC	c.1430G>T	p.Ser477Ile	S477I	RDISTEIYQAGS	RDISTEIYQAGI	HLA-B0801	40335.4	34945.5	95	70	0.15305	0.15305	Alpha_A67S
1396-1431	AGAGATATTTCAACTGAAATCTATCAGGCCGGTAGC	AGAGATATTTCAACTGAAATCTATCAGGCCGGTAtC	c.1430G>T	p.Ser477Ile	S477I	RDISTEIYQAGS	RDISTEIYQAGI	HLA-B1801	39450.1	37031.7	80	65	0.19085	0.19085	Alpha_A67S
1396-1431	AGAGATATTTCAACTGAAATCTATCAGGCCGGTAGC	AGAGATATTTCAACTGAAATCTATCAGGCCGGTAtC	c.1430G>T	p.Ser477Ile	S477I	RDISTEIYQAGS	RDISTEIYQAGI	HLA-B4403	37673.5	36039.9	28	24	0.14765	0.14765	Alpha_A67S
1399-1434	GATATTTCAACTGAAATCTATCAGGCCGGTAGCACA	GATATTTCAACTGAAATCTATCAGGCCGGTAtCACA	c.1430G>T	p.Ser477Ile	S477I	DISTEIYQAGST	DISTEIYQAGIT	HLA-A0101	25400.2	22925.3	20	14	0.0817	0.25612	Alpha_A67S
1399-1434	GATATTTCAACTGAAATCTATCAGGCCGGTAGCACA	GATATTTCAACTGAAATCTATCAGGCCGGTAtCACA	c.1430G>T	p.Ser477Ile	S477I	DISTEIYQAGST	DISTEIYQAGIT	HLA-A0201	38021.5	33464.7	75	60	0.028	0.20242	Alpha_A67S
1399-1434	GATATTTCAACTGAAATCTATCAGGCCGGTAGCACA	GATATTTCAACTGAAATCTATCAGGCCGGTAtCACA	c.1430G>T	p.Ser477Ile	S477I	DISTEIYQAGST	DISTEIYQAGIT	HLA-A3001	35611.2	31897.8	80	65	0.0817	0.25612	Alpha_A67S
1399-1434	GATATTTCAACTGAAATCTATCAGGCCGGTAGCACA	GATATTTCAACTGAAATCTATCAGGCCGGTAtCACA	c.1430G>T	p.Ser477Ile	S477I	DISTEIYQAGST	DISTEIYQAGIT	HLA-B0801	40360.7	37460.1	95	80	-0.0695	0.10492	Alpha_A67S
1399-1434	GATATTTCAACTGAAATCTATCAGGCCGGTAGCACA	GATATTTCAACTGAAATCTATCAGGCCGGTAtCACA	c.1430G>T	p.Ser477Ile	S477I	DISTEIYQAGST	DISTEIYQAGIT	HLA-B1801	24864.3	27188.8	20	25	0.028	0.20242	Alpha_A67S
1399-1434	GATATTTCAACTGAAATCTATCAGGCCGGTAGCACA	GATATTTCAACTGAAATCTATCAGGCCGGTAtCACA	c.1430G>T	p.Ser477Ile	S477I	DISTEIYQAGST	DISTEIYQAGIT	HLA-B4403	24274.7	25571.2	12	13	0.0817	0.25612	Alpha_A67S
1402-1437	ATTTCAACTGAAATCTATCAGGCCGGTAGCACACCT	ATTTCAACTGAAATCTATCAGGCCGGTAtCACACCT	c.1430G>T	p.Ser477Ile	S477I	ISTEIYQAGSTP	ISTEIYQAGITP	HLA-A0101	31474.1	28182.3	43	29	0.03511	0.28705	Alpha_A67S
1402-1437	ATTTCAACTGAAATCTATCAGGCCGGTAGCACACCT	ATTTCAACTGAAATCTATCAGGCCGGTAtCACACCT	c.1430G>T	p.Ser477Ile	S477I	ISTEIYQAGSTP	ISTEIYQAGITP	HLA-A0201	37587.5	28978.5	75	44	0.04771	0.29965	Alpha_A67S
1402-1437	ATTTCAACTGAAATCTATCAGGCCGGTAGCACACCT	ATTTCAACTGAAATCTATCAGGCCGGTAtCACACCT	c.1430G>T	p.Ser477Ile	S477I	ISTEIYQAGSTP	ISTEIYQAGITP	HLA-A3001	35283.7	31562.7	80	65	0.03511	0.28705	Alpha_A67S
1402-1437	ATTTCAACTGAAATCTATCAGGCCGGTAGCACACCT	ATTTCAACTGAAATCTATCAGGCCGGTAtCACACCT	c.1430G>T	p.Ser477Ile	S477I	ISTEIYQAGSTP	ISTEIYQAGITP	HLA-B0801	40518.2	38421.4	95	85	-0.08189	0.17005	Alpha_A67S
1402-1437	ATTTCAACTGAAATCTATCAGGCCGGTAGCACACCT	ATTTCAACTGAAATCTATCAGGCCGGTAtCACACCT	c.1430G>T	p.Ser477Ile	S477I	ISTEIYQAGSTP	ISTEIYQAGITP	HLA-B1801	20259.1	16647.1	13	9.5	0.04771	0.29965	Alpha_A67S
1402-1437	ATTTCAACTGAAATCTATCAGGCCGGTAGCACACCT	ATTTCAACTGAAATCTATCAGGCCGGTAtCACACCT	c.1430G>T	p.Ser477Ile	S477I	ISTEIYQAGSTP	ISTEIYQAGITP	HLA-B4403	19802.5	18643.5	9.5	9	0.03511	0.28705	Alpha_A67S
1405-1440	TCAACTGAAATCTATCAGGCCGGTAGCACACCTTGT	TCAACTGAAATCTATCAGGCCGGTAtCACACCTTGT	c.1430G>T	p.Ser477Ile	S477I	STEIYQAGSTPC	STEIYQAGITPC	HLA-A0101	21633.1	20652.8	12	11	0.1149	0.1149	Alpha_A67S
1405-1440	TCAACTGAAATCTATCAGGCCGGTAGCACACCTTGT	TCAACTGAAATCTATCAGGCCGGTAtCACACCTTGT	c.1430G>T	p.Ser477Ile	S477I	STEIYQAGSTPC	STEIYQAGITPC	HLA-A0201	36535.4	27404.7	70	41	0.1474	0.1474	Alpha_A67S
1405-1440	TCAACTGAAATCTATCAGGCCGGTAGCACACCTTGT	TCAACTGAAATCTATCAGGCCGGTAtCACACCTTGT	c.1430G>T	p.Ser477Ile	S477I	STEIYQAGSTPC	STEIYQAGITPC	HLA-A3001	37291	35444.4	85	80	0.1149	0.1149	Alpha_A67S
1405-1440	TCAACTGAAATCTATCAGGCCGGTAGCACACCTTGT	TCAACTGAAATCTATCAGGCCGGTAtCACACCTTGT	c.1430G>T	p.Ser477Ile	S477I	STEIYQAGSTPC	STEIYQAGITPC	HLA-B0801	35807.9	36868.2	75	80	0.151	0.151	Alpha_A67S
1405-1440	TCAACTGAAATCTATCAGGCCGGTAGCACACCTTGT	TCAACTGAAATCTATCAGGCCGGTAtCACACCTTGT	c.1430G>T	p.Ser477Ile	S477I	STEIYQAGSTPC	STEIYQAGITPC	HLA-B1801	27205	21877.5	25	15	0.1474	0.1474	Alpha_A67S
1405-1440	TCAACTGAAATCTATCAGGCCGGTAGCACACCTTGT	TCAACTGAAATCTATCAGGCCGGTAtCACACCTTGT	c.1430G>T	p.Ser477Ile	S477I	STEIYQAGSTPC	STEIYQAGITPC	HLA-B4403	18854.3	18113.2	9	8.5	0.1149	0.1149	Alpha_A67S
1408-1443	ACTGAAATCTATCAGGCCGGTAGCACACCTTGTAAT	ACTGAAATCTATCAGGCCGGTAtCACACCTTGTAAT	c.1430G>T	p.Ser477Ile	S477I	TEIYQAGSTPCN	TEIYQAGITPCN	HLA-A0101	35183.8	34874.1	65	65	-0.24738	0.04332	Alpha_A67S
1408-1443	ACTGAAATCTATCAGGCCGGTAGCACACCTTGTAAT	ACTGAAATCTATCAGGCCGGTAtCACACCTTGTAAT	c.1430G>T	p.Ser477Ile	S477I	TEIYQAGSTPCN	TEIYQAGITPCN	HLA-A0201	40725.2	32407.1	85	55	-0.20418	0.08652	Alpha_A67S
1408-1443	ACTGAAATCTATCAGGCCGGTAGCACACCTTGTAAT	ACTGAAATCTATCAGGCCGGTAtCACACCTTGTAAT	c.1430G>T	p.Ser477Ile	S477I	TEIYQAGSTPCN	TEIYQAGITPCN	HLA-A3001	34661.6	35221.1	75	80	-0.24738	0.04332	Alpha_A67S
1408-1443	ACTGAAATCTATCAGGCCGGTAGCACACCTTGTAAT	ACTGAAATCTATCAGGCCGGTAtCACACCTTGTAAT	c.1430G>T	p.Ser477Ile	S477I	TEIYQAGSTPCN	TEIYQAGITPCN	HLA-B0801	37318.5	37399.3	80	80	-0.09138	0.19932	Alpha_A67S
1408-1443	ACTGAAATCTATCAGGCCGGTAGCACACCTTGTAAT	ACTGAAATCTATCAGGCCGGTAtCACACCTTGTAAT	c.1430G>T	p.Ser477Ile	S477I	TEIYQAGSTPCN	TEIYQAGITPCN	HLA-B1801	30405.9	25287.8	34	21	-0.20418	0.08652	Alpha_A67S
1408-1443	ACTGAAATCTATCAGGCCGGTAGCACACCTTGTAAT	ACTGAAATCTATCAGGCCGGTAtCACACCTTGTAAT	c.1430G>T	p.Ser477Ile	S477I	TEIYQAGSTPCN	TEIYQAGITPCN	HLA-B4403	16758.4	16172.5	8	8	-0.24738	0.04332	Alpha_A67S
1411-1446	GAAATCTATCAGGCCGGTAGCACACCTTGTAATGGT	GAAATCTATCAGGCCGGTAtCACACCTTGTAATGGT	c.1430G>T	p.Ser477Ile	S477I	EIYQAGSTPCNG	EIYQAGITPCNG	HLA-A0101	34790.5	34844.4	65	65	-0.21804	0.07266	Alpha_A67S
1411-1446	GAAATCTATCAGGCCGGTAGCACACCTTGTAATGGT	GAAATCTATCAGGCCGGTAtCACACCTTGTAATGGT	c.1430G>T	p.Ser477Ile	S477I	EIYQAGSTPCNG	EIYQAGITPCNG	HLA-A0201	38087.4	31428.8	75	55	-0.21924	0.07146	Alpha_A67S
1411-1446	GAAATCTATCAGGCCGGTAGCACACCTTGTAATGGT	GAAATCTATCAGGCCGGTAtCACACCTTGTAATGGT	c.1430G>T	p.Ser477Ile	S477I	EIYQAGSTPCNG	EIYQAGITPCNG	HLA-A3001	33318.3	33030.8	70	70	-0.21804	0.07266	Alpha_A67S
1411-1446	GAAATCTATCAGGCCGGTAGCACACCTTGTAATGGT	GAAATCTATCAGGCCGGTAtCACACCTTGTAATGGT	c.1430G>T	p.Ser477Ile	S477I	EIYQAGSTPCNG	EIYQAGITPCNG	HLA-B0801	36024.7	35318.1	75	75	-0.25734	0.03336	Alpha_A67S
1411-1446	GAAATCTATCAGGCCGGTAGCACACCTTGTAATGGT	GAAATCTATCAGGCCGGTAtCACACCTTGTAATGGT	c.1430G>T	p.Ser477Ile	S477I	EIYQAGSTPCNG	EIYQAGITPCNG	HLA-B1801	40924.9	39133.8	90	80	-0.21924	0.07146	Alpha_A67S
1411-1446	GAAATCTATCAGGCCGGTAGCACACCTTGTAATGGT	GAAATCTATCAGGCCGGTAtCACACCTTGTAATGGT	c.1430G>T	p.Ser477Ile	S477I	EIYQAGSTPCNG	EIYQAGITPCNG	HLA-B4403	43814.1	43563.6	55	50	-0.21804	0.07266	Alpha_A67S
1414-1449	ATCTATCAGGCCGGTAGCACACCTTGTAATGGTGTT	ATCTATCAGGCCGGTAtCACACCTTGTAATGGTGTT	c.1430G>T	p.Ser477Ile	S477I	IYQAGSTPCNGV	IYQAGITPCNGV	HLA-A0101	32206.1	31870.9	47	45	-0.04739	0.24331	Alpha_A67S
1414-1449	ATCTATCAGGCCGGTAGCACACCTTGTAATGGTGTT	ATCTATCAGGCCGGTAtCACACCTTGTAATGGTGTT	c.1430G>T	p.Ser477Ile	S477I	IYQAGSTPCNGV	IYQAGITPCNGV	HLA-A0201	2745.6	769.5	7	3.5	-0.08499	0.20571	Alpha_A67S
1414-1449	ATCTATCAGGCCGGTAGCACACCTTGTAATGGTGTT	ATCTATCAGGCCGGTAtCACACCTTGTAATGGTGTT	c.1430G>T	p.Ser477Ile	S477I	IYQAGSTPCNGV	IYQAGITPCNGV	HLA-A3001	29067.1	29661.2	55	60	-0.04739	0.24331	Alpha_A67S
1414-1449	ATCTATCAGGCCGGTAGCACACCTTGTAATGGTGTT	ATCTATCAGGCCGGTAtCACACCTTGTAATGGTGTT	c.1430G>T	p.Ser477Ile	S477I	IYQAGSTPCNGV	IYQAGITPCNGV	HLA-B0801	29480.7	27614.8	48	42	-0.11799	0.17271	Alpha_A67S
1414-1449	ATCTATCAGGCCGGTAGCACACCTTGTAATGGTGTT	ATCTATCAGGCCGGTAtCACACCTTGTAATGGTGTT	c.1430G>T	p.Ser477Ile	S477I	IYQAGSTPCNGV	IYQAGITPCNGV	HLA-B1801	36022	32901.7	60	44	-0.08499	0.20571	Alpha_A67S
1414-1449	ATCTATCAGGCCGGTAGCACACCTTGTAATGGTGTT	ATCTATCAGGCCGGTAtCACACCTTGTAATGGTGTT	c.1430G>T	p.Ser477Ile	S477I	IYQAGSTPCNGV	IYQAGITPCNGV	HLA-B4403	42858.6	41891.7	46	41	-0.04739	0.24331	Alpha_A67S
1417-1452	TATCAGGCCGGTAGCACACCTTGTAATGGTGTTGAA	TATCAGGCCGGTAtCACACCTTGTAATGGTGTTGAA	c.1430G>T	p.Ser477Ile	S477I	YQAGSTPCNGVE	YQAGITPCNGVE	HLA-A0101	35247	34763	65	65	-0.09978	0.19092	Alpha_A67S
1417-1452	TATCAGGCCGGTAGCACACCTTGTAATGGTGTTGAA	TATCAGGCCGGTAtCACACCTTGTAATGGTGTTGAA	c.1430G>T	p.Ser477Ile	S477I	YQAGSTPCNGVE	YQAGITPCNGVE	HLA-A0201	7523.7	2858.6	13	7	-0.08708	0.20362	Alpha_A67S
1417-1452	TATCAGGCCGGTAGCACACCTTGTAATGGTGTTGAA	TATCAGGCCGGTAtCACACCTTGTAATGGTGTTGAA	c.1430G>T	p.Ser477Ile	S477I	YQAGSTPCNGVE	YQAGITPCNGVE	HLA-A3001	30574.5	31258.6	60	65	-0.09978	0.19092	Alpha_A67S
1417-1452	TATCAGGCCGGTAGCACACCTTGTAATGGTGTTGAA	TATCAGGCCGGTAtCACACCTTGTAATGGTGTTGAA	c.1430G>T	p.Ser477Ile	S477I	YQAGSTPCNGVE	YQAGITPCNGVE	HLA-B0801	30684.5	28990.4	55	46	0.07402	0.07402	Alpha_A67S
1417-1452	TATCAGGCCGGTAGCACACCTTGTAATGGTGTTGAA	TATCAGGCCGGTAtCACACCTTGTAATGGTGTTGAA	c.1430G>T	p.Ser477Ile	S477I	YQAGSTPCNGVE	YQAGITPCNGVE	HLA-B1801	39802.1	37062.2	80	65	-0.08708	0.20362	Alpha_A67S
1417-1452	TATCAGGCCGGTAGCACACCTTGTAATGGTGTTGAA	TATCAGGCCGGTAtCACACCTTGTAATGGTGTTGAA	c.1430G>T	p.Ser477Ile	S477I	YQAGSTPCNGVE	YQAGITPCNGVE	HLA-B4403	42937.5	41987.4	46	41	-0.09978	0.19092	Alpha_A67S
1420-1455	CAGGCCGGTAGCACACCTTGTAATGGTGTTGAAGGT	CAGGCCGGTAtCACACCTTGTAATGGTGTTGAAGGT	c.1430G>T	p.Ser477Ile	S477I	QAGSTPCNGVEG	QAGITPCNGVEG	HLA-A0101	38019.5	37762	80	80	-0.10493	0.19546	Alpha_A67S
1420-1455	CAGGCCGGTAGCACACCTTGTAATGGTGTTGAAGGT	CAGGCCGGTAtCACACCTTGTAATGGTGTTGAAGGT	c.1430G>T	p.Ser477Ile	S477I	QAGSTPCNGVEG	QAGITPCNGVEG	HLA-A0201	36549.6	34098.4	70	60	-0.09393	0.20646	Alpha_A67S
1420-1455	CAGGCCGGTAGCACACCTTGTAATGGTGTTGAAGGT	CAGGCCGGTAtCACACCTTGTAATGGTGTTGAAGGT	c.1430G>T	p.Ser477Ile	S477I	QAGSTPCNGVEG	QAGITPCNGVEG	HLA-A3001	38729.5	39143.6	90	90	-0.10493	0.19546	Alpha_A67S
1420-1455	CAGGCCGGTAGCACACCTTGTAATGGTGTTGAAGGT	CAGGCCGGTAtCACACCTTGTAATGGTGTTGAAGGT	c.1430G>T	p.Ser477Ile	S477I	QAGSTPCNGVEG	QAGITPCNGVEG	HLA-B0801	39017.2	38490.9	90	85	-0.13173	0.16866	Alpha_A67S
1420-1455	CAGGCCGGTAGCACACCTTGTAATGGTGTTGAAGGT	CAGGCCGGTAtCACACCTTGTAATGGTGTTGAAGGT	c.1430G>T	p.Ser477Ile	S477I	QAGSTPCNGVEG	QAGITPCNGVEG	HLA-B1801	43844.5	43418.7	99	99	-0.09393	0.20646	Alpha_A67S
1420-1455	CAGGCCGGTAGCACACCTTGTAATGGTGTTGAAGGT	CAGGCCGGTAtCACACCTTGTAATGGTGTTGAAGGT	c.1430G>T	p.Ser477Ile	S477I	QAGSTPCNGVEG	QAGITPCNGVEG	HLA-B4403	46558	45857.1	80	75	-0.10493	0.19546	Alpha_A67S
1423-1458	GCCGGTAGCACACCTTGTAATGGTGTTGAAGGTTTT	GCCGGTAtCACACCTTGTAATGGTGTTGAAGGTTTT	c.1430G>T	p.Ser477Ile	S477I	AGSTPCNGVEGF	AGITPCNGVEGF	HLA-A0101	26228.6	27187.9	22	25	0.10676	0.10676	Alpha_A67S
1423-1458	GCCGGTAGCACACCTTGTAATGGTGTTGAAGGTTTT	GCCGGTAtCACACCTTGTAATGGTGTTGAAGGTTTT	c.1430G>T	p.Ser477Ile	S477I	AGSTPCNGVEGF	AGITPCNGVEGF	HLA-A0201	34211.2	31516	60	55	0.05306	0.14996	Alpha_A67S
1423-1458	GCCGGTAGCACACCTTGTAATGGTGTTGAAGGTTTT	GCCGGTAtCACACCTTGTAATGGTGTTGAAGGTTTT	c.1430G>T	p.Ser477Ile	S477I	AGSTPCNGVEGF	AGITPCNGVEGF	HLA-A3001	34416.5	36345	75	80	0.10676	0.10676	Alpha_A67S
1423-1458	GCCGGTAGCACACCTTGTAATGGTGTTGAAGGTTTT	GCCGGTAtCACACCTTGTAATGGTGTTGAAGGTTTT	c.1430G>T	p.Ser477Ile	S477I	AGSTPCNGVEGF	AGITPCNGVEGF	HLA-B0801	36273.5	36413.5	75	80	0.06386	0.16076	Alpha_A67S
1423-1458	GCCGGTAGCACACCTTGTAATGGTGTTGAAGGTTTT	GCCGGTAtCACACCTTGTAATGGTGTTGAAGGTTTT	c.1430G>T	p.Ser477Ile	S477I	AGSTPCNGVEGF	AGITPCNGVEGF	HLA-B1801	35079.6	33880.4	55	48	0.05306	0.14996	Alpha_A67S
1423-1458	GCCGGTAGCACACCTTGTAATGGTGTTGAAGGTTTT	GCCGGTAtCACACCTTGTAATGGTGTTGAAGGTTTT	c.1430G>T	p.Ser477Ile	S477I	AGSTPCNGVEGF	AGITPCNGVEGF	HLA-B4403	42598.3	40819.2	45	37	0.10676	0.10676	Alpha_A67S
1426-1461	GGTAGCACACCTTGTAATGGTGTTGAAGGTTTTAAT	GGTAtCACACCTTGTAATGGTGTTGAAGGTTTTAAT	c.1430G>T	p.Ser477Ile	S477I	GSTPCNGVEGFN	GITPCNGVEGFN	HLA-A0101	31735	31829.5	44	45	0.10024	0.10024	Alpha_A67S
1426-1461	GGTAGCACACCTTGTAATGGTGTTGAAGGTTTTAAT	GGTAtCACACCTTGTAATGGTGTTGAAGGTTTTAAT	c.1430G>T	p.Ser477Ile	S477I	GSTPCNGVEGFN	GITPCNGVEGFN	HLA-A0201	36138.7	33855.5	70	60	0.11284	0.11284	Alpha_A67S
1426-1461	GGTAGCACACCTTGTAATGGTGTTGAAGGTTTTAAT	GGTAtCACACCTTGTAATGGTGTTGAAGGTTTTAAT	c.1430G>T	p.Ser477Ile	S477I	GSTPCNGVEGFN	GITPCNGVEGFN	HLA-A3001	34775.8	37204.8	75	85	0.10024	0.10024	Alpha_A67S
1426-1461	GGTAGCACACCTTGTAATGGTGTTGAAGGTTTTAAT	GGTAtCACACCTTGTAATGGTGTTGAAGGTTTTAAT	c.1430G>T	p.Ser477Ile	S477I	GSTPCNGVEGFN	GITPCNGVEGFN	HLA-B0801	38393.2	38699.3	85	90	0.16534	0.16534	Alpha_A67S
1426-1461	GGTAGCACACCTTGTAATGGTGTTGAAGGTTTTAAT	GGTAtCACACCTTGTAATGGTGTTGAAGGTTTTAAT	c.1430G>T	p.Ser477Ile	S477I	GSTPCNGVEGFN	GITPCNGVEGFN	HLA-B1801	39465.5	38343.4	80	75	0.11284	0.11284	Alpha_A67S
1426-1461	GGTAGCACACCTTGTAATGGTGTTGAAGGTTTTAAT	GGTAtCACACCTTGTAATGGTGTTGAAGGTTTTAAT	c.1430G>T	p.Ser477Ile	S477I	GSTPCNGVEGFN	GITPCNGVEGFN	HLA-B4403	43705.3	44413.2	55	60	0.10024	0.10024	Alpha_A67S
1429-1464	AGCACACCTTGTAATGGTGTTGAAGGTTTTAATTGT	AtCACACCTTGTAATGGTGTTGAAGGTTTTAATTGT	c.1430G>T	p.Ser477Ile	S477I	STPCNGVEGFNC	ITPCNGVEGFNC	HLA-A0101	32861.1	32916	50	55	0.20517	0.20517	Alpha_A67S
1429-1464	AGCACACCTTGTAATGGTGTTGAAGGTTTTAATTGT	AtCACACCTTGTAATGGTGTTGAAGGTTTTAATTGT	c.1430G>T	p.Ser477Ile	S477I	STPCNGVEGFNC	ITPCNGVEGFNC	HLA-A0201	35482.8	34033.2	65	60	0.20157	0.20157	Alpha_A67S
1429-1464	AGCACACCTTGTAATGGTGTTGAAGGTTTTAATTGT	AtCACACCTTGTAATGGTGTTGAAGGTTTTAATTGT	c.1430G>T	p.Ser477Ile	S477I	STPCNGVEGFNC	ITPCNGVEGFNC	HLA-A3001	38091.1	36835.5	90	85	0.20517	0.20517	Alpha_A67S
1429-1464	AGCACACCTTGTAATGGTGTTGAAGGTTTTAATTGT	AtCACACCTTGTAATGGTGTTGAAGGTTTTAATTGT	c.1430G>T	p.Ser477Ile	S477I	STPCNGVEGFNC	ITPCNGVEGFNC	HLA-B0801	40607.3	40486.7	95	95	0.20787	0.20787	Alpha_A67S
1429-1464	AGCACACCTTGTAATGGTGTTGAAGGTTTTAATTGT	AtCACACCTTGTAATGGTGTTGAAGGTTTTAATTGT	c.1430G>T	p.Ser477Ile	S477I	STPCNGVEGFNC	ITPCNGVEGFNC	HLA-B1801	39922.9	38701.4	85	75	0.20157	0.20157	Alpha_A67S
1429-1464	AGCACACCTTGTAATGGTGTTGAAGGTTTTAATTGT	AtCACACCTTGTAATGGTGTTGAAGGTTTTAATTGT	c.1430G>T	p.Ser477Ile	S477I	STPCNGVEGFNC	ITPCNGVEGFNC	HLA-B4403	44816.7	46612.9	60	85	0.20517	0.20517	Alpha_A67S
2137-2172	GCCATACCCACAAATTTTACTATTAGTGTTACCACA	GCCATACCCAtAAATTTTACTATTAGTGTTACCACA	c.2147C>T	p.Thr716Ile	T716I	AIPTNFTISVTT	AIPINFTISVTT	HLA-A0101	32003.9	33421.6	46	55	0.37168	0.46654	Alpha_A67S,Alpha_A701S,Alpha_L5F
2137-2172	GCCATACCCACAAATTTTACTATTAGTGTTACCACA	GCCATACCCAtAAATTTTACTATTAGTGTTACCACA	c.2147C>T	p.Thr716Ile	T716I	AIPTNFTISVTT	AIPINFTISVTT	HLA-A0201	13019.2	5054.2	19	9.5	0.36808	0.46294	Alpha_A67S,Alpha_A701S,Alpha_L5F
2137-2172	GCCATACCCACAAATTTTACTATTAGTGTTACCACA	GCCATACCCAtAAATTTTACTATTAGTGTTACCACA	c.2147C>T	p.Thr716Ile	T716I	AIPTNFTISVTT	AIPINFTISVTT	HLA-A3001	32929.1	31495.5	70	65	0.37168	0.46654	Alpha_A67S,Alpha_A701S,Alpha_L5F
2137-2172	GCCATACCCACAAATTTTACTATTAGTGTTACCACA	GCCATACCCAtAAATTTTACTATTAGTGTTACCACA	c.2147C>T	p.Thr716Ile	T716I	AIPTNFTISVTT	AIPINFTISVTT	HLA-B0801	33962.6	32737.3	65	60	0.37438	0.46924	Alpha_A67S,Alpha_A701S,Alpha_L5F
2137-2172	GCCATACCCACAAATTTTACTATTAGTGTTACCACA	GCCATACCCAtAAATTTTACTATTAGTGTTACCACA	c.2147C>T	p.Thr716Ile	T716I	AIPTNFTISVTT	AIPINFTISVTT	HLA-B1801	36907.7	36639.9	65	65	0.36808	0.46294	Alpha_A67S,Alpha_A701S,Alpha_L5F
2137-2172	GCCATACCCACAAATTTTACTATTAGTGTTACCACA	GCCATACCCAtAAATTTTACTATTAGTGTTACCACA	c.2147C>T	p.Thr716Ile	T716I	AIPTNFTISVTT	AIPINFTISVTT	HLA-B4403	43661.3	41398.3	55	39	0.37168	0.46654	Alpha_A67S,Alpha_A701S,Alpha_L5F
2140-2175	ATACCCACAAATTTTACTATTAGTGTTACCACAGAA	ATACCCAtAAATTTTACTATTAGTGTTACCACAGAA	c.2147C>T	p.Thr716Ile	T716I	IPTNFTISVTTE	IPINFTISVTTE	HLA-A0101	34841.4	35157.9	65	65	0.16923	0.16923	Alpha_A67S,Alpha_A701S,Alpha_L5F
2140-2175	ATACCCACAAATTTTACTATTAGTGTTACCACAGAA	ATACCCAtAAATTTTACTATTAGTGTTACCACAGAA	c.2147C>T	p.Thr716Ile	T716I	IPTNFTISVTTE	IPINFTISVTTE	HLA-A0201	32854.4	27340.7	55	40	0.18183	0.21243	Alpha_A67S,Alpha_A701S,Alpha_L5F
2140-2175	ATACCCACAAATTTTACTATTAGTGTTACCACAGAA	ATACCCAtAAATTTTACTATTAGTGTTACCACAGAA	c.2147C>T	p.Thr716Ile	T716I	IPTNFTISVTTE	IPINFTISVTTE	HLA-A3001	34029.5	35058.8	75	80	0.16923	0.16923	Alpha_A67S,Alpha_A701S,Alpha_L5F
2140-2175	ATACCCACAAATTTTACTATTAGTGTTACCACAGAA	ATACCCAtAAATTTTACTATTAGTGTTACCACAGAA	c.2147C>T	p.Thr716Ile	T716I	IPTNFTISVTTE	IPINFTISVTTE	HLA-B0801	33619.3	31330.7	65	55	0.06783	0.09843	Alpha_A67S,Alpha_A701S,Alpha_L5F
2140-2175	ATACCCACAAATTTTACTATTAGTGTTACCACAGAA	ATACCCAtAAATTTTACTATTAGTGTTACCACAGAA	c.2147C>T	p.Thr716Ile	T716I	IPTNFTISVTTE	IPINFTISVTTE	HLA-B1801	33414	33110.3	46	45	0.18183	0.21243	Alpha_A67S,Alpha_A701S,Alpha_L5F
2140-2175	ATACCCACAAATTTTACTATTAGTGTTACCACAGAA	ATACCCAtAAATTTTACTATTAGTGTTACCACAGAA	c.2147C>T	p.Thr716Ile	T716I	IPTNFTISVTTE	IPINFTISVTTE	HLA-B4403	46452.8	45946	80	75	0.16923	0.16923	Alpha_A67S,Alpha_A701S,Alpha_L5F
2143-2178	CCCACAAATTTTACTATTAGTGTTACCACAGAAATT	CCCAtAAATTTTACTATTAGTGTTACCACAGAAATT	c.2147C>T	p.Thr716Ile	T716I	PTNFTISVTTEI	PINFTISVTTEI	HLA-A0101	25237.3	25307.3	20	20	0.25556	0.25556	Alpha_A67S,Alpha_A701S,Alpha_L5F
2143-2178	CCCACAAATTTTACTATTAGTGTTACCACAGAAATT	CCCAtAAATTTTACTATTAGTGTTACCACAGAAATT	c.2147C>T	p.Thr716Ile	T716I	PTNFTISVTTEI	PINFTISVTTEI	HLA-A0201	4583.3	4821.9	9	9.5	0.25346	0.25346	Alpha_A67S,Alpha_A701S,Alpha_L5F
2143-2178	CCCACAAATTTTACTATTAGTGTTACCACAGAAATT	CCCAtAAATTTTACTATTAGTGTTACCACAGAAATT	c.2147C>T	p.Thr716Ile	T716I	PTNFTISVTTEI	PINFTISVTTEI	HLA-A3001	28776.4	28411	55	55	0.25556	0.25556	Alpha_A67S,Alpha_A701S,Alpha_L5F
2143-2178	CCCACAAATTTTACTATTAGTGTTACCACAGAAATT	CCCAtAAATTTTACTATTAGTGTTACCACAGAAATT	c.2147C>T	p.Thr716Ile	T716I	PTNFTISVTTEI	PINFTISVTTEI	HLA-B0801	31968.3	31352.7	60	55	0.21566	0.21566	Alpha_A67S,Alpha_A701S,Alpha_L5F
2143-2178	CCCACAAATTTTACTATTAGTGTTACCACAGAAATT	CCCAtAAATTTTACTATTAGTGTTACCACAGAAATT	c.2147C>T	p.Thr716Ile	T716I	PTNFTISVTTEI	PINFTISVTTEI	HLA-B1801	31657.5	31563.4	39	38	0.25346	0.25346	Alpha_A67S,Alpha_A701S,Alpha_L5F
2143-2178	CCCACAAATTTTACTATTAGTGTTACCACAGAAATT	CCCAtAAATTTTACTATTAGTGTTACCACAGAAATT	c.2147C>T	p.Thr716Ile	T716I	PTNFTISVTTEI	PINFTISVTTEI	HLA-B4403	42152.6	42762.3	42	45	0.25556	0.25556	Alpha_A67S,Alpha_A701S,Alpha_L5F
2146-2181	ACAAATTTTACTATTAGTGTTACCACAGAAATTCTA	AtAAATTTTACTATTAGTGTTACCACAGAAATTCTA	c.2147C>T	p.Thr716Ile	T716I	TNFTISVTTEIL	INFTISVTTEIL	HLA-A0101	16864.7	16767.8	6.5	6.5	0.24782	0.24782	Alpha_A67S,Alpha_A701S,Alpha_L5F
2146-2181	ACAAATTTTACTATTAGTGTTACCACAGAAATTCTA	AtAAATTTTACTATTAGTGTTACCACAGAAATTCTA	c.2147C>T	p.Thr716Ile	T716I	TNFTISVTTEIL	INFTISVTTEIL	HLA-A0201	4829.5	5060.6	9.5	9.5	0.28582	0.28582	Alpha_A67S,Alpha_A701S,Alpha_L5F
2146-2181	ACAAATTTTACTATTAGTGTTACCACAGAAATTCTA	AtAAATTTTACTATTAGTGTTACCACAGAAATTCTA	c.2147C>T	p.Thr716Ile	T716I	TNFTISVTTEIL	INFTISVTTEIL	HLA-A3001	30349.1	28894.6	60	55	0.24782	0.24782	Alpha_A67S,Alpha_A701S,Alpha_L5F
2146-2181	ACAAATTTTACTATTAGTGTTACCACAGAAATTCTA	AtAAATTTTACTATTAGTGTTACCACAGAAATTCTA	c.2147C>T	p.Thr716Ile	T716I	TNFTISVTTEIL	INFTISVTTEIL	HLA-B0801	14866.2	13926.8	16	15	0.15622	0.15622	Alpha_A67S,Alpha_A701S,Alpha_L5F
2146-2181	ACAAATTTTACTATTAGTGTTACCACAGAAATTCTA	AtAAATTTTACTATTAGTGTTACCACAGAAATTCTA	c.2147C>T	p.Thr716Ile	T716I	TNFTISVTTEIL	INFTISVTTEIL	HLA-B1801	28918.1	28524	30	29	0.28582	0.28582	Alpha_A67S,Alpha_A701S,Alpha_L5F
2146-2181	ACAAATTTTACTATTAGTGTTACCACAGAAATTCTA	AtAAATTTTACTATTAGTGTTACCACAGAAATTCTA	c.2147C>T	p.Thr716Ile	T716I	TNFTISVTTEIL	INFTISVTTEIL	HLA-B4403	41936.6	42762.7	41	45	0.24782	0.24782	Alpha_A67S,Alpha_A701S,Alpha_L5F
397-432	TTTCAATTTTGTAATGATCCATTTTTGGGTGTTTAT	TTTCAATTTTGTAATGATCCATTTTTGGGTGTTTA-	c.432_434delTTA	p.Tyr145del	Y145del	FQFCNDPFLGVY	FQFCNDPFLGV	HLA-A0101	990.8	22737.1	0.6	14	0.11697	0.08025	Alpha_A67S,Alpha_A701S,Alpha_L5F,Alpha_T724I	weak
397-432	TTTCAATTTTGTAATGATCCATTTTTGGGTGTTTAT	TTTCAATTTTGTAATGATCCATTTTTGGGTGTTTA-	c.432_434delTTA	p.Tyr145del	Y145del	FQFCNDPFLGVY	FQFCNDPFLGV	HLA-A0201	793.2	126.8	3.5	1.2	0.15497	0.11825	Alpha_A67S,Alpha_A701S,Alpha_L5F,Alpha_T724I		weak
397-432	TTTCAATTTTGTAATGATCCATTTTTGGGTGTTTAT	TTTCAATTTTGTAATGATCCATTTTTGGGTGTTTA-	c.432_434delTTA	p.Tyr145del	Y145del	FQFCNDPFLGVY	FQFCNDPFLGV	HLA-A3001	23013.8	22294.2	39	37	0.11697	0.08025	Alpha_A67S,Alpha_A701S,Alpha_L5F,Alpha_T724I
397-432	TTTCAATTTTGTAATGATCCATTTTTGGGTGTTTAT	TTTCAATTTTGTAATGATCCATTTTTGGGTGTTTA-	c.432_434delTTA	p.Tyr145del	Y145del	FQFCNDPFLGVY	FQFCNDPFLGV	HLA-B0801	27715.1	28078.5	42	43	0.16127	0.12455	Alpha_A67S,Alpha_A701S,Alpha_L5F,Alpha_T724I
397-432	TTTCAATTTTGTAATGATCCATTTTTGGGTGTTTAT	TTTCAATTTTGTAATGATCCATTTTTGGGTGTTTA-	c.432_434delTTA	p.Tyr145del	Y145del	FQFCNDPFLGVY	FQFCNDPFLGV	HLA-B1801	1987.3	22802.9	1.6	17	0.15497	0.11825	Alpha_A67S,Alpha_A701S,Alpha_L5F,Alpha_T724I	weak
397-432	TTTCAATTTTGTAATGATCCATTTTTGGGTGTTTAT	TTTCAATTTTGTAATGATCCATTTTTGGGTGTTTA-	c.432_434delTTA	p.Tyr145del	Y145del	FQFCNDPFLGVY	FQFCNDPFLGV	HLA-B4403	22569.9	34448.5	11	22	0.11697	0.08025	Alpha_A67S,Alpha_A701S,Alpha_L5F,Alpha_T724I
400-435	CAATTTTGTAATGATCCATTTTTGGGTGTTTATTAC	CAATTTTGTAATGATCCATTTTTGGGTGTTTA---C	c.432_434delTTA	p.Tyr145del	Y145del	QFCNDPFLGVYY	QFCNDPFLGVY	HLA-A0101	1667	1031.8	0.8	0.6	0.14017	0.13197	Alpha_A67S,Alpha_A701S,Alpha_L5F,Alpha_T724I	weak	weak
400-435	CAATTTTGTAATGATCCATTTTTGGGTGTTTATTAC	CAATTTTGTAATGATCCATTTTTGGGTGTTTA---C	c.432_434delTTA	p.Tyr145del	Y145del	QFCNDPFLGVYY	QFCNDPFLGVY	HLA-A0201	22610.2	22729.7	31	32	0.12267	0.11447	Alpha_A67S,Alpha_A701S,Alpha_L5F,Alpha_T724I
400-435	CAATTTTGTAATGATCCATTTTTGGGTGTTTATTAC	CAATTTTGTAATGATCCATTTTTGGGTGTTTA---C	c.432_434delTTA	p.Tyr145del	Y145del	QFCNDPFLGVYY	QFCNDPFLGVY	HLA-A3001	35780.4	37066.6	80	85	0.14017	0.13197	Alpha_A67S,Alpha_A701S,Alpha_L5F,Alpha_T724I
400-435	CAATTTTGTAATGATCCATTTTTGGGTGTTTATTAC	CAATTTTGTAATGATCCATTTTTGGGTGTTTA---C	c.432_434delTTA	p.Tyr145del	Y145del	QFCNDPFLGVYY	QFCNDPFLGVY	HLA-B0801	37633.5	36308.8	85	75	0.10107	0.09287	Alpha_A67S,Alpha_A701S,Alpha_L5F,Alpha_T724I
400-435	CAATTTTGTAATGATCCATTTTTGGGTGTTTATTAC	CAATTTTGTAATGATCCATTTTTGGGTGTTTA---C	c.432_434delTTA	p.Tyr145del	Y145del	QFCNDPFLGVYY	QFCNDPFLGVY	HLA-B1801	15750.3	20649	9	14	0.12267	0.11447	Alpha_A67S,Alpha_A701S,Alpha_L5F,Alpha_T724I
400-435	CAATTTTGTAATGATCCATTTTTGGGTGTTTATTAC	CAATTTTGTAATGATCCATTTTTGGGTGTTTA---C	c.432_434delTTA	p.Tyr145del	Y145del	QFCNDPFLGVYY	QFCNDPFLGVY	HLA-B4403	28649.9	34867.4	15	23	0.14017	0.13197	Alpha_A67S,Alpha_A701S,Alpha_L5F,Alpha_T724I
403-438	TTTTGTAATGATCCATTTTTGGGTGTTTATTACCAC	TTTTGTAATGATCCATTTTTGGGTGTTTA---CCAC	c.432_434delTTA	p.Tyr145del	Y145del	FCNDPFLGVYYH	FCNDPFLGVYH	HLA-A0101	5451.5	4698.6	1.7	1.5	0.14244	0.14446	Alpha_A67S,Alpha_A701S,Alpha_L5F,Alpha_T724I	weak	weak
403-438	TTTTGTAATGATCCATTTTTGGGTGTTTATTACCAC	TTTTGTAATGATCCATTTTTGGGTGTTTA---CCAC	c.432_434delTTA	p.Tyr145del	Y145del	FCNDPFLGVYYH	FCNDPFLGVYH	HLA-A0201	18456.4	22912.7	25	32	0.14034	0.14236	Alpha_A67S,Alpha_A701S,Alpha_L5F,Alpha_T724I
403-438	TTTTGTAATGATCCATTTTTGGGTGTTTATTACCAC	TTTTGTAATGATCCATTTTTGGGTGTTTA---CCAC	c.432_434delTTA	p.Tyr145del	Y145del	FCNDPFLGVYYH	FCNDPFLGVYH	HLA-A3001	38234	38382.4	90	90	0.14244	0.14446	Alpha_A67S,Alpha_A701S,Alpha_L5F,Alpha_T724I
403-438	TTTTGTAATGATCCATTTTTGGGTGTTTATTACCAC	TTTTGTAATGATCCATTTTTGGGTGTTTA---CCAC	c.432_434delTTA	p.Tyr145del	Y145del	FCNDPFLGVYYH	FCNDPFLGVYH	HLA-B0801	35289.8	39123.3	75	90	0.15114	0.15316	Alpha_A67S,Alpha_A701S,Alpha_L5F,Alpha_T724I
403-438	TTTTGTAATGATCCATTTTTGGGTGTTTATTACCAC	TTTTGTAATGATCCATTTTTGGGTGTTTA---CCAC	c.432_434delTTA	p.Tyr145del	Y145del	FCNDPFLGVYYH	FCNDPFLGVYH	HLA-B1801	17287.7	29596.7	10	32	0.14034	0.14236	Alpha_A67S,Alpha_A701S,Alpha_L5F,Alpha_T724I
403-438	TTTTGTAATGATCCATTTTTGGGTGTTTATTACCAC	TTTTGTAATGATCCATTTTTGGGTGTTTA---CCAC	c.432_434delTTA	p.Tyr145del	Y145del	FCNDPFLGVYYH	FCNDPFLGVYH	HLA-B4403	36500.6	40381.7	25	35	0.14244	0.14446	Alpha_A67S,Alpha_A701S,Alpha_L5F,Alpha_T724I
406-441	TGTAATGATCCATTTTTGGGTGTTTATTACCACAAA	TGTAATGATCCATTTTTGGGTGTTTA---CCACAAA	c.432_434delTTA	p.Tyr145del	Y145del	CNDPFLGVYYHK	CNDPFLGVYHK	HLA-A0101	11248.3	23314.3	3.5	15	0.18102	0.1828	Alpha_A67S,Alpha_A701S,Alpha_L5F,Alpha_T724I
406-441	TGTAATGATCCATTTTTGGGTGTTTATTACCACAAA	TGTAATGATCCATTTTTGGGTGTTTA---CCACAAA	c.432_434delTTA	p.Tyr145del	Y145del	CNDPFLGVYYHK	CNDPFLGVYHK	HLA-A0201	29225.7	31770	45	55	0.18822	0.19	Alpha_A67S,Alpha_A701S,Alpha_L5F,Alpha_T724I
406-441	TGTAATGATCCATTTTTGGGTGTTTATTACCACAAA	TGTAATGATCCATTTTTGGGTGTTTA---CCACAAA	c.432_434delTTA	p.Tyr145del	Y145del	CNDPFLGVYYHK	CNDPFLGVYHK	HLA-A3001	26305.3	30831.3	47	65	0.18102	0.1828	Alpha_A67S,Alpha_A701S,Alpha_L5F,Alpha_T724I
406-441	TGTAATGATCCATTTTTGGGTGTTTATTACCACAAA	TGTAATGATCCATTTTTGGGTGTTTA---CCACAAA	c.432_434delTTA	p.Tyr145del	Y145del	CNDPFLGVYYHK	CNDPFLGVYHK	HLA-B0801	38469.7	37442.6	85	80	0.07422	0.076	Alpha_A67S,Alpha_A701S,Alpha_L5F,Alpha_T724I
406-441	TGTAATGATCCATTTTTGGGTGTTTATTACCACAAA	TGTAATGATCCATTTTTGGGTGTTTA---CCACAAA	c.432_434delTTA	p.Tyr145del	Y145del	CNDPFLGVYYHK	CNDPFLGVYHK	HLA-B1801	25750.9	32109	22	40	0.18822	0.19	Alpha_A67S,Alpha_A701S,Alpha_L5F,Alpha_T724I
406-441	TGTAATGATCCATTTTTGGGTGTTTATTACCACAAA	TGTAATGATCCATTTTTGGGTGTTTA---CCACAAA	c.432_434delTTA	p.Tyr145del	Y145del	CNDPFLGVYYHK	CNDPFLGVYHK	HLA-B4403	39841.3	45541.1	33	70	0.18102	0.1828	Alpha_A67S,Alpha_A701S,Alpha_L5F,Alpha_T724I
409-444	AATGATCCATTTTTGGGTGTTTATTACCACAAAAAC	AATGATCCATTTTTGGGTGTTTA---CCACAAAAAC	c.432_434delTTA	p.Tyr145del	Y145del	NDPFLGVYYHKN	NDPFLGVYHKN	HLA-A0101	32946.6	37665.3	55	80	0.0779	0.05072	Alpha_A67S,Alpha_A701S,Alpha_L5F,Alpha_T724I
409-444	AATGATCCATTTTTGGGTGTTTATTACCACAAAAAC	AATGATCCATTTTTGGGTGTTTA---CCACAAAAAC	c.432_434delTTA	p.Tyr145del	Y145del	NDPFLGVYYHKN	NDPFLGVYHKN	HLA-A0201	30807	37130.8	49	70	0.0743	0.04712	Alpha_A67S,Alpha_A701S,Alpha_L5F,Alpha_T724I
409-444	AATGATCCATTTTTGGGTGTTTATTACCACAAAAAC	AATGATCCATTTTTGGGTGTTTA---CCACAAAAAC	c.432_434delTTA	p.Tyr145del	Y145del	NDPFLGVYYHKN	NDPFLGVYHKN	HLA-A3001	32146.6	39046.3	65	90	0.0779	0.05072	Alpha_A67S,Alpha_A701S,Alpha_L5F,Alpha_T724I
409-444	AATGATCCATTTTTGGGTGTTTATTACCACAAAAAC	AATGATCCATTTTTGGGTGTTTA---CCACAAAAAC	c.432_434delTTA	p.Tyr145del	Y145del	NDPFLGVYYHKN	NDPFLGVYHKN	HLA-B0801	32735.5	39728.1	60	90	0.0851	0.05792	Alpha_A67S,Alpha_A701S,Alpha_L5F,Alpha_T724I
409-444	AATGATCCATTTTTGGGTGTTTATTACCACAAAAAC	AATGATCCATTTTTGGGTGTTTA---CCACAAAAAC	c.432_434delTTA	p.Tyr145del	Y145del	NDPFLGVYYHKN	NDPFLGVYHKN	HLA-B1801	26266.1	29508.5	23	31	0.0743	0.04712	Alpha_A67S,Alpha_A701S,Alpha_L5F,Alpha_T724I
409-444	AATGATCCATTTTTGGGTGTTTATTACCACAAAAAC	AATGATCCATTTTTGGGTGTTTA---CCACAAAAAC	c.432_434delTTA	p.Tyr145del	Y145del	NDPFLGVYYHKN	NDPFLGVYHKN	HLA-B4403	40114.7	41026	34	37	0.0779	0.05072	Alpha_A67S,Alpha_A701S,Alpha_L5F,Alpha_T724I
412-447	GATCCATTTTTGGGTGTTTATTACCACAAAAACAAC	GATCCATTTTTGGGTGTTTA---CCACAAAAACAAC	c.432_434delTTA	p.Tyr145del	Y145del	DPFLGVYYHKNN	DPFLGVYHKNN	HLA-A0101	34607.6	37759.6	60	80	-0.13094	0.08511	Alpha_A67S,Alpha_A701S,Alpha_L5F,Alpha_T724I
412-447	GATCCATTTTTGGGTGTTTATTACCACAAAAACAAC	GATCCATTTTTGGGTGTTTA---CCACAAAAACAAC	c.432_434delTTA	p.Tyr145del	Y145del	DPFLGVYYHKNN	DPFLGVYHKNN	HLA-A0201	30799.6	36406.4	49	70	-0.09294	0.12311	Alpha_A67S,Alpha_A701S,Alpha_L5F,Alpha_T724I
412-447	GATCCATTTTTGGGTGTTTATTACCACAAAAACAAC	GATCCATTTTTGGGTGTTTA---CCACAAAAACAAC	c.432_434delTTA	p.Tyr145del	Y145del	DPFLGVYYHKNN	DPFLGVYHKNN	HLA-A3001	36769.4	41923.4	85	99	-0.13094	0.08511	Alpha_A67S,Alpha_A701S,Alpha_L5F,Alpha_T724I
412-447	GATCCATTTTTGGGTGTTTATTACCACAAAAACAAC	GATCCATTTTTGGGTGTTTA---CCACAAAAACAAC	c.432_434delTTA	p.Tyr145del	Y145del	DPFLGVYYHKNN	DPFLGVYHKNN	HLA-B0801	34309.4	34902.8	70	70	-0.12594	0.09011	Alpha_A67S,Alpha_A701S,Alpha_L5F,Alpha_T724I
412-447	GATCCATTTTTGGGTGTTTATTACCACAAAAACAAC	GATCCATTTTTGGGTGTTTA---CCACAAAAACAAC	c.432_434delTTA	p.Tyr145del	Y145del	DPFLGVYYHKNN	DPFLGVYHKNN	HLA-B1801	25210.8	31108.1	21	37	-0.09294	0.12311	Alpha_A67S,Alpha_A701S,Alpha_L5F,Alpha_T724I
412-447	GATCCATTTTTGGGTGTTTATTACCACAAAAACAAC	GATCCATTTTTGGGTGTTTA---CCACAAAAACAAC	c.432_434delTTA	p.Tyr145del	Y145del	DPFLGVYYHKNN	DPFLGVYHKNN	HLA-B4403	46962.3	47214.9	90	90	-0.13094	0.08511	Alpha_A67S,Alpha_A701S,Alpha_L5F,Alpha_T724I
415-450	CCATTTTTGGGTGTTTATTACCACAAAAACAACAAA	CCATTTTTGGGTGTTTA---CCACAAAAACAACAAA	c.432_434delTTA	p.Tyr145del	Y145del	PFLGVYYHKNNK	PFLGVYHKNNK	HLA-A0101	31992.5	35747.5	46	70	0.08936	-0.10458	Alpha_A67S,Alpha_A701S,Alpha_L5F,Alpha_T724I
415-450	CCATTTTTGGGTGTTTATTACCACAAAAACAACAAA	CCATTTTTGGGTGTTTA---CCACAAAAACAACAAA	c.432_434delTTA	p.Tyr145del	Y145del	PFLGVYYHKNNK	PFLGVYHKNNK	HLA-A0201	28452.5	35028.8	43	65	0.08576	-0.10818	Alpha_A67S,Alpha_A701S,Alpha_L5F,Alpha_T724I
415-450	CCATTTTTGGGTGTTTATTACCACAAAAACAACAAA	CCATTTTTGGGTGTTTA---CCACAAAAACAACAAA	c.432_434delTTA	p.Tyr145del	Y145del	PFLGVYYHKNNK	PFLGVYHKNNK	HLA-A3001	23509.3	26775.1	40	49	0.08936	-0.10458	Alpha_A67S,Alpha_A701S,Alpha_L5F,Alpha_T724I
415-450	CCATTTTTGGGTGTTTATTACCACAAAAACAACAAA	CCATTTTTGGGTGTTTA---CCACAAAAACAACAAA	c.432_434delTTA	p.Tyr145del	Y145del	PFLGVYYHKNNK	PFLGVYHKNNK	HLA-B0801	35300.9	37051.7	75	80	0.04556	-0.14838	Alpha_A67S,Alpha_A701S,Alpha_L5F,Alpha_T724I
415-450	CCATTTTTGGGTGTTTATTACCACAAAAACAACAAA	CCATTTTTGGGTGTTTA---CCACAAAAACAACAAA	c.432_434delTTA	p.Tyr145del	Y145del	PFLGVYYHKNNK	PFLGVYHKNNK	HLA-B1801	40162	41568.8	85	90	0.08576	-0.10818	Alpha_A67S,Alpha_A701S,Alpha_L5F,Alpha_T724I
415-450	CCATTTTTGGGTGTTTATTACCACAAAAACAACAAA	CCATTTTTGGGTGTTTA---CCACAAAAACAACAAA	c.432_434delTTA	p.Tyr145del	Y145del	PFLGVYYHKNNK	PFLGVYHKNNK	HLA-B4403	47558.5	47843.9	95	99	0.08936	-0.10458	Alpha_A67S,Alpha_A701S,Alpha_L5F,Alpha_T724I
418-453	TTTTTGGGTGTTTATTACCACAAAAACAACAAAAGT	TTTTTGGGTGTTTA---CCACAAAAACAACAAAAGT	c.432_434delTTA	p.Tyr145del	Y145del	FLGVYYHKNNKS	FLGVYHKNNKS	HLA-A0101	34375.2	37335	60	80	-0.27562	-0.27265	Alpha_A67S,Alpha_A701S,Alpha_L5F,Alpha_T724I
418-453	TTTTTGGGTGTTTATTACCACAAAAACAACAAAAGT	TTTTTGGGTGTTTA---CCACAAAAACAACAAAAGT	c.432_434delTTA	p.Tyr145del	Y145del	FLGVYYHKNNKS	FLGVYHKNNKS	HLA-A0201	22529.2	26432	31	38	-0.26462	-0.26165	Alpha_A67S,Alpha_A701S,Alpha_L5F,Alpha_T724I
418-453	TTTTTGGGTGTTTATTACCACAAAAACAACAAAAGT	TTTTTGGGTGTTTA---CCACAAAAACAACAAAAGT	c.432_434delTTA	p.Tyr145del	Y145del	FLGVYYHKNNKS	FLGVYHKNNKS	HLA-A3001	28247.3	32770.3	55	70	-0.27562	-0.27265	Alpha_A67S,Alpha_A701S,Alpha_L5F,Alpha_T724I
418-453	TTTTTGGGTGTTTATTACCACAAAAACAACAAAAGT	TTTTTGGGTGTTTA---CCACAAAAACAACAAAAGT	c.432_434delTTA	p.Tyr145del	Y145del	FLGVYYHKNNKS	FLGVYHKNNKS	HLA-B0801	28653.6	28348.3	45	44	-0.26102	-0.25805	Alpha_A67S,Alpha_A701S,Alpha_L5F,Alpha_T724I
418-453	TTTTTGGGTGTTTATTACCACAAAAACAACAAAAGT	TTTTTGGGTGTTTA---CCACAAAAACAACAAAAGT	c.432_434delTTA	p.Tyr145del	Y145del	FLGVYYHKNNKS	FLGVYHKNNKS	HLA-B1801	40640.3	42431.8	85	95	-0.26462	-0.26165	Alpha_A67S,Alpha_A701S,Alpha_L5F,Alpha_T724I
418-453	TTTTTGGGTGTTTATTACCACAAAAACAACAAAAGT	TTTTTGGGTGTTTA---CCACAAAAACAACAAAAGT	c.432_434delTTA	p.Tyr145del	Y145del	FLGVYYHKNNKS	FLGVYHKNNKS	HLA-B4403	47621.3	48288	95	99	-0.27562	-0.27265	Alpha_A67S,Alpha_A701S,Alpha_L5F,Alpha_T724I
421-456	TTGGGTGTTTATTACCACAAAAACAACAAAAGTTGG	TTGGGTGTTTA---CCACAAAAACAACAAAAGTTGG	c.432_434delTTA	p.Tyr145del	Y145del	LGVYYHKNNKSW	LGVYHKNNKSW	HLA-A0101	40131.2	40608.6	90	95	-0.47078	-0.29127	Alpha_A67S,Alpha_A701S,Alpha_L5F,Alpha_T724I
421-456	TTGGGTGTTTATTACCACAAAAACAACAAAAGTTGG	TTGGGTGTTTA---CCACAAAAACAACAAAAGTTGG	c.432_434delTTA	p.Tyr145del	Y145del	LGVYYHKNNKSW	LGVYHKNNKSW	HLA-A0201	41913	42154	90	90	-0.45738	-0.27787	Alpha_A67S,Alpha_A701S,Alpha_L5F,Alpha_T724I
421-456	TTGGGTGTTTATTACCACAAAAACAACAAAAGTTGG	TTGGGTGTTTA---CCACAAAAACAACAAAAGTTGG	c.432_434delTTA	p.Tyr145del	Y145del	LGVYYHKNNKSW	LGVYHKNNKSW	HLA-A3001	27352.3	31798.5	50	65	-0.47078	-0.29127	Alpha_A67S,Alpha_A701S,Alpha_L5F,Alpha_T724I
421-456	TTGGGTGTTTATTACCACAAAAACAACAAAAGTTGG	TTGGGTGTTTA---CCACAAAAACAACAAAAGTTGG	c.432_434delTTA	p.Tyr145del	Y145del	LGVYYHKNNKSW	LGVYHKNNKSW	HLA-B0801	30375.4	31330.7	55	55	-0.45378	-0.30937	Alpha_A67S,Alpha_A701S,Alpha_L5F,Alpha_T724I
421-456	TTGGGTGTTTATTACCACAAAAACAACAAAAGTTGG	TTGGGTGTTTA---CCACAAAAACAACAAAAGTTGG	c.432_434delTTA	p.Tyr145del	Y145del	LGVYYHKNNKSW	LGVYHKNNKSW	HLA-B1801	33489.7	37408.6	46	70	-0.45738	-0.27787	Alpha_A67S,Alpha_A701S,Alpha_L5F,Alpha_T724I
421-456	TTGGGTGTTTATTACCACAAAAACAACAAAAGTTGG	TTGGGTGTTTA---CCACAAAAACAACAAAAGTTGG	c.432_434delTTA	p.Tyr145del	Y145del	LGVYYHKNNKSW	LGVYHKNNKSW	HLA-B4403	34582.9	39208	22	31	-0.47078	-0.29127	Alpha_A67S,Alpha_A701S,Alpha_L5F,Alpha_T724I
424-459	GGTGTTTATTACCACAAAAACAACAAAAGTTGGATG	GGTGTTTA---CCACAAAAACAACAAAAGTTGGATG	c.432_434delTTA	p.Tyr145del	Y145del	GVYYHKNNKSWM	GVYHKNNKSWM	HLA-A0101	37076.6	37951.7	75	80	-0.20502	-0.26363	Alpha_A67S,Alpha_A701S,Alpha_L5F,Alpha_T724I
424-459	GGTGTTTATTACCACAAAAACAACAAAAGTTGGATG	GGTGTTTA---CCACAAAAACAACAAAAGTTGGATG	c.432_434delTTA	p.Tyr145del	Y145del	GVYYHKNNKSWM	GVYHKNNKSWM	HLA-A0201	37326.6	35844.7	75	65	-0.20622	-0.26483	Alpha_A67S,Alpha_A701S,Alpha_L5F,Alpha_T724I
424-459	GGTGTTTATTACCACAAAAACAACAAAAGTTGGATG	GGTGTTTA---CCACAAAAACAACAAAAGTTGGATG	c.432_434delTTA	p.Tyr145del	Y145del	GVYYHKNNKSWM	GVYHKNNKSWM	HLA-A3001	27806.7	34395.6	55	75	-0.20502	-0.26363	Alpha_A67S,Alpha_A701S,Alpha_L5F,Alpha_T724I
424-459	GGTGTTTATTACCACAAAAACAACAAAAGTTGGATG	GGTGTTTA---CCACAAAAACAACAAAAGTTGGATG	c.432_434delTTA	p.Tyr145del	Y145del	GVYYHKNNKSWM	GVYHKNNKSWM	HLA-B0801	18292.6	21824.5	21	27	-0.23772	-0.05483	Alpha_A67S,Alpha_A701S,Alpha_L5F,Alpha_T724I
424-459	GGTGTTTATTACCACAAAAACAACAAAAGTTGGATG	GGTGTTTA---CCACAAAAACAACAAAAGTTGGATG	c.432_434delTTA	p.Tyr145del	Y145del	GVYYHKNNKSWM	GVYHKNNKSWM	HLA-B1801	30956.3	35100.5	36	55	-0.20622	-0.26483	Alpha_A67S,Alpha_A701S,Alpha_L5F,Alpha_T724I
424-459	GGTGTTTATTACCACAAAAACAACAAAAGTTGGATG	GGTGTTTA---CCACAAAAACAACAAAAGTTGGATG	c.432_434delTTA	p.Tyr145del	Y145del	GVYYHKNNKSWM	GVYHKNNKSWM	HLA-B4403	35506.6	39725.1	24	33	-0.20502	-0.26363	Alpha_A67S,Alpha_A701S,Alpha_L5F,Alpha_T724I
427-462	GTTTATTACCACAAAAACAACAAAAGTTGGATGGAA	GTTTA---CCACAAAAACAACAAAAGTTGGATGGAA	c.432_434delTTA	p.Tyr145del	Y145del	VYYHKNNKSWME	VYHKNNKSWME	HLA-A0101	38846.5	41192.3	85	95	-0.31571	-0.69793	Alpha_A67S,Alpha_A701S,Alpha_L5F,Alpha_T724I
427-462	GTTTATTACCACAAAAACAACAAAAGTTGGATGGAA	GTTTA---CCACAAAAACAACAAAAGTTGGATGGAA	c.432_434delTTA	p.Tyr145del	Y145del	VYYHKNNKSWME	VYHKNNKSWME	HLA-A0201	40118.6	41527	85	90	-0.31691	-0.68743	Alpha_A67S,Alpha_A701S,Alpha_L5F,Alpha_T724I
427-462	GTTTATTACCACAAAAACAACAAAAGTTGGATGGAA	GTTTA---CCACAAAAACAACAAAAGTTGGATGGAA	c.432_434delTTA	p.Tyr145del	Y145del	VYYHKNNKSWME	VYHKNNKSWME	HLA-A3001	36650.2	35613.1	85	80	-0.31571	-0.69793	Alpha_A67S,Alpha_A701S,Alpha_L5F,Alpha_T724I
427-462	GTTTATTACCACAAAAACAACAAAAGTTGGATGGAA	GTTTA---CCACAAAAACAACAAAAGTTGGATGGAA	c.432_434delTTA	p.Tyr145del	Y145del	VYYHKNNKSWME	VYHKNNKSWME	HLA-B0801	23010.1	24497.1	30	33	-0.10691	-0.68113	Alpha_A67S,Alpha_A701S,Alpha_L5F,Alpha_T724I
427-462	GTTTATTACCACAAAAACAACAAAAGTTGGATGGAA	GTTTA---CCACAAAAACAACAAAAGTTGGATGGAA	c.432_434delTTA	p.Tyr145del	Y145del	VYYHKNNKSWME	VYHKNNKSWME	HLA-B1801	34504.1	37002.9	55	65	-0.31691	-0.68743	Alpha_A67S,Alpha_A701S,Alpha_L5F,Alpha_T724I
427-462	GTTTATTACCACAAAAACAACAAAAGTTGGATGGAA	GTTTA---CCACAAAAACAACAAAAGTTGGATGGAA	c.432_434delTTA	p.Tyr145del	Y145del	VYYHKNNKSWME	VYHKNNKSWME	HLA-B4403	38012.9	43427.6	28	49	-0.31571	-0.69793	Alpha_A67S,Alpha_A701S,Alpha_L5F,Alpha_T724I
430-465	TATTACCACAAAAACAACAAAAGTTGGATGGAAAGT	TA---CCACAAAAACAACAAAAGTTGGATGGAAAGT	c.432_434delTTA	p.Tyr145del	Y145del	YYHKNNKSWMES	YHKNNKSWMES	HLA-A0101	38341.3	38864.6	85	85	-0.6904	-0.1169	Alpha_A67S,Alpha_A701S,Alpha_L5F,Alpha_T724I
430-465	TATTACCACAAAAACAACAAAAGTTGGATGGAAAGT	TA---CCACAAAAACAACAAAAGTTGGATGGAAAGT	c.432_434delTTA	p.Tyr145del	Y145del	YYHKNNKSWMES	YHKNNKSWMES	HLA-A0201	39532.6	41452.1	80	90	-0.6799	-0.1869	Alpha_A67S,Alpha_A701S,Alpha_L5F,Alpha_T724I
430-465	TATTACCACAAAAACAACAAAAGTTGGATGGAAAGT	TA---CCACAAAAACAACAAAAGTTGGATGGAAAGT	c.432_434delTTA	p.Tyr145del	Y145del	YYHKNNKSWMES	YHKNNKSWMES	HLA-A3001	30677.6	34867.4	60	75	-0.6904	-0.1169	Alpha_A67S,Alpha_A701S,Alpha_L5F,Alpha_T724I
430-465	TATTACCACAAAAACAACAAAAGTTGGATGGAAAGT	TA---CCACAAAAACAACAAAAGTTGGATGGAAAGT	c.432_434delTTA	p.Tyr145del	Y145del	YYHKNNKSWMES	YHKNNKSWMES	HLA-B0801	25805.8	26927.9	37	40	-0.6736	-0.1806	Alpha_A67S,Alpha_A701S,Alpha_L5F,Alpha_T724I
430-465	TATTACCACAAAAACAACAAAAGTTGGATGGAAAGT	TA---CCACAAAAACAACAAAAGTTGGATGGAAAGT	c.432_434delTTA	p.Tyr145del	Y145del	YYHKNNKSWMES	YHKNNKSWMES	HLA-B1801	34751	40555.5	55	85	-0.6799	-0.1869	Alpha_A67S,Alpha_A701S,Alpha_L5F,Alpha_T724I
430-465	TATTACCACAAAAACAACAAAAGTTGGATGGAAAGT	TA---CCACAAAAACAACAAAAGTTGGATGGAAAGT	c.432_434delTTA	p.Tyr145del	Y145del	YYHKNNKSWMES	YHKNNKSWMES	HLA-B4403	42974.2	46549	47	80	-0.6904	-0.1169	Alpha_A67S,Alpha_A701S,Alpha_L5F,Alpha_T724I
1675-1710	TTTCTGCCTTTCCAACAATTTGGCAGAGACATTGCT	TTTCTGCCTTTCCAACAATTTGGCAGAGACATTGaT	c.1709C>A	p.Ala570Asp	A570D	FLPFQQFGRDIA	FLPFQQFGRDID	HLA-A0101	32842.7	36693.1	50	75	0.13568	0.13568	Alpha_A67S,Alpha_A701S,Alpha_L5F,Alpha_T724I
1675-1710	TTTCTGCCTTTCCAACAATTTGGCAGAGACATTGCT	TTTCTGCCTTTCCAACAATTTGGCAGAGACATTGaT	c.1709C>A	p.Ala570Asp	A570D	FLPFQQFGRDIA	FLPFQQFGRDID	HLA-A0201	2980.6	5150.5	7.5	10	0.13208	0.13208	Alpha_A67S,Alpha_A701S,Alpha_L5F,Alpha_T724I
1675-1710	TTTCTGCCTTTCCAACAATTTGGCAGAGACATTGCT	TTTCTGCCTTTCCAACAATTTGGCAGAGACATTGaT	c.1709C>A	p.Ala570Asp	A570D	FLPFQQFGRDIA	FLPFQQFGRDID	HLA-A3001	34728.1	37145.3	75	85	0.13568	0.13568	Alpha_A67S,Alpha_A701S,Alpha_L5F,Alpha_T724I
1675-1710	TTTCTGCCTTTCCAACAATTTGGCAGAGACATTGCT	TTTCTGCCTTTCCAACAATTTGGCAGAGACATTGaT	c.1709C>A	p.Ala570Asp	A570D	FLPFQQFGRDIA	FLPFQQFGRDID	HLA-B0801	16056.4	22516.3	18	29	0.24488	0.24488	Alpha_A67S,Alpha_A701S,Alpha_L5F,Alpha_T724I
1675-1710	TTTCTGCCTTTCCAACAATTTGGCAGAGACATTGCT	TTTCTGCCTTTCCAACAATTTGGCAGAGACATTGaT	c.1709C>A	p.Ala570Asp	A570D	FLPFQQFGRDIA	FLPFQQFGRDID	HLA-B1801	34073	36084.4	49	60	0.13208	0.13208	Alpha_A67S,Alpha_A701S,Alpha_L5F,Alpha_T724I
1675-1710	TTTCTGCCTTTCCAACAATTTGGCAGAGACATTGCT	TTTCTGCCTTTCCAACAATTTGGCAGAGACATTGaT	c.1709C>A	p.Ala570Asp	A570D	FLPFQQFGRDIA	FLPFQQFGRDID	HLA-B4403	44181.2	44236.7	55	55	0.13568	0.13568	Alpha_A67S,Alpha_A701S,Alpha_L5F,Alpha_T724I
1678-1713	CTGCCTTTCCAACAATTTGGCAGAGACATTGCTGAC	CTGCCTTTCCAACAATTTGGCAGAGACATTGaTGAC	c.1709C>A	p.Ala570Asp	A570D	LPFQQFGRDIAD	LPFQQFGRDIDD	HLA-A0101	36772.6	37080.6	75	75	0.10322	0.09332	Alpha_A67S,Alpha_A701S,Alpha_L5F,Alpha_T724I
1678-1713	CTGCCTTTCCAACAATTTGGCAGAGACATTGCTGAC	CTGCCTTTCCAACAATTTGGCAGAGACATTGaTGAC	c.1709C>A	p.Ala570Asp	A570D	LPFQQFGRDIAD	LPFQQFGRDIDD	HLA-A0201	32892.5	35546.5	55	65	0.14122	0.13132	Alpha_A67S,Alpha_A701S,Alpha_L5F,Alpha_T724I
1678-1713	CTGCCTTTCCAACAATTTGGCAGAGACATTGCTGAC	CTGCCTTTCCAACAATTTGGCAGAGACATTGaTGAC	c.1709C>A	p.Ala570Asp	A570D	LPFQQFGRDIAD	LPFQQFGRDIDD	HLA-A3001	35600	36902.1	80	85	0.10322	0.09332	Alpha_A67S,Alpha_A701S,Alpha_L5F,Alpha_T724I
1678-1713	CTGCCTTTCCAACAATTTGGCAGAGACATTGCTGAC	CTGCCTTTCCAACAATTTGGCAGAGACATTGaTGAC	c.1709C>A	p.Ala570Asp	A570D	LPFQQFGRDIAD	LPFQQFGRDIDD	HLA-B0801	22966.5	25945.2	30	37	0.25402	0.24412	Alpha_A67S,Alpha_A701S,Alpha_L5F,Alpha_T724I
1678-1713	CTGCCTTTCCAACAATTTGGCAGAGACATTGCTGAC	CTGCCTTTCCAACAATTTGGCAGAGACATTGaTGAC	c.1709C>A	p.Ala570Asp	A570D	LPFQQFGRDIAD	LPFQQFGRDIDD	HLA-B1801	33165.1	38077.9	45	70	0.14122	0.13132	Alpha_A67S,Alpha_A701S,Alpha_L5F,Alpha_T724I
1678-1713	CTGCCTTTCCAACAATTTGGCAGAGACATTGCTGAC	CTGCCTTTCCAACAATTTGGCAGAGACATTGaTGAC	c.1709C>A	p.Ala570Asp	A570D	LPFQQFGRDIAD	LPFQQFGRDIDD	HLA-B4403	43926.7	43999.4	55	55	0.10322	0.09332	Alpha_A67S,Alpha_A701S,Alpha_L5F,Alpha_T724I
1681-1716	CCTTTCCAACAATTTGGCAGAGACATTGCTGACACT	CCTTTCCAACAATTTGGCAGAGACATTGaTGACACT	c.1709C>A	p.Ala570Asp	A570D	PFQQFGRDIADT	PFQQFGRDIDDT	HLA-A0101	37622.5	37310.4	80	80	0.14842	0.13412	Alpha_A67S,Alpha_A701S,Alpha_L5F,Alpha_T724I
1681-1716	CCTTTCCAACAATTTGGCAGAGACATTGCTGACACT	CCTTTCCAACAATTTGGCAGAGACATTGaTGACACT	c.1709C>A	p.Ala570Asp	A570D	PFQQFGRDIADT	PFQQFGRDIDDT	HLA-A0201	28327.8	33414.4	43	60	0.11082	0.09652	Alpha_A67S,Alpha_A701S,Alpha_L5F,Alpha_T724I
1681-1716	CCTTTCCAACAATTTGGCAGAGACATTGCTGACACT	CCTTTCCAACAATTTGGCAGAGACATTGaTGACACT	c.1709C>A	p.Ala570Asp	A570D	PFQQFGRDIADT	PFQQFGRDIDDT	HLA-A3001	39413.4	41365.6	95	99	0.14842	0.13412	Alpha_A67S,Alpha_A701S,Alpha_L5F,Alpha_T724I
1681-1716	CCTTTCCAACAATTTGGCAGAGACATTGCTGACACT	CCTTTCCAACAATTTGGCAGAGACATTGaTGACACT	c.1709C>A	p.Ala570Asp	A570D	PFQQFGRDIADT	PFQQFGRDIDDT	HLA-B0801	30782	33760	55	65	-0.00318	-0.01748	Alpha_A67S,Alpha_A701S,Alpha_L5F,Alpha_T724I
1681-1716	CCTTTCCAACAATTTGGCAGAGACATTGCTGACACT	CCTTTCCAACAATTTGGCAGAGACATTGaTGACACT	c.1709C>A	p.Ala570Asp	A570D	PFQQFGRDIADT	PFQQFGRDIDDT	HLA-B1801	38596	41397.4	75	90	0.11082	0.09652	Alpha_A67S,Alpha_A701S,Alpha_L5F,Alpha_T724I
1681-1716	CCTTTCCAACAATTTGGCAGAGACATTGCTGACACT	CCTTTCCAACAATTTGGCAGAGACATTGaTGACACT	c.1709C>A	p.Ala570Asp	A570D	PFQQFGRDIADT	PFQQFGRDIDDT	HLA-B4403	42134.4	44124.3	42	55	0.14842	0.13412	Alpha_A67S,Alpha_A701S,Alpha_L5F,Alpha_T724I
1684-1719	TTCCAACAATTTGGCAGAGACATTGCTGACACTACT	TTCCAACAATTTGGCAGAGACATTGaTGACACTACT	c.1709C>A	p.Ala570Asp	A570D	FQQFGRDIADTT	FQQFGRDIDDTT	HLA-A0101	36679.6	37144.5	75	75	0.3938	0.3938	Alpha_A67S,Alpha_A701S,Alpha_L5F,Alpha_T724I
1684-1719	TTCCAACAATTTGGCAGAGACATTGCTGACACTACT	TTCCAACAATTTGGCAGAGACATTGaTGACACTACT	c.1709C>A	p.Ala570Asp	A570D	FQQFGRDIADTT	FQQFGRDIDDTT	HLA-A0201	24225.1	26596.4	34	39	0.3562	0.3562	Alpha_A67S,Alpha_A701S,Alpha_L5F,Alpha_T724I
1684-1719	TTCCAACAATTTGGCAGAGACATTGCTGACACTACT	TTCCAACAATTTGGCAGAGACATTGaTGACACTACT	c.1709C>A	p.Ala570Asp	A570D	FQQFGRDIADTT	FQQFGRDIDDTT	HLA-A3001	38614.8	39872	90	95	0.3938	0.3938	Alpha_A67S,Alpha_A701S,Alpha_L5F,Alpha_T724I
1684-1719	TTCCAACAATTTGGCAGAGACATTGCTGACACTACT	TTCCAACAATTTGGCAGAGACATTGaTGACACTACT	c.1709C>A	p.Ala570Asp	A570D	FQQFGRDIADTT	FQQFGRDIDDTT	HLA-B0801	31858.8	33643.7	60	65	0.3232	0.3232	Alpha_A67S,Alpha_A701S,Alpha_L5F,Alpha_T724I
1684-1719	TTCCAACAATTTGGCAGAGACATTGCTGACACTACT	TTCCAACAATTTGGCAGAGACATTGaTGACACTACT	c.1709C>A	p.Ala570Asp	A570D	FQQFGRDIADTT	FQQFGRDIDDTT	HLA-B1801	38084.5	40284.8	70	85	0.3562	0.3562	Alpha_A67S,Alpha_A701S,Alpha_L5F,Alpha_T724I
1684-1719	TTCCAACAATTTGGCAGAGACATTGCTGACACTACT	TTCCAACAATTTGGCAGAGACATTGaTGACACTACT	c.1709C>A	p.Ala570Asp	A570D	FQQFGRDIADTT	FQQFGRDIDDTT	HLA-B4403	39924.6	43330	34	49	0.3938	0.3938	Alpha_A67S,Alpha_A701S,Alpha_L5F,Alpha_T724I
1687-1722	CAACAATTTGGCAGAGACATTGCTGACACTACTGAT	CAACAATTTGGCAGAGACATTGaTGACACTACTGAT	c.1709C>A	p.Ala570Asp	A570D	QQFGRDIADTTD	QQFGRDIDDTTD	HLA-A0101	38100.2	38768	80	85	0.32924	0.31274	Alpha_A67S,Alpha_A701S,Alpha_L5F,Alpha_T724I
1687-1722	CAACAATTTGGCAGAGACATTGCTGACACTACTGAT	CAACAATTTGGCAGAGACATTGaTGACACTACTGAT	c.1709C>A	p.Ala570Asp	A570D	QQFGRDIADTTD	QQFGRDIDDTTD	HLA-A0201	33965.1	35762.2	60	65	0.36724	0.35074	Alpha_A67S,Alpha_A701S,Alpha_L5F,Alpha_T724I
1687-1722	CAACAATTTGGCAGAGACATTGCTGACACTACTGAT	CAACAATTTGGCAGAGACATTGaTGACACTACTGAT	c.1709C>A	p.Ala570Asp	A570D	QQFGRDIADTTD	QQFGRDIDDTTD	HLA-A3001	41191.4	41505.9	95	99	0.32924	0.31274	Alpha_A67S,Alpha_A701S,Alpha_L5F,Alpha_T724I
1687-1722	CAACAATTTGGCAGAGACATTGCTGACACTACTGAT	CAACAATTTGGCAGAGACATTGaTGACACTACTGAT	c.1709C>A	p.Ala570Asp	A570D	QQFGRDIADTTD	QQFGRDIDDTTD	HLA-B0801	39163.5	40206.4	90	95	0.31684	0.30034	Alpha_A67S,Alpha_A701S,Alpha_L5F,Alpha_T724I
1687-1722	CAACAATTTGGCAGAGACATTGCTGACACTACTGAT	CAACAATTTGGCAGAGACATTGaTGACACTACTGAT	c.1709C>A	p.Ala570Asp	A570D	QQFGRDIADTTD	QQFGRDIDDTTD	HLA-B1801	39733.3	41480.8	80	90	0.36724	0.35074	Alpha_A67S,Alpha_A701S,Alpha_L5F,Alpha_T724I
1687-1722	CAACAATTTGGCAGAGACATTGCTGACACTACTGAT	CAACAATTTGGCAGAGACATTGaTGACACTACTGAT	c.1709C>A	p.Ala570Asp	A570D	QQFGRDIADTTD	QQFGRDIDDTTD	HLA-B4403	39983.8	43042.1	34	47	0.32924	0.31274	Alpha_A67S,Alpha_A701S,Alpha_L5F,Alpha_T724I
1690-1725	CAATTTGGCAGAGACATTGCTGACACTACTGATGCT	CAATTTGGCAGAGACATTGaTGACACTACTGATGCT	c.1709C>A	p.Ala570Asp	A570D	QFGRDIADTTDA	QFGRDIDDTTDA	HLA-A0101	37704.9	38861.3	80	85	0.3087	0.2922	Alpha_A67S,Alpha_A701S,Alpha_L5F,Alpha_T724I
1690-1725	CAATTTGGCAGAGACATTGCTGACACTACTGATGCT	CAATTTGGCAGAGACATTGaTGACACTACTGATGCT	c.1709C>A	p.Ala570Asp	A570D	QFGRDIADTTDA	QFGRDIDDTTDA	HLA-A0201	36711.7	37677.5	70	75	0.3197	0.3032	Alpha_A67S,Alpha_A701S,Alpha_L5F,Alpha_T724I
1690-1725	CAATTTGGCAGAGACATTGCTGACACTACTGATGCT	CAATTTGGCAGAGACATTGaTGACACTACTGATGCT	c.1709C>A	p.Ala570Asp	A570D	QFGRDIADTTDA	QFGRDIDDTTDA	HLA-A3001	39161.4	39793.9	90	95	0.3087	0.2922	Alpha_A67S,Alpha_A701S,Alpha_L5F,Alpha_T724I
1690-1725	CAATTTGGCAGAGACATTGCTGACACTACTGATGCT	CAATTTGGCAGAGACATTGaTGACACTACTGATGCT	c.1709C>A	p.Ala570Asp	A570D	QFGRDIADTTDA	QFGRDIDDTTDA	HLA-B0801	36926.1	37088.2	80	80	0.2981	0.2816	Alpha_A67S,Alpha_A701S,Alpha_L5F,Alpha_T724I
1690-1725	CAATTTGGCAGAGACATTGCTGACACTACTGATGCT	CAATTTGGCAGAGACATTGaTGACACTACTGATGCT	c.1709C>A	p.Ala570Asp	A570D	QFGRDIADTTDA	QFGRDIDDTTDA	HLA-B1801	41477.7	42007	90	95	0.3197	0.3032	Alpha_A67S,Alpha_A701S,Alpha_L5F,Alpha_T724I
1690-1725	CAATTTGGCAGAGACATTGCTGACACTACTGATGCT	CAATTTGGCAGAGACATTGaTGACACTACTGATGCT	c.1709C>A	p.Ala570Asp	A570D	QFGRDIADTTDA	QFGRDIDDTTDA	HLA-B4403	41650.3	42759.5	40	45	0.3087	0.2922	Alpha_A67S,Alpha_A701S,Alpha_L5F,Alpha_T724I
1693-1728	TTTGGCAGAGACATTGCTGACACTACTGATGCTGTC	TTTGGCAGAGACATTGaTGACACTACTGATGCTGTC	c.1709C>A	p.Ala570Asp	A570D	FGRDIADTTDAV	FGRDIDDTTDAV	HLA-A0101	28151.8	10101.2	29	3	0.291	0.2745	Alpha_A67S,Alpha_A701S,Alpha_L5F,Alpha_T724I
1693-1728	TTTGGCAGAGACATTGCTGACACTACTGATGCTGTC	TTTGGCAGAGACATTGaTGACACTACTGATGCTGTC	c.1709C>A	p.Ala570Asp	A570D	FGRDIADTTDAV	FGRDIDDTTDAV	HLA-A0201	1393.9	1368.2	5	5	0.3078	0.2913	Alpha_A67S,Alpha_A701S,Alpha_L5F,Alpha_T724I
1693-1728	TTTGGCAGAGACATTGCTGACACTACTGATGCTGTC	TTTGGCAGAGACATTGaTGACACTACTGATGCTGTC	c.1709C>A	p.Ala570Asp	A570D	FGRDIADTTDAV	FGRDIDDTTDAV	HLA-A3001	34871.1	36343	75	80	0.291	0.2745	Alpha_A67S,Alpha_A701S,Alpha_L5F,Alpha_T724I
1693-1728	TTTGGCAGAGACATTGCTGACACTACTGATGCTGTC	TTTGGCAGAGACATTGaTGACACTACTGATGCTGTC	c.1709C>A	p.Ala570Asp	A570D	FGRDIADTTDAV	FGRDIDDTTDAV	HLA-B0801	32825.6	32965.9	60	65	0.1782	0.1617	Alpha_A67S,Alpha_A701S,Alpha_L5F,Alpha_T724I
1693-1728	TTTGGCAGAGACATTGCTGACACTACTGATGCTGTC	TTTGGCAGAGACATTGaTGACACTACTGATGCTGTC	c.1709C>A	p.Ala570Asp	A570D	FGRDIADTTDAV	FGRDIDDTTDAV	HLA-B1801	38697.6	38627.4	75	75	0.3078	0.2913	Alpha_A67S,Alpha_A701S,Alpha_L5F,Alpha_T724I
1693-1728	TTTGGCAGAGACATTGCTGACACTACTGATGCTGTC	TTTGGCAGAGACATTGaTGACACTACTGATGCTGTC	c.1709C>A	p.Ala570Asp	A570D	FGRDIADTTDAV	FGRDIDDTTDAV	HLA-B4403	41280.2	42407.5	38	44	0.291	0.2745	Alpha_A67S,Alpha_A701S,Alpha_L5F,Alpha_T724I
1696-1731	GGCAGAGACATTGCTGACACTACTGATGCTGTCCGT	GGCAGAGACATTGaTGACACTACTGATGCTGTCCGT	c.1709C>A	p.Ala570Asp	A570D	GRDIADTTDAVR	GRDIDDTTDAVR	HLA-A0101	34589.3	32444.6	60	48	0.32636	0.30986	Alpha_A67S,Alpha_A701S,Alpha_L5F,Alpha_T724I
1696-1731	GGCAGAGACATTGCTGACACTACTGATGCTGTCCGT	GGCAGAGACATTGaTGACACTACTGATGCTGTCCGT	c.1709C>A	p.Ala570Asp	A570D	GRDIADTTDAVR	GRDIDDTTDAVR	HLA-A0201	24865.1	22563.6	35	31	0.33356	0.31706	Alpha_A67S,Alpha_A701S,Alpha_L5F,Alpha_T724I
1696-1731	GGCAGAGACATTGCTGACACTACTGATGCTGTCCGT	GGCAGAGACATTGaTGACACTACTGATGCTGTCCGT	c.1709C>A	p.Ala570Asp	A570D	GRDIADTTDAVR	GRDIDDTTDAVR	HLA-A3001	37693.5	39448	85	95	0.32636	0.30986	Alpha_A67S,Alpha_A701S,Alpha_L5F,Alpha_T724I
1696-1731	GGCAGAGACATTGCTGACACTACTGATGCTGTCCGT	GGCAGAGACATTGaTGACACTACTGATGCTGTCCGT	c.1709C>A	p.Ala570Asp	A570D	GRDIADTTDAVR	GRDIDDTTDAVR	HLA-B0801	40080.4	41032.6	95	95	0.29546	0.29546	Alpha_A67S,Alpha_A701S,Alpha_L5F,Alpha_T724I
1696-1731	GGCAGAGACATTGCTGACACTACTGATGCTGTCCGT	GGCAGAGACATTGaTGACACTACTGATGCTGTCCGT	c.1709C>A	p.Ala570Asp	A570D	GRDIADTTDAVR	GRDIDDTTDAVR	HLA-B1801	38581.8	38687.2	75	75	0.33356	0.31706	Alpha_A67S,Alpha_A701S,Alpha_L5F,Alpha_T724I
1696-1731	GGCAGAGACATTGCTGACACTACTGATGCTGTCCGT	GGCAGAGACATTGaTGACACTACTGATGCTGTCCGT	c.1709C>A	p.Ala570Asp	A570D	GRDIADTTDAVR	GRDIDDTTDAVR	HLA-B4403	41852.7	42874.4	41	46	0.32636	0.30986	Alpha_A67S,Alpha_A701S,Alpha_L5F,Alpha_T724I
1699-1734	AGAGACATTGCTGACACTACTGATGCTGTCCGTGAT	AGAGACATTGaTGACACTACTGATGCTGTCCGTGAT	c.1709C>A	p.Ala570Asp	A570D	RDIADTTDAVRD	RDIDDTTDAVRD	HLA-A0101	35659	34499.6	70	60	0.22325	0.2062	Alpha_A67S,Alpha_A701S,Alpha_L5F,Alpha_T724I
1699-1734	AGAGACATTGCTGACACTACTGATGCTGTCCGTGAT	AGAGACATTGaTGACACTACTGATGCTGTCCGTGAT	c.1709C>A	p.Ala570Asp	A570D	RDIADTTDAVRD	RDIDDTTDAVRD	HLA-A0201	26729.4	24306.2	39	34	0.26645	0.2494	Alpha_A67S,Alpha_A701S,Alpha_L5F,Alpha_T724I
1699-1734	AGAGACATTGCTGACACTACTGATGCTGTCCGTGAT	AGAGACATTGaTGACACTACTGATGCTGTCCGTGAT	c.1709C>A	p.Ala570Asp	A570D	RDIADTTDAVRD	RDIDDTTDAVRD	HLA-A3001	37355.2	39355.1	85	90	0.22325	0.2062	Alpha_A67S,Alpha_A701S,Alpha_L5F,Alpha_T724I
1699-1734	AGAGACATTGCTGACACTACTGATGCTGTCCGTGAT	AGAGACATTGaTGACACTACTGATGCTGTCCGTGAT	c.1709C>A	p.Ala570Asp	A570D	RDIADTTDAVRD	RDIDDTTDAVRD	HLA-B0801	41889.9	43169	99	99	0.24485	0.2278	Alpha_A67S,Alpha_A701S,Alpha_L5F,Alpha_T724I
1699-1734	AGAGACATTGCTGACACTACTGATGCTGTCCGTGAT	AGAGACATTGaTGACACTACTGATGCTGTCCGTGAT	c.1709C>A	p.Ala570Asp	A570D	RDIADTTDAVRD	RDIDDTTDAVRD	HLA-B1801	40317	39963.9	85	85	0.26645	0.2494	Alpha_A67S,Alpha_A701S,Alpha_L5F,Alpha_T724I
1699-1734	AGAGACATTGCTGACACTACTGATGCTGTCCGTGAT	AGAGACATTGaTGACACTACTGATGCTGTCCGTGAT	c.1709C>A	p.Ala570Asp	A570D	RDIADTTDAVRD	RDIDDTTDAVRD	HLA-B4403	40393.9	41683.2	35	40	0.22325	0.2062	Alpha_A67S,Alpha_A701S,Alpha_L5F,Alpha_T724I
1702-1737	GACATTGCTGACACTACTGATGCTGTCCGTGATCCA	GACATTGaTGACACTACTGATGCTGTCCGTGATCCA	c.1709C>A	p.Ala570Asp	A570D	DIADTTDAVRDP	DIDDTTDAVRDP	HLA-A0101	37039.7	35559.6	75	65	0.21426	0.21426	Alpha_A67S,Alpha_A701S,Alpha_L5F,Alpha_T724I
1702-1737	GACATTGCTGACACTACTGATGCTGTCCGTGATCCA	GACATTGaTGACACTACTGATGCTGTCCGTGATCCA	c.1709C>A	p.Ala570Asp	A570D	DIADTTDAVRDP	DIDDTTDAVRDP	HLA-A0201	39623.8	38951.4	85	80	0.22696	0.22146	Alpha_A67S,Alpha_A701S,Alpha_L5F,Alpha_T724I
1702-1737	GACATTGCTGACACTACTGATGCTGTCCGTGATCCA	GACATTGaTGACACTACTGATGCTGTCCGTGATCCA	c.1709C>A	p.Ala570Asp	A570D	DIADTTDAVRDP	DIDDTTDAVRDP	HLA-A3001	41464.6	41803.8	99	99	0.21426	0.21426	Alpha_A67S,Alpha_A701S,Alpha_L5F,Alpha_T724I
1702-1737	GACATTGCTGACACTACTGATGCTGTCCGTGATCCA	GACATTGaTGACACTACTGATGCTGTCCGTGATCCA	c.1709C>A	p.Ala570Asp	A570D	DIADTTDAVRDP	DIDDTTDAVRDP	HLA-B0801	41704.4	43579.2	99	99	0.18916	0.18366	Alpha_A67S,Alpha_A701S,Alpha_L5F,Alpha_T724I
1702-1737	GACATTGCTGACACTACTGATGCTGTCCGTGATCCA	GACATTGaTGACACTACTGATGCTGTCCGTGATCCA	c.1709C>A	p.Ala570Asp	A570D	DIADTTDAVRDP	DIDDTTDAVRDP	HLA-B1801	40196	40231.6	85	85	0.22696	0.22146	Alpha_A67S,Alpha_A701S,Alpha_L5F,Alpha_T724I
1702-1737	GACATTGCTGACACTACTGATGCTGTCCGTGATCCA	GACATTGaTGACACTACTGATGCTGTCCGTGATCCA	c.1709C>A	p.Ala570Asp	A570D	DIADTTDAVRDP	DIDDTTDAVRDP	HLA-B4403	43538.2	46581.7	50	85	0.21426	0.21426	Alpha_A67S,Alpha_A701S,Alpha_L5F,Alpha_T724I
1705-1740	ATTGCTGACACTACTGATGCTGTCCGTGATCCACAG	ATTGaTGACACTACTGATGCTGTCCGTGATCCACAG	c.1709C>A	p.Ala570Asp	A570D	IADTTDAVRDPQ	IDDTTDAVRDPQ	HLA-A0101	30302.5	30256.9	38	37	0.189	0.189	Alpha_A67S,Alpha_A701S,Alpha_L5F,Alpha_T724I
1705-1740	ATTGCTGACACTACTGATGCTGTCCGTGATCCACAG	ATTGaTGACACTACTGATGCTGTCCGTGATCCACAG	c.1709C>A	p.Ala570Asp	A570D	IADTTDAVRDPQ	IDDTTDAVRDPQ	HLA-A0201	39617.4	40512.1	80	85	0.1962	0.1962	Alpha_A67S,Alpha_A701S,Alpha_L5F,Alpha_T724I
1705-1740	ATTGCTGACACTACTGATGCTGTCCGTGATCCACAG	ATTGaTGACACTACTGATGCTGTCCGTGATCCACAG	c.1709C>A	p.Ala570Asp	A570D	IADTTDAVRDPQ	IDDTTDAVRDPQ	HLA-A3001	38614	38621.5	90	90	0.189	0.189	Alpha_A67S,Alpha_A701S,Alpha_L5F,Alpha_T724I
1705-1740	ATTGCTGACACTACTGATGCTGTCCGTGATCCACAG	ATTGaTGACACTACTGATGCTGTCCGTGATCCACAG	c.1709C>A	p.Ala570Asp	A570D	IADTTDAVRDPQ	IDDTTDAVRDPQ	HLA-B0801	38650.3	40129	90	95	0.1584	0.1584	Alpha_A67S,Alpha_A701S,Alpha_L5F,Alpha_T724I
1705-1740	ATTGCTGACACTACTGATGCTGTCCGTGATCCACAG	ATTGaTGACACTACTGATGCTGTCCGTGATCCACAG	c.1709C>A	p.Ala570Asp	A570D	IADTTDAVRDPQ	IDDTTDAVRDPQ	HLA-B1801	37841.8	37292.7	70	70	0.1962	0.1962	Alpha_A67S,Alpha_A701S,Alpha_L5F,Alpha_T724I
1705-1740	ATTGCTGACACTACTGATGCTGTCCGTGATCCACAG	ATTGaTGACACTACTGATGCTGTCCGTGATCCACAG	c.1709C>A	p.Ala570Asp	A570D	IADTTDAVRDPQ	IDDTTDAVRDPQ	HLA-B4403	43613.6	46479	55	80	0.189	0.189	Alpha_A67S,Alpha_A701S,Alpha_L5F,Alpha_T724I
1708-1743	GCTGACACTACTGATGCTGTCCGTGATCCACAGACA	GaTGACACTACTGATGCTGTCCGTGATCCACAGACA	c.1709C>A	p.Ala570Asp	A570D	ADTTDAVRDPQT	DDTTDAVRDPQT	HLA-A0101	23799.8	23480.1	16	15	0.11232	0.11232	Alpha_A67S,Alpha_A701S,Alpha_L5F,Alpha_T724I
1708-1743	GCTGACACTACTGATGCTGTCCGTGATCCACAGACA	GaTGACACTACTGATGCTGTCCGTGATCCACAGACA	c.1709C>A	p.Ala570Asp	A570D	ADTTDAVRDPQT	DDTTDAVRDPQT	HLA-A0201	39980.8	39864.2	85	85	0.12492	0.12492	Alpha_A67S,Alpha_A701S,Alpha_L5F,Alpha_T724I
1708-1743	GCTGACACTACTGATGCTGTCCGTGATCCACAGACA	GaTGACACTACTGATGCTGTCCGTGATCCACAGACA	c.1709C>A	p.Ala570Asp	A570D	ADTTDAVRDPQT	DDTTDAVRDPQT	HLA-A3001	34281.2	34154.6	75	75	0.11232	0.11232	Alpha_A67S,Alpha_A701S,Alpha_L5F,Alpha_T724I
1708-1743	GCTGACACTACTGATGCTGTCCGTGATCCACAGACA	GaTGACACTACTGATGCTGTCCGTGATCCACAGACA	c.1709C>A	p.Ala570Asp	A570D	ADTTDAVRDPQT	DDTTDAVRDPQT	HLA-B0801	40280.9	40360.3	95	95	0.10332	0.10332	Alpha_A67S,Alpha_A701S,Alpha_L5F,Alpha_T724I
1708-1743	GCTGACACTACTGATGCTGTCCGTGATCCACAGACA	GaTGACACTACTGATGCTGTCCGTGATCCACAGACA	c.1709C>A	p.Ala570Asp	A570D	ADTTDAVRDPQT	DDTTDAVRDPQT	HLA-B1801	41134.9	40499.8	90	85	0.12492	0.12492	Alpha_A67S,Alpha_A701S,Alpha_L5F,Alpha_T724I
1708-1743	GCTGACACTACTGATGCTGTCCGTGATCCACAGACA	GaTGACACTACTGATGCTGTCCGTGATCCACAGACA	c.1709C>A	p.Ala570Asp	A570D	ADTTDAVRDPQT	DDTTDAVRDPQT	HLA-B4403	42665.2	47043.6	45	90	0.11232	0.11232	Alpha_A67S,Alpha_A701S,Alpha_L5F,Alpha_T724I
2113-2148	GTTGCTTACTCTAATAACTCTATTGCCATACCCACA	GTTGCTTACTCTAATAACTCTATTGCCATACCCAtA	c.2147C>T	p.Thr716Ile	T716I	VAYSNNSIAIPT	VAYSNNSIAIPI	HLA-A0101	25501	20192.4	20	10	-0.10473	-0.10473	Alpha_A67S,Alpha_A701S,Alpha_L5F,Alpha_T724I
2113-2148	GTTGCTTACTCTAATAACTCTATTGCCATACCCACA	GTTGCTTACTCTAATAACTCTATTGCCATACCCAtA	c.2147C>T	p.Thr716Ile	T716I	VAYSNNSIAIPT	VAYSNNSIAIPI	HLA-A0201	22644	11032.4	31	16	-0.10593	-0.10593	Alpha_A67S,Alpha_A701S,Alpha_L5F,Alpha_T724I
2113-2148	GTTGCTTACTCTAATAACTCTATTGCCATACCCACA	GTTGCTTACTCTAATAACTCTATTGCCATACCCAtA	c.2147C>T	p.Thr716Ile	T716I	VAYSNNSIAIPT	VAYSNNSIAIPI	HLA-A3001	32860.4	24565.1	70	43	-0.10473	-0.10473	Alpha_A67S,Alpha_A701S,Alpha_L5F,Alpha_T724I
2113-2148	GTTGCTTACTCTAATAACTCTATTGCCATACCCACA	GTTGCTTACTCTAATAACTCTATTGCCATACCCAtA	c.2147C>T	p.Thr716Ile	T716I	VAYSNNSIAIPT	VAYSNNSIAIPI	HLA-B0801	32327.2	23108.6	60	30	-0.09963	-0.09963	Alpha_A67S,Alpha_A701S,Alpha_L5F,Alpha_T724I
2113-2148	GTTGCTTACTCTAATAACTCTATTGCCATACCCACA	GTTGCTTACTCTAATAACTCTATTGCCATACCCAtA	c.2147C>T	p.Thr716Ile	T716I	VAYSNNSIAIPT	VAYSNNSIAIPI	HLA-B1801	38839.8	34648.9	75	55	-0.10593	-0.10593	Alpha_A67S,Alpha_A701S,Alpha_L5F,Alpha_T724I
2113-2148	GTTGCTTACTCTAATAACTCTATTGCCATACCCACA	GTTGCTTACTCTAATAACTCTATTGCCATACCCAtA	c.2147C>T	p.Thr716Ile	T716I	VAYSNNSIAIPT	VAYSNNSIAIPI	HLA-B4403	44060.9	37959.1	55	28	-0.10473	-0.10473	Alpha_A67S,Alpha_A701S,Alpha_L5F,Alpha_T724I
2116-2151	GCTTACTCTAATAACTCTATTGCCATACCCACAAAT	GCTTACTCTAATAACTCTATTGCCATACCCAtAAAT	c.2147C>T	p.Thr716Ile	T716I	AYSNNSIAIPTN	AYSNNSIAIPIN	HLA-A0101	32546.6	27448.9	49	26	0.00711	0.06219	Alpha_A67S,Alpha_A701S,Alpha_L5F,Alpha_T724I
2116-2151	GCTTACTCTAATAACTCTATTGCCATACCCACAAAT	GCTTACTCTAATAACTCTATTGCCATACCCAtAAAT	c.2147C>T	p.Thr716Ile	T716I	AYSNNSIAIPTN	AYSNNSIAIPIN	HLA-A0201	33256.1	23312.5	60	33	-0.04659	0.00849	Alpha_A67S,Alpha_A701S,Alpha_L5F,Alpha_T724I
2116-2151	GCTTACTCTAATAACTCTATTGCCATACCCACAAAT	GCTTACTCTAATAACTCTATTGCCATACCCAtAAAT	c.2147C>T	p.Thr716Ile	T716I	AYSNNSIAIPTN	AYSNNSIAIPIN	HLA-A3001	32479.8	26160	70	47	0.00711	0.06219	Alpha_A67S,Alpha_A701S,Alpha_L5F,Alpha_T724I
2116-2151	GCTTACTCTAATAACTCTATTGCCATACCCACAAAT	GCTTACTCTAATAACTCTATTGCCATACCCAtAAAT	c.2147C>T	p.Thr716Ile	T716I	AYSNNSIAIPTN	AYSNNSIAIPIN	HLA-B0801	36536.2	28147.6	80	43	-0.04029	0.01479	Alpha_A67S,Alpha_A701S,Alpha_L5F,Alpha_T724I
2116-2151	GCTTACTCTAATAACTCTATTGCCATACCCACAAAT	GCTTACTCTAATAACTCTATTGCCATACCCAtAAAT	c.2147C>T	p.Thr716Ile	T716I	AYSNNSIAIPTN	AYSNNSIAIPIN	HLA-B1801	39586.9	38382	80	75	-0.04659	0.00849	Alpha_A67S,Alpha_A701S,Alpha_L5F,Alpha_T724I
2116-2151	GCTTACTCTAATAACTCTATTGCCATACCCACAAAT	GCTTACTCTAATAACTCTATTGCCATACCCAtAAAT	c.2147C>T	p.Thr716Ile	T716I	AYSNNSIAIPTN	AYSNNSIAIPIN	HLA-B4403	43316.4	37664.1	49	28	0.00711	0.06219	Alpha_A67S,Alpha_A701S,Alpha_L5F,Alpha_T724I
2119-2154	TACTCTAATAACTCTATTGCCATACCCACAAATTTT	TACTCTAATAACTCTATTGCCATACCCAtAAATTTT	c.2147C>T	p.Thr716Ile	T716I	YSNNSIAIPTNF	YSNNSIAIPINF	HLA-A0101	17995.2	17639.9	7.5	7	0.15867	0.23823	Alpha_A67S,Alpha_A701S,Alpha_L5F,Alpha_T724I
2119-2154	TACTCTAATAACTCTATTGCCATACCCACAAATTTT	TACTCTAATAACTCTATTGCCATACCCAtAAATTTT	c.2147C>T	p.Thr716Ile	T716I	YSNNSIAIPTNF	YSNNSIAIPINF	HLA-A0201	28881.8	21954.3	44	30	0.15657	0.23613	Alpha_A67S,Alpha_A701S,Alpha_L5F,Alpha_T724I
2119-2154	TACTCTAATAACTCTATTGCCATACCCACAAATTTT	TACTCTAATAACTCTATTGCCATACCCAtAAATTTT	c.2147C>T	p.Thr716Ile	T716I	YSNNSIAIPTNF	YSNNSIAIPINF	HLA-A3001	30649.7	26454.9	60	48	0.15867	0.23823	Alpha_A67S,Alpha_A701S,Alpha_L5F,Alpha_T724I
2119-2154	TACTCTAATAACTCTATTGCCATACCCACAAATTTT	TACTCTAATAACTCTATTGCCATACCCAtAAATTTT	c.2147C>T	p.Thr716Ile	T716I	YSNNSIAIPTNF	YSNNSIAIPINF	HLA-B0801	26299.1	26036.3	38	37	0.31767	0.39723	Alpha_A67S,Alpha_A701S,Alpha_L5F,Alpha_T724I
2119-2154	TACTCTAATAACTCTATTGCCATACCCACAAATTTT	TACTCTAATAACTCTATTGCCATACCCAtAAATTTT	c.2147C>T	p.Thr716Ile	T716I	YSNNSIAIPTNF	YSNNSIAIPINF	HLA-B1801	24549.1	25652.7	20	22	0.15657	0.23613	Alpha_A67S,Alpha_A701S,Alpha_L5F,Alpha_T724I
2119-2154	TACTCTAATAACTCTATTGCCATACCCACAAATTTT	TACTCTAATAACTCTATTGCCATACCCAtAAATTTT	c.2147C>T	p.Thr716Ile	T716I	YSNNSIAIPTNF	YSNNSIAIPINF	HLA-B4403	28087.9	27175.8	15	14	0.15867	0.23823	Alpha_A67S,Alpha_A701S,Alpha_L5F,Alpha_T724I
2122-2157	TCTAATAACTCTATTGCCATACCCACAAATTTTACT	TCTAATAACTCTATTGCCATACCCAtAAATTTTACT	c.2147C>T	p.Thr716Ile	T716I	SNNSIAIPTNFT	SNNSIAIPINFT	HLA-A0101	32674	32121.9	49	46	0.18297	0.18297	Alpha_A67S,Alpha_A701S,Alpha_L5F,Alpha_T724I
2122-2157	TCTAATAACTCTATTGCCATACCCACAAATTTTACT	TCTAATAACTCTATTGCCATACCCAtAAATTTTACT	c.2147C>T	p.Thr716Ile	T716I	SNNSIAIPTNFT	SNNSIAIPINFT	HLA-A0201	32033.4	25735.2	55	37	0.18087	0.18087	Alpha_A67S,Alpha_A701S,Alpha_L5F,Alpha_T724I
2122-2157	TCTAATAACTCTATTGCCATACCCACAAATTTTACT	TCTAATAACTCTATTGCCATACCCAtAAATTTTACT	c.2147C>T	p.Thr716Ile	T716I	SNNSIAIPTNFT	SNNSIAIPINFT	HLA-A3001	34072.3	33107.4	75	70	0.18297	0.18297	Alpha_A67S,Alpha_A701S,Alpha_L5F,Alpha_T724I
2122-2157	TCTAATAACTCTATTGCCATACCCACAAATTTTACT	TCTAATAACTCTATTGCCATACCCAtAAATTTTACT	c.2147C>T	p.Thr716Ile	T716I	SNNSIAIPTNFT	SNNSIAIPINFT	HLA-B0801	36919.7	35965.5	80	75	0.05127	0.05127	Alpha_A67S,Alpha_A701S,Alpha_L5F,Alpha_T724I
2122-2157	TCTAATAACTCTATTGCCATACCCACAAATTTTACT	TCTAATAACTCTATTGCCATACCCAtAAATTTTACT	c.2147C>T	p.Thr716Ile	T716I	SNNSIAIPTNFT	SNNSIAIPINFT	HLA-B1801	33697.9	34767.9	47	55	0.18087	0.18087	Alpha_A67S,Alpha_A701S,Alpha_L5F,Alpha_T724I
2122-2157	TCTAATAACTCTATTGCCATACCCACAAATTTTACT	TCTAATAACTCTATTGCCATACCCAtAAATTTTACT	c.2147C>T	p.Thr716Ile	T716I	SNNSIAIPTNFT	SNNSIAIPINFT	HLA-B4403	27553	26682.3	15	14	0.18297	0.18297	Alpha_A67S,Alpha_A701S,Alpha_L5F,Alpha_T724I
2125-2160	AATAACTCTATTGCCATACCCACAAATTTTACTATT	AATAACTCTATTGCCATACCCAtAAATTTTACTATT	c.2147C>T	p.Thr716Ile	T716I	NNSIAIPTNFTI	NNSIAIPINFTI	HLA-A0101	31407.7	31431.2	43	43	0.4501	0.5419	Alpha_A67S,Alpha_A701S,Alpha_L5F,Alpha_T724I
2125-2160	AATAACTCTATTGCCATACCCACAAATTTTACTATT	AATAACTCTATTGCCATACCCAtAAATTTTACTATT	c.2147C>T	p.Thr716Ile	T716I	NNSIAIPTNFTI	NNSIAIPINFTI	HLA-A0201	7193.4	3169.4	12	7.5	0.3964	0.4882	Alpha_A67S,Alpha_A701S,Alpha_L5F,Alpha_T724I
2125-2160	AATAACTCTATTGCCATACCCACAAATTTTACTATT	AATAACTCTATTGCCATACCCAtAAATTTTACTATT	c.2147C>T	p.Thr716Ile	T716I	NNSIAIPTNFTI	NNSIAIPINFTI	HLA-A3001	28628.5	29499.9	55	60	0.4501	0.5419	Alpha_A67S,Alpha_A701S,Alpha_L5F,Alpha_T724I
2125-2160	AATAACTCTATTGCCATACCCACAAATTTTACTATT	AATAACTCTATTGCCATACCCAtAAATTTTACTATT	c.2147C>T	p.Thr716Ile	T716I	NNSIAIPTNFTI	NNSIAIPINFTI	HLA-B0801	36293.1	32740.5	75	60	0.3583	0.4501	Alpha_A67S,Alpha_A701S,Alpha_L5F,Alpha_T724I
2125-2160	AATAACTCTATTGCCATACCCACAAATTTTACTATT	AATAACTCTATTGCCATACCCAtAAATTTTACTATT	c.2147C>T	p.Thr716Ile	T716I	NNSIAIPTNFTI	NNSIAIPINFTI	HLA-B1801	34372.2	34254.1	50	50	0.3964	0.4882	Alpha_A67S,Alpha_A701S,Alpha_L5F,Alpha_T724I
2125-2160	AATAACTCTATTGCCATACCCACAAATTTTACTATT	AATAACTCTATTGCCATACCCAtAAATTTTACTATT	c.2147C>T	p.Thr716Ile	T716I	NNSIAIPTNFTI	NNSIAIPINFTI	HLA-B4403	36899.7	34888.5	26	23	0.4501	0.5419	Alpha_A67S,Alpha_A701S,Alpha_L5F,Alpha_T724I
2128-2163	AACTCTATTGCCATACCCACAAATTTTACTATTAGT	AACTCTATTGCCATACCCAtAAATTTTACTATTAGT	c.2147C>T	p.Thr716Ile	T716I	NSIAIPTNFTIS	NSIAIPINFTIS	HLA-A0101	33053.4	32933.4	55	55	0.30019	0.39199	Alpha_A67S,Alpha_A701S,Alpha_L5F,Alpha_T724I
2128-2163	AACTCTATTGCCATACCCACAAATTTTACTATTAGT	AACTCTATTGCCATACCCAtAAATTTTACTATTAGT	c.2147C>T	p.Thr716Ile	T716I	NSIAIPTNFTIS	NSIAIPINFTIS	HLA-A0201	15667.4	8864.2	22	14	0.34339	0.43519	Alpha_A67S,Alpha_A701S,Alpha_L5F,Alpha_T724I
2128-2163	AACTCTATTGCCATACCCACAAATTTTACTATTAGT	AACTCTATTGCCATACCCAtAAATTTTACTATTAGT	c.2147C>T	p.Thr716Ile	T716I	NSIAIPTNFTIS	NSIAIPINFTIS	HLA-A3001	30808	31984.9	65	65	0.30019	0.39199	Alpha_A67S,Alpha_A701S,Alpha_L5F,Alpha_T724I
2128-2163	AACTCTATTGCCATACCCACAAATTTTACTATTAGT	AACTCTATTGCCATACCCAtAAATTTTACTATTAGT	c.2147C>T	p.Thr716Ile	T716I	NSIAIPTNFTIS	NSIAIPINFTIS	HLA-B0801	34614	34435.5	70	70	0.21379	0.30559	Alpha_A67S,Alpha_A701S,Alpha_L5F,Alpha_T724I
2128-2163	AACTCTATTGCCATACCCACAAATTTTACTATTAGT	AACTCTATTGCCATACCCAtAAATTTTACTATTAGT	c.2147C>T	p.Thr716Ile	T716I	NSIAIPTNFTIS	NSIAIPINFTIS	HLA-B1801	37889.7	37679.2	70	70	0.34339	0.43519	Alpha_A67S,Alpha_A701S,Alpha_L5F,Alpha_T724I
2128-2163	AACTCTATTGCCATACCCACAAATTTTACTATTAGT	AACTCTATTGCCATACCCAtAAATTTTACTATTAGT	c.2147C>T	p.Thr716Ile	T716I	NSIAIPTNFTIS	NSIAIPINFTIS	HLA-B4403	39175.8	37775.5	31	28	0.30019	0.39199	Alpha_A67S,Alpha_A701S,Alpha_L5F,Alpha_T724I
2131-2166	TCTATTGCCATACCCACAAATTTTACTATTAGTGTT	TCTATTGCCATACCCAtAAATTTTACTATTAGTGTT	c.2147C>T	p.Thr716Ile	T716I	SIAIPTNFTISV	SIAIPINFTISV	HLA-A0101	31942.7	31779.6	45	45	0.28428	0.37608	Alpha_A67S,Alpha_A701S,Alpha_L5F,Alpha_T724I
2131-2166	TCTATTGCCATACCCACAAATTTTACTATTAGTGTT	TCTATTGCCATACCCAtAAATTTTACTATTAGTGTT	c.2147C>T	p.Thr716Ile	T716I	SIAIPTNFTISV	SIAIPINFTISV	HLA-A0201	1121	624.2	4.5	3.5	0.29698	0.38878	Alpha_A67S,Alpha_A701S,Alpha_L5F,Alpha_T724I
2131-2166	TCTATTGCCATACCCACAAATTTTACTATTAGTGTT	TCTATTGCCATACCCAtAAATTTTACTATTAGTGTT	c.2147C>T	p.Thr716Ile	T716I	SIAIPTNFTISV	SIAIPINFTISV	HLA-A3001	26611.1	26528.6	48	48	0.28428	0.37608	Alpha_A67S,Alpha_A701S,Alpha_L5F,Alpha_T724I
2131-2166	TCTATTGCCATACCCACAAATTTTACTATTAGTGTT	TCTATTGCCATACCCAtAAATTTTACTATTAGTGTT	c.2147C>T	p.Thr716Ile	T716I	SIAIPTNFTISV	SIAIPINFTISV	HLA-B0801	28000.5	25142.4	43	35	0.30778	0.39958	Alpha_A67S,Alpha_A701S,Alpha_L5F,Alpha_T724I
2131-2166	TCTATTGCCATACCCACAAATTTTACTATTAGTGTT	TCTATTGCCATACCCAtAAATTTTACTATTAGTGTT	c.2147C>T	p.Thr716Ile	T716I	SIAIPTNFTISV	SIAIPINFTISV	HLA-B1801	37878.7	36376.9	70	60	0.29698	0.38878	Alpha_A67S,Alpha_A701S,Alpha_L5F,Alpha_T724I
2131-2166	TCTATTGCCATACCCACAAATTTTACTATTAGTGTT	TCTATTGCCATACCCAtAAATTTTACTATTAGTGTT	c.2147C>T	p.Thr716Ile	T716I	SIAIPTNFTISV	SIAIPINFTISV	HLA-B4403	41203	38801.2	38	30	0.28428	0.37608	Alpha_A67S,Alpha_A701S,Alpha_L5F,Alpha_T724I
2134-2169	ATTGCCATACCCACAAATTTTACTATTAGTGTTACC	ATTGCCATACCCAtAAATTTTACTATTAGTGTTACC	c.2147C>T	p.Thr716Ile	T716I	IAIPTNFTISVT	IAIPINFTISVT	HLA-A0101	32713.6	32920.2	49	55	0.05664	0.14844	Alpha_A67S,Alpha_A701S,Alpha_L5F,Alpha_T724I
2134-2169	ATTGCCATACCCACAAATTTTACTATTAGTGTTACC	ATTGCCATACCCAtAAATTTTACTATTAGTGTTACC	c.2147C>T	p.Thr716Ile	T716I	IAIPTNFTISVT	IAIPINFTISVT	HLA-A0201	9319.8	4605.5	15	9	0.09984	0.19164	Alpha_A67S,Alpha_A701S,Alpha_L5F,Alpha_T724I
2134-2169	ATTGCCATACCCACAAATTTTACTATTAGTGTTACC	ATTGCCATACCCAtAAATTTTACTATTAGTGTTACC	c.2147C>T	p.Thr716Ile	T716I	IAIPTNFTISVT	IAIPINFTISVT	HLA-A3001	26898.8	28244.6	49	55	0.05664	0.14844	Alpha_A67S,Alpha_A701S,Alpha_L5F,Alpha_T724I
2134-2169	ATTGCCATACCCACAAATTTTACTATTAGTGTTACC	ATTGCCATACCCAtAAATTTTACTATTAGTGTTACC	c.2147C>T	p.Thr716Ile	T716I	IAIPTNFTISVT	IAIPINFTISVT	HLA-B0801	31322.9	29677.9	55	48	0.06204	0.06204	Alpha_A67S,Alpha_A701S,Alpha_L5F,Alpha_T724I
2134-2169	ATTGCCATACCCACAAATTTTACTATTAGTGTTACC	ATTGCCATACCCAtAAATTTTACTATTAGTGTTACC	c.2147C>T	p.Thr716Ile	T716I	IAIPTNFTISVT	IAIPINFTISVT	HLA-B1801	38205.9	37389.6	75	70	0.09984	0.19164	Alpha_A67S,Alpha_A701S,Alpha_L5F,Alpha_T724I
2134-2169	ATTGCCATACCCACAAATTTTACTATTAGTGTTACC	ATTGCCATACCCAtAAATTTTACTATTAGTGTTACC	c.2147C>T	p.Thr716Ile	T716I	IAIPTNFTISVT	IAIPINFTISVT	HLA-B4403	44188.8	41997.9	55	42	0.05664	0.14844	Alpha_A67S,Alpha_A701S,Alpha_L5F,Alpha_T724I
2911-2946	GGTGCAATTTCAAGTGTTTTAAATGATATCCTTTCA	GGTGCAATTTCAAGTGTTTTAAATGATATCCTTgCA	c.2944T>G	p.Ser982Ala	S982A	GAISSVLNDILS	GAISSVLNDILA	HLA-A0101	32557.9	20562.1	49	10	-0.19863	-0.19863	Alpha_A67S,Alpha_A701S,Alpha_L5F,Alpha_T724I
2911-2946	GGTGCAATTTCAAGTGTTTTAAATGATATCCTTTCA	GGTGCAATTTCAAGTGTTTTAAATGATATCCTTgCA	c.2944T>G	p.Ser982Ala	S982A	GAISSVLNDILS	GAISSVLNDILA	HLA-A0201	20754.1	10249.5	28	16	-0.15543	-0.15543	Alpha_A67S,Alpha_A701S,Alpha_L5F,Alpha_T724I
2911-2946	GGTGCAATTTCAAGTGTTTTAAATGATATCCTTTCA	GGTGCAATTTCAAGTGTTTTAAATGATATCCTTgCA	c.2944T>G	p.Ser982Ala	S982A	GAISSVLNDILS	GAISSVLNDILA	HLA-A3001	32886.8	29582	70	60	-0.19863	-0.19863	Alpha_A67S,Alpha_A701S,Alpha_L5F,Alpha_T724I
2911-2946	GGTGCAATTTCAAGTGTTTTAAATGATATCCTTTCA	GGTGCAATTTCAAGTGTTTTAAATGATATCCTTgCA	c.2944T>G	p.Ser982Ala	S982A	GAISSVLNDILS	GAISSVLNDILA	HLA-B0801	31252.5	31265	55	55	0.00567	0.00567	Alpha_A67S,Alpha_A701S,Alpha_L5F,Alpha_T724I
2911-2946	GGTGCAATTTCAAGTGTTTTAAATGATATCCTTTCA	GGTGCAATTTCAAGTGTTTTAAATGATATCCTTgCA	c.2944T>G	p.Ser982Ala	S982A	GAISSVLNDILS	GAISSVLNDILA	HLA-B1801	41189.2	40070	90	85	-0.15543	-0.15543	Alpha_A67S,Alpha_A701S,Alpha_L5F,Alpha_T724I
2911-2946	GGTGCAATTTCAAGTGTTTTAAATGATATCCTTTCA	GGTGCAATTTCAAGTGTTTTAAATGATATCCTTgCA	c.2944T>G	p.Ser982Ala	S982A	GAISSVLNDILS	GAISSVLNDILA	HLA-B4403	40665.8	40591.5	36	36	-0.19863	-0.19863	Alpha_A67S,Alpha_A701S,Alpha_L5F,Alpha_T724I
2914-2949	GCAATTTCAAGTGTTTTAAATGATATCCTTTCACGT	GCAATTTCAAGTGTTTTAAATGATATCCTTgCACGT	c.2944T>G	p.Ser982Ala	S982A	AISSVLNDILSR	AISSVLNDILAR	HLA-A0101	33569.8	28809.7	55	31	-0.22779	-0.10827	Alpha_A67S,Alpha_A701S,Alpha_L5F,Alpha_T724I
2914-2949	GCAATTTCAAGTGTTTTAAATGATATCCTTTCACGT	GCAATTTCAAGTGTTTTAAATGATATCCTTgCACGT	c.2944T>G	p.Ser982Ala	S982A	AISSVLNDILSR	AISSVLNDILAR	HLA-A0201	23540.6	15194.7	33	21	-0.28149	-0.16197	Alpha_A67S,Alpha_A701S,Alpha_L5F,Alpha_T724I
2914-2949	GCAATTTCAAGTGTTTTAAATGATATCCTTTCACGT	GCAATTTCAAGTGTTTTAAATGATATCCTTgCACGT	c.2944T>G	p.Ser982Ala	S982A	AISSVLNDILSR	AISSVLNDILAR	HLA-A3001	32567.7	32082.3	70	65	-0.22779	-0.10827	Alpha_A67S,Alpha_A701S,Alpha_L5F,Alpha_T724I
2914-2949	GCAATTTCAAGTGTTTTAAATGATATCCTTTCACGT	GCAATTTCAAGTGTTTTAAATGATATCCTTgCACGT	c.2944T>G	p.Ser982Ala	S982A	AISSVLNDILSR	AISSVLNDILAR	HLA-B0801	32704.4	32715	60	60	-0.32169	-0.20217	Alpha_A67S,Alpha_A701S,Alpha_L5F,Alpha_T724I
2914-2949	GCAATTTCAAGTGTTTTAAATGATATCCTTTCACGT	GCAATTTCAAGTGTTTTAAATGATATCCTTgCACGT	c.2944T>G	p.Ser982Ala	S982A	AISSVLNDILSR	AISSVLNDILAR	HLA-B1801	39828	38611.5	80	75	-0.28149	-0.16197	Alpha_A67S,Alpha_A701S,Alpha_L5F,Alpha_T724I
2914-2949	GCAATTTCAAGTGTTTTAAATGATATCCTTTCACGT	GCAATTTCAAGTGTTTTAAATGATATCCTTgCACGT	c.2944T>G	p.Ser982Ala	S982A	AISSVLNDILSR	AISSVLNDILAR	HLA-B4403	44978	44625.6	65	60	-0.22779	-0.10827	Alpha_A67S,Alpha_A701S,Alpha_L5F,Alpha_T724I
2917-2952	ATTTCAAGTGTTTTAAATGATATCCTTTCACGTCTT	ATTTCAAGTGTTTTAAATGATATCCTTgCACGTCTT	c.2944T>G	p.Ser982Ala	S982A	ISSVLNDILSRL	ISSVLNDILARL	HLA-A0101	27665.1	28449.8	27	30	0.06626	0.2389	Alpha_A67S,Alpha_A701S,Alpha_L5F,Alpha_T724I
2917-2952	ATTTCAAGTGTTTTAAATGATATCCTTTCACGTCTT	ATTTCAAGTGTTTTAAATGATATCCTTgCACGTCTT	c.2944T>G	p.Ser982Ala	S982A	ISSVLNDILSRL	ISSVLNDILARL	HLA-A0201	3071.9	1437.2	7.5	5	0.01256	0.1852	Alpha_A67S,Alpha_A701S,Alpha_L5F,Alpha_T724I
2917-2952	ATTTCAAGTGTTTTAAATGATATCCTTTCACGTCTT	ATTTCAAGTGTTTTAAATGATATCCTTgCACGTCTT	c.2944T>G	p.Ser982Ala	S982A	ISSVLNDILSRL	ISSVLNDILARL	HLA-A3001	30934.9	30725.4	65	65	0.06626	0.2389	Alpha_A67S,Alpha_A701S,Alpha_L5F,Alpha_T724I
2917-2952	ATTTCAAGTGTTTTAAATGATATCCTTTCACGTCTT	ATTTCAAGTGTTTTAAATGATATCCTTgCACGTCTT	c.2944T>G	p.Ser982Ala	S982A	ISSVLNDILSRL	ISSVLNDILARL	HLA-B0801	21030.8	21263.2	26	26	0.02336	0.196	Alpha_A67S,Alpha_A701S,Alpha_L5F,Alpha_T724I
2917-2952	ATTTCAAGTGTTTTAAATGATATCCTTTCACGTCTT	ATTTCAAGTGTTTTAAATGATATCCTTgCACGTCTT	c.2944T>G	p.Ser982Ala	S982A	ISSVLNDILSRL	ISSVLNDILARL	HLA-B1801	36020.1	34436.6	60	55	0.01256	0.1852	Alpha_A67S,Alpha_A701S,Alpha_L5F,Alpha_T724I
2917-2952	ATTTCAAGTGTTTTAAATGATATCCTTTCACGTCTT	ATTTCAAGTGTTTTAAATGATATCCTTgCACGTCTT	c.2944T>G	p.Ser982Ala	S982A	ISSVLNDILSRL	ISSVLNDILARL	HLA-B4403	43838.3	43754.9	55	55	0.06626	0.2389	Alpha_A67S,Alpha_A701S,Alpha_L5F,Alpha_T724I
2920-2955	TCAAGTGTTTTAAATGATATCCTTTCACGTCTTGAC	TCAAGTGTTTTAAATGATATCCTTgCACGTCTTGAC	c.2944T>G	p.Ser982Ala	S982A	SSVLNDILSRLD	SSVLNDILARLD	HLA-A0101	33334.2	33988.7	55	60	0.16014	0.16014	Alpha_A67S,Alpha_A701S,Alpha_L5F,Alpha_T724I
2920-2955	TCAAGTGTTTTAAATGATATCCTTTCACGTCTTGAC	TCAAGTGTTTTAAATGATATCCTTgCACGTCTTGAC	c.2944T>G	p.Ser982Ala	S982A	SSVLNDILSRLD	SSVLNDILARLD	HLA-A0201	11498.4	6590.4	17	12	0.17354	0.17354	Alpha_A67S,Alpha_A701S,Alpha_L5F,Alpha_T724I
2920-2955	TCAAGTGTTTTAAATGATATCCTTTCACGTCTTGAC	TCAAGTGTTTTAAATGATATCCTTgCACGTCTTGAC	c.2944T>G	p.Ser982Ala	S982A	SSVLNDILSRLD	SSVLNDILARLD	HLA-A3001	33403.9	33181.3	70	70	0.16014	0.16014	Alpha_A67S,Alpha_A701S,Alpha_L5F,Alpha_T724I
2920-2955	TCAAGTGTTTTAAATGATATCCTTTCACGTCTTGAC	TCAAGTGTTTTAAATGATATCCTTgCACGTCTTGAC	c.2944T>G	p.Ser982Ala	S982A	SSVLNDILSRLD	SSVLNDILARLD	HLA-B0801	28323.8	28469.5	44	44	0.17984	0.17984	Alpha_A67S,Alpha_A701S,Alpha_L5F,Alpha_T724I
2920-2955	TCAAGTGTTTTAAATGATATCCTTTCACGTCTTGAC	TCAAGTGTTTTAAATGATATCCTTgCACGTCTTGAC	c.2944T>G	p.Ser982Ala	S982A	SSVLNDILSRLD	SSVLNDILARLD	HLA-B1801	37784.9	36418.6	70	65	0.17354	0.17354	Alpha_A67S,Alpha_A701S,Alpha_L5F,Alpha_T724I
2920-2955	TCAAGTGTTTTAAATGATATCCTTTCACGTCTTGAC	TCAAGTGTTTTAAATGATATCCTTgCACGTCTTGAC	c.2944T>G	p.Ser982Ala	S982A	SSVLNDILSRLD	SSVLNDILARLD	HLA-B4403	43678.3	43218.1	55	48	0.16014	0.16014	Alpha_A67S,Alpha_A701S,Alpha_L5F,Alpha_T724I
2923-2958	AGTGTTTTAAATGATATCCTTTCACGTCTTGACAAA	AGTGTTTTAAATGATATCCTTgCACGTCTTGACAAA	c.2944T>G	p.Ser982Ala	S982A	SVLNDILSRLDK	SVLNDILARLDK	HLA-A0101	34122.1	34296.8	60	60	-0.02361	0.17559	Alpha_A67S,Alpha_A701S,Alpha_L5F,Alpha_T724I
2923-2958	AGTGTTTTAAATGATATCCTTTCACGTCTTGACAAA	AGTGTTTTAAATGATATCCTTgCACGTCTTGACAAA	c.2944T>G	p.Ser982Ala	S982A	SVLNDILSRLDK	SVLNDILARLDK	HLA-A0201	14333.5	8823	20	14	-0.02721	0.17199	Alpha_A67S,Alpha_A701S,Alpha_L5F,Alpha_T724I
2923-2958	AGTGTTTTAAATGATATCCTTTCACGTCTTGACAAA	AGTGTTTTAAATGATATCCTTgCACGTCTTGACAAA	c.2944T>G	p.Ser982Ala	S982A	SVLNDILSRLDK	SVLNDILARLDK	HLA-A3001	19341.1	20497.4	31	33	-0.02361	0.17559	Alpha_A67S,Alpha_A701S,Alpha_L5F,Alpha_T724I
2923-2958	AGTGTTTTAAATGATATCCTTTCACGTCTTGACAAA	AGTGTTTTAAATGATATCCTTgCACGTCTTGACAAA	c.2944T>G	p.Ser982Ala	S982A	SVLNDILSRLDK	SVLNDILARLDK	HLA-B0801	30393.1	30522	55	55	-0.04881	0.15039	Alpha_A67S,Alpha_A701S,Alpha_L5F,Alpha_T724I
2923-2958	AGTGTTTTAAATGATATCCTTTCACGTCTTGACAAA	AGTGTTTTAAATGATATCCTTgCACGTCTTGACAAA	c.2944T>G	p.Ser982Ala	S982A	SVLNDILSRLDK	SVLNDILARLDK	HLA-B1801	38322.6	36988.4	75	65	-0.02721	0.17199	Alpha_A67S,Alpha_A701S,Alpha_L5F,Alpha_T724I
2923-2958	AGTGTTTTAAATGATATCCTTTCACGTCTTGACAAA	AGTGTTTTAAATGATATCCTTgCACGTCTTGACAAA	c.2944T>G	p.Ser982Ala	S982A	SVLNDILSRLDK	SVLNDILARLDK	HLA-B4403	43706.2	43678.8	55	55	-0.02361	0.17559	Alpha_A67S,Alpha_A701S,Alpha_L5F,Alpha_T724I
2926-2961	GTTTTAAATGATATCCTTTCACGTCTTGACAAAGTT	GTTTTAAATGATATCCTTgCACGTCTTGACAAAGTT	c.2944T>G	p.Ser982Ala	S982A	VLNDILSRLDKV	VLNDILARLDKV	HLA-A0101	31906.4	32374.8	45	48	-0.07686	0.12234	Alpha_A67S,Alpha_A701S,Alpha_L5F,Alpha_T724I
2926-2961	GTTTTAAATGATATCCTTTCACGTCTTGACAAAGTT	GTTTTAAATGATATCCTTgCACGTCTTGACAAAGTT	c.2944T>G	p.Ser982Ala	S982A	VLNDILSRLDKV	VLNDILARLDKV	HLA-A0201	1364.7	582	5	3	-0.07896	0.12024	Alpha_A67S,Alpha_A701S,Alpha_L5F,Alpha_T724I
2926-2961	GTTTTAAATGATATCCTTTCACGTCTTGACAAAGTT	GTTTTAAATGATATCCTTgCACGTCTTGACAAAGTT	c.2944T>G	p.Ser982Ala	S982A	VLNDILSRLDKV	VLNDILARLDKV	HLA-A3001	30625.2	31552.8	60	65	-0.07686	0.12234	Alpha_A67S,Alpha_A701S,Alpha_L5F,Alpha_T724I
2926-2961	GTTTTAAATGATATCCTTTCACGTCTTGACAAAGTT	GTTTTAAATGATATCCTTgCACGTCTTGACAAAGTT	c.2944T>G	p.Ser982Ala	S982A	VLNDILSRLDKV	VLNDILARLDKV	HLA-B0801	31956.9	31845.4	60	60	-0.20856	-0.00936	Alpha_A67S,Alpha_A701S,Alpha_L5F,Alpha_T724I
2926-2961	GTTTTAAATGATATCCTTTCACGTCTTGACAAAGTT	GTTTTAAATGATATCCTTgCACGTCTTGACAAAGTT	c.2944T>G	p.Ser982Ala	S982A	VLNDILSRLDKV	VLNDILARLDKV	HLA-B1801	38438.1	36926.9	75	65	-0.07896	0.12024	Alpha_A67S,Alpha_A701S,Alpha_L5F,Alpha_T724I
2926-2961	GTTTTAAATGATATCCTTTCACGTCTTGACAAAGTT	GTTTTAAATGATATCCTTgCACGTCTTGACAAAGTT	c.2944T>G	p.Ser982Ala	S982A	VLNDILSRLDKV	VLNDILARLDKV	HLA-B4403	43144.3	43133.1	48	48	-0.07686	0.12234	Alpha_A67S,Alpha_A701S,Alpha_L5F,Alpha_T724I
2929-2964	TTAAATGATATCCTTTCACGTCTTGACAAAGTTGAG	TTAAATGATATCCTTgCACGTCTTGACAAAGTTGAG	c.2944T>G	p.Ser982Ala	S982A	LNDILSRLDKVE	LNDILARLDKVE	HLA-A0101	35499.6	35896.7	65	70	-0.15626	0.04294	Alpha_A67S,Alpha_A701S,Alpha_L5F,Alpha_T724I
2929-2964	TTAAATGATATCCTTTCACGTCTTGACAAAGTTGAG	TTAAATGATATCCTTgCACGTCTTGACAAAGTTGAG	c.2944T>G	p.Ser982Ala	S982A	LNDILSRLDKVE	LNDILARLDKVE	HLA-A0201	24108.8	21249.4	34	29	-0.14906	0.05014	Alpha_A67S,Alpha_A701S,Alpha_L5F,Alpha_T724I
2929-2964	TTAAATGATATCCTTTCACGTCTTGACAAAGTTGAG	TTAAATGATATCCTTgCACGTCTTGACAAAGTTGAG	c.2944T>G	p.Ser982Ala	S982A	LNDILSRLDKVE	LNDILARLDKVE	HLA-A3001	32692.4	33488.9	70	70	-0.15626	0.04294	Alpha_A67S,Alpha_A701S,Alpha_L5F,Alpha_T724I
2929-2964	TTAAATGATATCCTTTCACGTCTTGACAAAGTTGAG	TTAAATGATATCCTTgCACGTCTTGACAAAGTTGAG	c.2944T>G	p.Ser982Ala	S982A	LNDILSRLDKVE	LNDILARLDKVE	HLA-B0801	30603.3	30460.9	55	55	-0.13826	0.06094	Alpha_A67S,Alpha_A701S,Alpha_L5F,Alpha_T724I
2929-2964	TTAAATGATATCCTTTCACGTCTTGACAAAGTTGAG	TTAAATGATATCCTTgCACGTCTTGACAAAGTTGAG	c.2944T>G	p.Ser982Ala	S982A	LNDILSRLDKVE	LNDILARLDKVE	HLA-B1801	39279.3	38066.4	80	70	-0.14906	0.05014	Alpha_A67S,Alpha_A701S,Alpha_L5F,Alpha_T724I
2929-2964	TTAAATGATATCCTTTCACGTCTTGACAAAGTTGAG	TTAAATGATATCCTTgCACGTCTTGACAAAGTTGAG	c.2944T>G	p.Ser982Ala	S982A	LNDILSRLDKVE	LNDILARLDKVE	HLA-B4403	43299.1	43298.6	49	49	-0.15626	0.04294	Alpha_A67S,Alpha_A701S,Alpha_L5F,Alpha_T724I
2932-2967	AATGATATCCTTTCACGTCTTGACAAAGTTGAGGCT	AATGATATCCTTgCACGTCTTGACAAAGTTGAGGCT	c.2944T>G	p.Ser982Ala	S982A	NDILSRLDKVEA	NDILARLDKVEA	HLA-A0101	35288.6	35756.4	65	70	-0.01772	0.18148	Alpha_A67S,Alpha_A701S,Alpha_L5F,Alpha_T724I
2932-2967	AATGATATCCTTTCACGTCTTGACAAAGTTGAGGCT	AATGATATCCTTgCACGTCTTGACAAAGTTGAGGCT	c.2944T>G	p.Ser982Ala	S982A	NDILSRLDKVEA	NDILARLDKVEA	HLA-A0201	12085.3	10459.9	18	16	0.02548	0.22468	Alpha_A67S,Alpha_A701S,Alpha_L5F,Alpha_T724I
2932-2967	AATGATATCCTTTCACGTCTTGACAAAGTTGAGGCT	AATGATATCCTTgCACGTCTTGACAAAGTTGAGGCT	c.2944T>G	p.Ser982Ala	S982A	NDILSRLDKVEA	NDILARLDKVEA	HLA-A3001	32409.5	35138.5	70	80	-0.01772	0.18148	Alpha_A67S,Alpha_A701S,Alpha_L5F,Alpha_T724I
2932-2967	AATGATATCCTTTCACGTCTTGACAAAGTTGAGGCT	AATGATATCCTTgCACGTCTTGACAAAGTTGAGGCT	c.2944T>G	p.Ser982Ala	S982A	NDILSRLDKVEA	NDILARLDKVEA	HLA-B0801	32516.3	30919.5	60	55	0.18658	0.18658	Alpha_A67S,Alpha_A701S,Alpha_L5F,Alpha_T724I
2932-2967	AATGATATCCTTTCACGTCTTGACAAAGTTGAGGCT	AATGATATCCTTgCACGTCTTGACAAAGTTGAGGCT	c.2944T>G	p.Ser982Ala	S982A	NDILSRLDKVEA	NDILARLDKVEA	HLA-B1801	35546.2	34129.1	60	49	0.02548	0.22468	Alpha_A67S,Alpha_A701S,Alpha_L5F,Alpha_T724I
2932-2967	AATGATATCCTTTCACGTCTTGACAAAGTTGAGGCT	AATGATATCCTTgCACGTCTTGACAAAGTTGAGGCT	c.2944T>G	p.Ser982Ala	S982A	NDILSRLDKVEA	NDILARLDKVEA	HLA-B4403	42650	42773.8	45	45	-0.01772	0.18148	Alpha_A67S,Alpha_A701S,Alpha_L5F,Alpha_T724I
2935-2970	GATATCCTTTCACGTCTTGACAAAGTTGAGGCTGAA	GATATCCTTgCACGTCTTGACAAAGTTGAGGCTGAA	c.2944T>G	p.Ser982Ala	S982A	DILSRLDKVEAE	DILARLDKVEAE	HLA-A0101	36348.9	37112.7	70	75	-0.20791	-0.00207	Alpha_A67S,Alpha_A701S,Alpha_L5F,Alpha_T724I
2935-2970	GATATCCTTTCACGTCTTGACAAAGTTGAGGCTGAA	GATATCCTTgCACGTCTTGACAAAGTTGAGGCTGAA	c.2944T>G	p.Ser982Ala	S982A	DILSRLDKVEAE	DILARLDKVEAE	HLA-A0201	20983	19709.7	29	27	-0.21151	-0.00567	Alpha_A67S,Alpha_A701S,Alpha_L5F,Alpha_T724I
2935-2970	GATATCCTTTCACGTCTTGACAAAGTTGAGGCTGAA	GATATCCTTgCACGTCTTGACAAAGTTGAGGCTGAA	c.2944T>G	p.Ser982Ala	S982A	DILSRLDKVEAE	DILARLDKVEAE	HLA-A3001	35116.1	37527.4	80	85	-0.20791	-0.00207	Alpha_A67S,Alpha_A701S,Alpha_L5F,Alpha_T724I
2935-2970	GATATCCTTTCACGTCTTGACAAAGTTGAGGCTGAA	GATATCCTTgCACGTCTTGACAAAGTTGAGGCTGAA	c.2944T>G	p.Ser982Ala	S982A	DILSRLDKVEAE	DILARLDKVEAE	HLA-B0801	26560.2	19236.7	39	23	-0.26191	-0.05607	Alpha_A67S,Alpha_A701S,Alpha_L5F,Alpha_T724I
2935-2970	GATATCCTTTCACGTCTTGACAAAGTTGAGGCTGAA	GATATCCTTgCACGTCTTGACAAAGTTGAGGCTGAA	c.2944T>G	p.Ser982Ala	S982A	DILSRLDKVEAE	DILARLDKVEAE	HLA-B1801	37923.3	37966.9	70	70	-0.21151	-0.00567	Alpha_A67S,Alpha_A701S,Alpha_L5F,Alpha_T724I
2935-2970	GATATCCTTTCACGTCTTGACAAAGTTGAGGCTGAA	GATATCCTTgCACGTCTTGACAAAGTTGAGGCTGAA	c.2944T>G	p.Ser982Ala	S982A	DILSRLDKVEAE	DILARLDKVEAE	HLA-B4403	47835.1	47690.4	99	95	-0.20791	-0.00207	Alpha_A67S,Alpha_A701S,Alpha_L5F,Alpha_T724I
2938-2973	ATCCTTTCACGTCTTGACAAAGTTGAGGCTGAAGTG	ATCCTTgCACGTCTTGACAAAGTTGAGGCTGAAGTG	c.2944T>G	p.Ser982Ala	S982A	ILSRLDKVEAEV	ILARLDKVEAEV	HLA-A0101	13881.1	27463.2	4.5	26	-0.0154	-0.0154	Alpha_A67S,Alpha_A701S,Alpha_L5F,Alpha_T724I
2938-2973	ATCCTTTCACGTCTTGACAAAGTTGAGGCTGAAGTG	ATCCTTgCACGTCTTGACAAAGTTGAGGCTGAAGTG	c.2944T>G	p.Ser982Ala	S982A	ILSRLDKVEAEV	ILARLDKVEAEV	HLA-A0201	1294.8	1170.1	4.5	4.5	-0.0691	-0.0027	Alpha_A67S,Alpha_A701S,Alpha_L5F,Alpha_T724I
2938-2973	ATCCTTTCACGTCTTGACAAAGTTGAGGCTGAAGTG	ATCCTTgCACGTCTTGACAAAGTTGAGGCTGAAGTG	c.2944T>G	p.Ser982Ala	S982A	ILSRLDKVEAEV	ILARLDKVEAEV	HLA-A3001	28079.7	31893.7	55	65	-0.0154	-0.0154	Alpha_A67S,Alpha_A701S,Alpha_L5F,Alpha_T724I
2938-2973	ATCCTTTCACGTCTTGACAAAGTTGAGGCTGAAGTG	ATCCTTgCACGTCTTGACAAAGTTGAGGCTGAAGTG	c.2944T>G	p.Ser982Ala	S982A	ILSRLDKVEAEV	ILARLDKVEAEV	HLA-B0801	26334.4	21994.2	38	28	-0.0583	0.0081	Alpha_A67S,Alpha_A701S,Alpha_L5F,Alpha_T724I
2938-2973	ATCCTTTCACGTCTTGACAAAGTTGAGGCTGAAGTG	ATCCTTgCACGTCTTGACAAAGTTGAGGCTGAAGTG	c.2944T>G	p.Ser982Ala	S982A	ILSRLDKVEAEV	ILARLDKVEAEV	HLA-B1801	37053.7	37036.5	65	65	-0.0691	-0.0027	Alpha_A67S,Alpha_A701S,Alpha_L5F,Alpha_T724I
2938-2973	ATCCTTTCACGTCTTGACAAAGTTGAGGCTGAAGTG	ATCCTTgCACGTCTTGACAAAGTTGAGGCTGAAGTG	c.2944T>G	p.Ser982Ala	S982A	ILSRLDKVEAEV	ILARLDKVEAEV	HLA-B4403	46038.6	45419.1	75	70	-0.0154	-0.0154	Alpha_A67S,Alpha_A701S,Alpha_L5F,Alpha_T724I
2941-2976	CTTTCACGTCTTGACAAAGTTGAGGCTGAAGTGCAA	CTTgCACGTCTTGACAAAGTTGAGGCTGAAGTGCAA	c.2944T>G	p.Ser982Ala	S982A	LSRLDKVEAEVQ	LARLDKVEAEVQ	HLA-A0101	25338.5	34463.8	20	60	0.04676	0.04676	Alpha_A67S,Alpha_A701S,Alpha_L5F,Alpha_T724I
2941-2976	CTTTCACGTCTTGACAAAGTTGAGGCTGAAGTGCAA	CTTgCACGTCTTGACAAAGTTGAGGCTGAAGTGCAA	c.2944T>G	p.Ser982Ala	S982A	LSRLDKVEAEVQ	LARLDKVEAEVQ	HLA-A0201	5921.7	5964.1	11	11	0.06356	0.06356	Alpha_A67S,Alpha_A701S,Alpha_L5F,Alpha_T724I
2941-2976	CTTTCACGTCTTGACAAAGTTGAGGCTGAAGTGCAA	CTTgCACGTCTTGACAAAGTTGAGGCTGAAGTGCAA	c.2944T>G	p.Ser982Ala	S982A	LSRLDKVEAEVQ	LARLDKVEAEVQ	HLA-A3001	29374.1	33291.7	60	70	0.04676	0.04676	Alpha_A67S,Alpha_A701S,Alpha_L5F,Alpha_T724I
2941-2976	CTTTCACGTCTTGACAAAGTTGAGGCTGAAGTGCAA	CTTgCACGTCTTGACAAAGTTGAGGCTGAAGTGCAA	c.2944T>G	p.Ser982Ala	S982A	LSRLDKVEAEVQ	LARLDKVEAEVQ	HLA-B0801	30539.1	26925.9	55	40	0.04196	0.04196	Alpha_A67S,Alpha_A701S,Alpha_L5F,Alpha_T724I
2941-2976	CTTTCACGTCTTGACAAAGTTGAGGCTGAAGTGCAA	CTTgCACGTCTTGACAAAGTTGAGGCTGAAGTGCAA	c.2944T>G	p.Ser982Ala	S982A	LSRLDKVEAEVQ	LARLDKVEAEVQ	HLA-B1801	38462.6	38947.6	75	75	0.06356	0.06356	Alpha_A67S,Alpha_A701S,Alpha_L5F,Alpha_T724I
2941-2976	CTTTCACGTCTTGACAAAGTTGAGGCTGAAGTGCAA	CTTgCACGTCTTGACAAAGTTGAGGCTGAAGTGCAA	c.2944T>G	p.Ser982Ala	S982A	LSRLDKVEAEVQ	LARLDKVEAEVQ	HLA-B4403	45928.1	45340.5	75	65	0.04676	0.04676	Alpha_A67S,Alpha_A701S,Alpha_L5F,Alpha_T724I
2944-2979	TCACGTCTTGACAAAGTTGAGGCTGAAGTGCAAATT	gCACGTCTTGACAAAGTTGAGGCTGAAGTGCAAATT	c.2944T>G	p.Ser982Ala	S982A	SRLDKVEAEVQI	ARLDKVEAEVQI	HLA-A0101	36108.2	36242.5	70	70	-0.04472	-0.04472	Alpha_A67S,Alpha_A701S,Alpha_L5F,Alpha_T724I
2944-2979	TCACGTCTTGACAAAGTTGAGGCTGAAGTGCAAATT	gCACGTCTTGACAAAGTTGAGGCTGAAGTGCAAATT	c.2944T>G	p.Ser982Ala	S982A	SRLDKVEAEVQI	ARLDKVEAEVQI	HLA-A0201	7507.8	7672.3	13	13	-0.04832	-0.04832	Alpha_A67S,Alpha_A701S,Alpha_L5F,Alpha_T724I
2944-2979	TCACGTCTTGACAAAGTTGAGGCTGAAGTGCAAATT	gCACGTCTTGACAAAGTTGAGGCTGAAGTGCAAATT	c.2944T>G	p.Ser982Ala	S982A	SRLDKVEAEVQI	ARLDKVEAEVQI	HLA-A3001	36018.1	35938.7	80	80	-0.04472	-0.04472	Alpha_A67S,Alpha_A701S,Alpha_L5F,Alpha_T724I
2944-2979	TCACGTCTTGACAAAGTTGAGGCTGAAGTGCAAATT	gCACGTCTTGACAAAGTTGAGGCTGAAGTGCAAATT	c.2944T>G	p.Ser982Ala	S982A	SRLDKVEAEVQI	ARLDKVEAEVQI	HLA-B0801	29197.6	31651.3	47	55	0.16168	0.16168	Alpha_A67S,Alpha_A701S,Alpha_L5F,Alpha_T724I
2944-2979	TCACGTCTTGACAAAGTTGAGGCTGAAGTGCAAATT	gCACGTCTTGACAAAGTTGAGGCTGAAGTGCAAATT	c.2944T>G	p.Ser982Ala	S982A	SRLDKVEAEVQI	ARLDKVEAEVQI	HLA-B1801	38832.7	39119	75	80	-0.04832	-0.04832	Alpha_A67S,Alpha_A701S,Alpha_L5F,Alpha_T724I
2944-2979	TCACGTCTTGACAAAGTTGAGGCTGAAGTGCAAATT	gCACGTCTTGACAAAGTTGAGGCTGAAGTGCAAATT	c.2944T>G	p.Ser982Ala	S982A	SRLDKVEAEVQI	ARLDKVEAEVQI	HLA-B4403	43722.3	42580.3	55	44	-0.04472	-0.04472	Alpha_A67S,Alpha_A701S,Alpha_L5F,Alpha_T724I
3319-3354	AGGAATTTTTATGAACCACAAATCATTACTACAGAC	AGGAATTTTTATGAACCACAAATCATTACTACAcAC	c.3352G>C	p.Asp1118His	D1118H	RNFYEPQIITTD	RNFYEPQIITTH	HLA-A0101	37045.7	35600.4	75	70	0.15522	0.15522	Alpha_A67S,Alpha_A701S,Alpha_L5F,Alpha_T724I
3319-3354	AGGAATTTTTATGAACCACAAATCATTACTACAGAC	AGGAATTTTTATGAACCACAAATCATTACTACAcAC	c.3352G>C	p.Asp1118His	D1118H	RNFYEPQIITTD	RNFYEPQIITTH	HLA-A0201	33170.2	32054.5	60	55	0.19322	0.19322	Alpha_A67S,Alpha_A701S,Alpha_L5F,Alpha_T724I
3319-3354	AGGAATTTTTATGAACCACAAATCATTACTACAGAC	AGGAATTTTTATGAACCACAAATCATTACTACAcAC	c.3352G>C	p.Asp1118His	D1118H	RNFYEPQIITTD	RNFYEPQIITTH	HLA-A3001	30473.8	30576.8	60	60	0.15522	0.15522	Alpha_A67S,Alpha_A701S,Alpha_L5F,Alpha_T724I
3319-3354	AGGAATTTTTATGAACCACAAATCATTACTACAGAC	AGGAATTTTTATGAACCACAAATCATTACTACAcAC	c.3352G>C	p.Asp1118His	D1118H	RNFYEPQIITTD	RNFYEPQIITTH	HLA-B0801	39393	38859.1	90	90	0.09572	0.09572	Alpha_A67S,Alpha_A701S,Alpha_L5F,Alpha_T724I
3319-3354	AGGAATTTTTATGAACCACAAATCATTACTACAGAC	AGGAATTTTTATGAACCACAAATCATTACTACAcAC	c.3352G>C	p.Asp1118His	D1118H	RNFYEPQIITTD	RNFYEPQIITTH	HLA-B1801	23123.6	10782.6	17	5.5	0.19322	0.19322	Alpha_A67S,Alpha_A701S,Alpha_L5F,Alpha_T724I
3319-3354	AGGAATTTTTATGAACCACAAATCATTACTACAGAC	AGGAATTTTTATGAACCACAAATCATTACTACAcAC	c.3352G>C	p.Asp1118His	D1118H	RNFYEPQIITTD	RNFYEPQIITTH	HLA-B4403	38622.7	33545.1	30	21	0.15522	0.15522	Alpha_A67S,Alpha_A701S,Alpha_L5F,Alpha_T724I
3322-3357	AATTTTTATGAACCACAAATCATTACTACAGACAAC	AATTTTTATGAACCACAAATCATTACTACAcACAAC	c.3352G>C	p.Asp1118His	D1118H	NFYEPQIITTDN	NFYEPQIITTHN	HLA-A0101	37080.6	36955.2	75	75	0.28207	0.28801	Alpha_A67S,Alpha_A701S,Alpha_L5F,Alpha_T724I
3322-3357	AATTTTTATGAACCACAAATCATTACTACAGACAAC	AATTTTTATGAACCACAAATCATTACTACAcACAAC	c.3352G>C	p.Asp1118His	D1118H	NFYEPQIITTDN	NFYEPQIITTHN	HLA-A0201	34317.9	33439	60	60	0.28087	0.28681	Alpha_A67S,Alpha_A701S,Alpha_L5F,Alpha_T724I
3322-3357	AATTTTTATGAACCACAAATCATTACTACAGACAAC	AATTTTTATGAACCACAAATCATTACTACAcACAAC	c.3352G>C	p.Asp1118His	D1118H	NFYEPQIITTDN	NFYEPQIITTHN	HLA-A3001	43132.1	42543.5	99	99	0.28207	0.28801	Alpha_A67S,Alpha_A701S,Alpha_L5F,Alpha_T724I
3322-3357	AATTTTTATGAACCACAAATCATTACTACAGACAAC	AATTTTTATGAACCACAAATCATTACTACAcACAAC	c.3352G>C	p.Asp1118His	D1118H	NFYEPQIITTDN	NFYEPQIITTHN	HLA-B0801	39653.4	38157.5	90	85	0.29167	0.29761	Alpha_A67S,Alpha_A701S,Alpha_L5F,Alpha_T724I
3322-3357	AATTTTTATGAACCACAAATCATTACTACAGACAAC	AATTTTTATGAACCACAAATCATTACTACAcACAAC	c.3352G>C	p.Asp1118His	D1118H	NFYEPQIITTDN	NFYEPQIITTHN	HLA-B1801	26134	17136.7	23	10	0.28087	0.28681	Alpha_A67S,Alpha_A701S,Alpha_L5F,Alpha_T724I
3322-3357	AATTTTTATGAACCACAAATCATTACTACAGACAAC	AATTTTTATGAACCACAAATCATTACTACAcACAAC	c.3352G>C	p.Asp1118His	D1118H	NFYEPQIITTDN	NFYEPQIITTHN	HLA-B4403	34648.5	34202.7	22	22	0.28207	0.28801	Alpha_A67S,Alpha_A701S,Alpha_L5F,Alpha_T724I
3325-3360	TTTTATGAACCACAAATCATTACTACAGACAACACA	TTTTATGAACCACAAATCATTACTACAcACAACACA	c.3352G>C	p.Asp1118His	D1118H	FYEPQIITTDNT	FYEPQIITTHNT	HLA-A0101	37377.5	37638.8	80	80	0.18798	0.19656	Alpha_A67S,Alpha_A701S,Alpha_L5F,Alpha_T724I
3325-3360	TTTTATGAACCACAAATCATTACTACAGACAACACA	TTTTATGAACCACAAATCATTACTACAcACAACACA	c.3352G>C	p.Asp1118His	D1118H	FYEPQIITTDNT	FYEPQIITTHNT	HLA-A0201	26811.4	21665.2	39	30	0.22048	0.22906	Alpha_A67S,Alpha_A701S,Alpha_L5F,Alpha_T724I
3325-3360	TTTTATGAACCACAAATCATTACTACAGACAACACA	TTTTATGAACCACAAATCATTACTACAcACAACACA	c.3352G>C	p.Asp1118His	D1118H	FYEPQIITTDNT	FYEPQIITTHNT	HLA-A3001	39265.7	35561.9	90	80	0.18798	0.19656	Alpha_A67S,Alpha_A701S,Alpha_L5F,Alpha_T724I
3325-3360	TTTTATGAACCACAAATCATTACTACAGACAACACA	TTTTATGAACCACAAATCATTACTACAcACAACACA	c.3352G>C	p.Asp1118His	D1118H	FYEPQIITTDNT	FYEPQIITTHNT	HLA-B0801	40792.3	39371.7	95	90	0.33328	0.34186	Alpha_A67S,Alpha_A701S,Alpha_L5F,Alpha_T724I
3325-3360	TTTTATGAACCACAAATCATTACTACAGACAACACA	TTTTATGAACCACAAATCATTACTACAcACAACACA	c.3352G>C	p.Asp1118His	D1118H	FYEPQIITTDNT	FYEPQIITTHNT	HLA-B1801	27948.2	21540.9	27	15	0.22048	0.22906	Alpha_A67S,Alpha_A701S,Alpha_L5F,Alpha_T724I
3325-3360	TTTTATGAACCACAAATCATTACTACAGACAACACA	TTTTATGAACCACAAATCATTACTACAcACAACACA	c.3352G>C	p.Asp1118His	D1118H	FYEPQIITTDNT	FYEPQIITTHNT	HLA-B4403	31560.7	22745.7	18	11	0.18798	0.19656	Alpha_A67S,Alpha_A701S,Alpha_L5F,Alpha_T724I
3328-3363	TATGAACCACAAATCATTACTACAGACAACACATTT	TATGAACCACAAATCATTACTACAcACAACACATTT	c.3352G>C	p.Asp1118His	D1118H	YEPQIITTDNTF	YEPQIITTHNTF	HLA-A0101	26530	26689.8	23	24	0.23546	0.23546	Alpha_A67S,Alpha_A701S,Alpha_L5F,Alpha_T724I
3328-3363	TATGAACCACAAATCATTACTACAGACAACACATTT	TATGAACCACAAATCATTACTACAcACAACACATTT	c.3352G>C	p.Asp1118His	D1118H	YEPQIITTDNTF	YEPQIITTHNTF	HLA-A0201	24946.8	25870.7	36	37	0.23186	0.23186	Alpha_A67S,Alpha_A701S,Alpha_L5F,Alpha_T724I
3328-3363	TATGAACCACAAATCATTACTACAGACAACACATTT	TATGAACCACAAATCATTACTACAcACAACACATTT	c.3352G>C	p.Asp1118His	D1118H	YEPQIITTDNTF	YEPQIITTHNTF	HLA-A3001	36128.2	34531.4	80	75	0.23546	0.23546	Alpha_A67S,Alpha_A701S,Alpha_L5F,Alpha_T724I
3328-3363	TATGAACCACAAATCATTACTACAGACAACACATTT	TATGAACCACAAATCATTACTACAcACAACACATTT	c.3352G>C	p.Asp1118His	D1118H	YEPQIITTDNTF	YEPQIITTHNTF	HLA-B0801	27484	23025.7	41	30	0.10226	0.10226	Alpha_A67S,Alpha_A701S,Alpha_L5F,Alpha_T724I
3328-3363	TATGAACCACAAATCATTACTACAGACAACACATTT	TATGAACCACAAATCATTACTACAcACAACACATTT	c.3352G>C	p.Asp1118His	D1118H	YEPQIITTDNTF	YEPQIITTHNTF	HLA-B1801	1398.1	441.3	1.3	0.7	0.23186	0.23186	Alpha_A67S,Alpha_A701S,Alpha_L5F,Alpha_T724I	weak	weak
3328-3363	TATGAACCACAAATCATTACTACAGACAACACATTT	TATGAACCACAAATCATTACTACAcACAACACATTT	c.3352G>C	p.Asp1118His	D1118H	YEPQIITTDNTF	YEPQIITTHNTF	HLA-B4403	5661.9	4301.8	3.5	3	0.23546	0.23546	Alpha_A67S,Alpha_A701S,Alpha_L5F,Alpha_T724I
3331-3366	GAACCACAAATCATTACTACAGACAACACATTTGTG	GAACCACAAATCATTACTACAcACAACACATTTGTG	c.3352G>C	p.Asp1118His	D1118H	EPQIITTDNTFV	EPQIITTHNTFV	HLA-A0101	28561.1	27960.6	30	28	0.46188	0.47178	Alpha_A67S,Alpha_A701S,Alpha_L5F,Alpha_T724I
3331-3366	GAACCACAAATCATTACTACAGACAACACATTTGTG	GAACCACAAATCATTACTACAcACAACACATTTGTG	c.3352G>C	p.Asp1118His	D1118H	EPQIITTDNTFV	EPQIITTHNTFV	HLA-A0201	17239.9	17503.6	24	24	0.42428	0.43418	Alpha_A67S,Alpha_A701S,Alpha_L5F,Alpha_T724I
3331-3366	GAACCACAAATCATTACTACAGACAACACATTTGTG	GAACCACAAATCATTACTACAcACAACACATTTGTG	c.3352G>C	p.Asp1118His	D1118H	EPQIITTDNTFV	EPQIITTHNTFV	HLA-A3001	36618.9	34025.5	85	75	0.46188	0.47178	Alpha_A67S,Alpha_A701S,Alpha_L5F,Alpha_T724I
3331-3366	GAACCACAAATCATTACTACAGACAACACATTTGTG	GAACCACAAATCATTACTACAcACAACACATTTGTG	c.3352G>C	p.Asp1118His	D1118H	EPQIITTDNTFV	EPQIITTHNTFV	HLA-B0801	29816.9	24524.5	49	33	0.29468	0.30458	Alpha_A67S,Alpha_A701S,Alpha_L5F,Alpha_T724I
3331-3366	GAACCACAAATCATTACTACAGACAACACATTTGTG	GAACCACAAATCATTACTACAcACAACACATTTGTG	c.3352G>C	p.Asp1118His	D1118H	EPQIITTDNTFV	EPQIITTHNTFV	HLA-B1801	29929.1	29534.4	33	32	0.42428	0.43418	Alpha_A67S,Alpha_A701S,Alpha_L5F,Alpha_T724I
3331-3366	GAACCACAAATCATTACTACAGACAACACATTTGTG	GAACCACAAATCATTACTACAcACAACACATTTGTG	c.3352G>C	p.Asp1118His	D1118H	EPQIITTDNTFV	EPQIITTHNTFV	HLA-B4403	42412.5	39029	44	31	0.46188	0.47178	Alpha_A67S,Alpha_A701S,Alpha_L5F,Alpha_T724I
3334-3369	CCACAAATCATTACTACAGACAACACATTTGTGTCT	CCACAAATCATTACTACAcACAACACATTTGTGTCT	c.3352G>C	p.Asp1118His	D1118H	PQIITTDNTFVS	PQIITTHNTFVS	HLA-A0101	30096.3	30362.5	37	38	0.34774	0.35764	Alpha_A67S,Alpha_A701S,Alpha_L5F,Alpha_T724I
3334-3369	CCACAAATCATTACTACAGACAACACATTTGTGTCT	CCACAAATCATTACTACAcACAACACATTTGTGTCT	c.3352G>C	p.Asp1118His	D1118H	PQIITTDNTFVS	PQIITTHNTFVS	HLA-A0201	26175.9	26721.3	38	39	0.39094	0.40084	Alpha_A67S,Alpha_A701S,Alpha_L5F,Alpha_T724I
3334-3369	CCACAAATCATTACTACAGACAACACATTTGTGTCT	CCACAAATCATTACTACAcACAACACATTTGTGTCT	c.3352G>C	p.Asp1118His	D1118H	PQIITTDNTFVS	PQIITTHNTFVS	HLA-A3001	36083.2	33907.1	80	75	0.34774	0.35764	Alpha_A67S,Alpha_A701S,Alpha_L5F,Alpha_T724I
3334-3369	CCACAAATCATTACTACAGACAACACATTTGTGTCT	CCACAAATCATTACTACAcACAACACATTTGTGTCT	c.3352G>C	p.Asp1118His	D1118H	PQIITTDNTFVS	PQIITTHNTFVS	HLA-B0801	36962.9	33577.1	80	65	0.35314	0.36304	Alpha_A67S,Alpha_A701S,Alpha_L5F,Alpha_T724I
3334-3369	CCACAAATCATTACTACAGACAACACATTTGTGTCT	CCACAAATCATTACTACAcACAACACATTTGTGTCT	c.3352G>C	p.Asp1118His	D1118H	PQIITTDNTFVS	PQIITTHNTFVS	HLA-B1801	37420.8	36022	70	60	0.39094	0.40084	Alpha_A67S,Alpha_A701S,Alpha_L5F,Alpha_T724I
3334-3369	CCACAAATCATTACTACAGACAACACATTTGTGTCT	CCACAAATCATTACTACAcACAACACATTTGTGTCT	c.3352G>C	p.Asp1118His	D1118H	PQIITTDNTFVS	PQIITTHNTFVS	HLA-B4403	42576.6	38856.6	44	31	0.34774	0.35764	Alpha_A67S,Alpha_A701S,Alpha_L5F,Alpha_T724I
3337-3372	CAAATCATTACTACAGACAACACATTTGTGTCTGGT	CAAATCATTACTACAcACAACACATTTGTGTCTGGT	c.3352G>C	p.Asp1118His	D1118H	QIITTDNTFVSG	QIITTHNTFVSG	HLA-A0101	29741.5	30915.1	35	40	0.06814	0.07804	Alpha_A67S,Alpha_A701S,Alpha_L5F,Alpha_T724I
3337-3372	CAAATCATTACTACAGACAACACATTTGTGTCTGGT	CAAATCATTACTACAcACAACACATTTGTGTCTGGT	c.3352G>C	p.Asp1118His	D1118H	QIITTDNTFVSG	QIITTHNTFVSG	HLA-A0201	25763.7	26175.6	37	38	0.11134	0.12124	Alpha_A67S,Alpha_A701S,Alpha_L5F,Alpha_T724I
3337-3372	CAAATCATTACTACAGACAACACATTTGTGTCTGGT	CAAATCATTACTACAcACAACACATTTGTGTCTGGT	c.3352G>C	p.Asp1118His	D1118H	QIITTDNTFVSG	QIITTHNTFVSG	HLA-A3001	34423.9	25838.5	75	46	0.06814	0.07804	Alpha_A67S,Alpha_A701S,Alpha_L5F,Alpha_T724I
3337-3372	CAAATCATTACTACAGACAACACATTTGTGTCTGGT	CAAATCATTACTACAcACAACACATTTGTGTCTGGT	c.3352G>C	p.Asp1118His	D1118H	QIITTDNTFVSG	QIITTHNTFVSG	HLA-B0801	35665.6	31819.2	75	60	0.07354	0.08344	Alpha_A67S,Alpha_A701S,Alpha_L5F,Alpha_T724I
3337-3372	CAAATCATTACTACAGACAACACATTTGTGTCTGGT	CAAATCATTACTACAcACAACACATTTGTGTCTGGT	c.3352G>C	p.Asp1118His	D1118H	QIITTDNTFVSG	QIITTHNTFVSG	HLA-B1801	39108.9	36908.9	80	65	0.11134	0.12124	Alpha_A67S,Alpha_A701S,Alpha_L5F,Alpha_T724I
3337-3372	CAAATCATTACTACAGACAACACATTTGTGTCTGGT	CAAATCATTACTACAcACAACACATTTGTGTCTGGT	c.3352G>C	p.Asp1118His	D1118H	QIITTDNTFVSG	QIITTHNTFVSG	HLA-B4403	44387.2	43644.3	60	55	0.06814	0.07804	Alpha_A67S,Alpha_A701S,Alpha_L5F,Alpha_T724I
3340-3375	ATCATTACTACAGACAACACATTTGTGTCTGGTAAC	ATCATTACTACAcACAACACATTTGTGTCTGGTAAC	c.3352G>C	p.Asp1118His	D1118H	IITTDNTFVSGN	IITTHNTFVSGN	HLA-A0101	23135.1	30506.8	15	38	0.08634	0.09624	Alpha_A67S,Alpha_A701S,Alpha_L5F,Alpha_T724I
3340-3375	ATCATTACTACAGACAACACATTTGTGTCTGGTAAC	ATCATTACTACAcACAACACATTTGTGTCTGGTAAC	c.3352G>C	p.Asp1118His	D1118H	IITTDNTFVSGN	IITTHNTFVSGN	HLA-A0201	29785	29416	46	45	0.09894	0.10884	Alpha_A67S,Alpha_A701S,Alpha_L5F,Alpha_T724I
3340-3375	ATCATTACTACAGACAACACATTTGTGTCTGGTAAC	ATCATTACTACAcACAACACATTTGTGTCTGGTAAC	c.3352G>C	p.Asp1118His	D1118H	IITTDNTFVSGN	IITTHNTFVSGN	HLA-A3001	36913.3	28325.4	85	55	0.08634	0.09624	Alpha_A67S,Alpha_A701S,Alpha_L5F,Alpha_T724I
3340-3375	ATCATTACTACAGACAACACATTTGTGTCTGGTAAC	ATCATTACTACAcACAACACATTTGTGTCTGGTAAC	c.3352G>C	p.Asp1118His	D1118H	IITTDNTFVSGN	IITTHNTFVSGN	HLA-B0801	39626.4	35948.8	90	75	0.07734	0.07734	Alpha_A67S,Alpha_A701S,Alpha_L5F,Alpha_T724I
3340-3375	ATCATTACTACAGACAACACATTTGTGTCTGGTAAC	ATCATTACTACAcACAACACATTTGTGTCTGGTAAC	c.3352G>C	p.Asp1118His	D1118H	IITTDNTFVSGN	IITTHNTFVSGN	HLA-B1801	38973.7	39074.6	75	80	0.09894	0.10884	Alpha_A67S,Alpha_A701S,Alpha_L5F,Alpha_T724I
3340-3375	ATCATTACTACAGACAACACATTTGTGTCTGGTAAC	ATCATTACTACAcACAACACATTTGTGTCTGGTAAC	c.3352G>C	p.Asp1118His	D1118H	IITTDNTFVSGN	IITTHNTFVSGN	HLA-B4403	42256.8	45402.4	43	70	0.08634	0.09624	Alpha_A67S,Alpha_A701S,Alpha_L5F,Alpha_T724I
3343-3378	ATTACTACAGACAACACATTTGTGTCTGGTAACTGT	ATTACTACAcACAACACATTTGTGTCTGGTAACTGT	c.3352G>C	p.Asp1118His	D1118H	ITTDNTFVSGNC	ITTHNTFVSGNC	HLA-A0101	27934	35568.5	28	70	0.23284	0.24307	Alpha_A67S,Alpha_A701S,Alpha_L5F,Alpha_T724I
3343-3378	ATTACTACAGACAACACATTTGTGTCTGGTAACTGT	ATTACTACAcACAACACATTTGTGTCTGGTAACTGT	c.3352G>C	p.Asp1118His	D1118H	ITTDNTFVSGNC	ITTHNTFVSGNC	HLA-A0201	34852.3	35207.8	65	65	0.24544	0.25567	Alpha_A67S,Alpha_A701S,Alpha_L5F,Alpha_T724I
3343-3378	ATTACTACAGACAACACATTTGTGTCTGGTAACTGT	ATTACTACAcACAACACATTTGTGTCTGGTAACTGT	c.3352G>C	p.Asp1118His	D1118H	ITTDNTFVSGNC	ITTHNTFVSGNC	HLA-A3001	34742.7	28960.3	75	55	0.23284	0.24307	Alpha_A67S,Alpha_A701S,Alpha_L5F,Alpha_T724I
3343-3378	ATTACTACAGACAACACATTTGTGTCTGGTAACTGT	ATTACTACAcACAACACATTTGTGTCTGGTAACTGT	c.3352G>C	p.Asp1118His	D1118H	ITTDNTFVSGNC	ITTHNTFVSGNC	HLA-B0801	39685.2	36732.8	90	80	0.25174	0.26197	Alpha_A67S,Alpha_A701S,Alpha_L5F,Alpha_T724I
3343-3378	ATTACTACAGACAACACATTTGTGTCTGGTAACTGT	ATTACTACAcACAACACATTTGTGTCTGGTAACTGT	c.3352G>C	p.Asp1118His	D1118H	ITTDNTFVSGNC	ITTHNTFVSGNC	HLA-B1801	39188.5	39864.6	80	80	0.24544	0.25567	Alpha_A67S,Alpha_A701S,Alpha_L5F,Alpha_T724I
3343-3378	ATTACTACAGACAACACATTTGTGTCTGGTAACTGT	ATTACTACAcACAACACATTTGTGTCTGGTAACTGT	c.3352G>C	p.Asp1118His	D1118H	ITTDNTFVSGNC	ITTHNTFVSGNC	HLA-B4403	40136.4	44298.5	34	60	0.23284	0.24307	Alpha_A67S,Alpha_A701S,Alpha_L5F,Alpha_T724I
3346-3381	ACTACAGACAACACATTTGTGTCTGGTAACTGTGAT	ACTACAcACAACACATTTGTGTCTGGTAACTGTGAT	c.3352G>C	p.Asp1118His	D1118H	TTDNTFVSGNCD	TTHNTFVSGNCD	HLA-A0101	29947.9	35235.2	36	65	-0.01257	-0.01257	Alpha_A67S,Alpha_A701S,Alpha_L5F,Alpha_T724I
3346-3381	ACTACAGACAACACATTTGTGTCTGGTAACTGTGAT	ACTACAcACAACACATTTGTGTCTGGTAACTGTGAT	c.3352G>C	p.Asp1118His	D1118H	TTDNTFVSGNCD	TTHNTFVSGNCD	HLA-A0201	38653.3	38576.4	80	80	-0.00537	-0.00207	Alpha_A67S,Alpha_A701S,Alpha_L5F,Alpha_T724I
3346-3381	ACTACAGACAACACATTTGTGTCTGGTAACTGTGAT	ACTACAcACAACACATTTGTGTCTGGTAACTGTGAT	c.3352G>C	p.Asp1118His	D1118H	TTDNTFVSGNCD	TTHNTFVSGNCD	HLA-A3001	37812.3	30220.3	85	60	-0.01257	-0.01257	Alpha_A67S,Alpha_A701S,Alpha_L5F,Alpha_T724I
3346-3381	ACTACAGACAACACATTTGTGTCTGGTAACTGTGAT	ACTACAcACAACACATTTGTGTCTGGTAACTGTGAT	c.3352G>C	p.Asp1118His	D1118H	TTDNTFVSGNCD	TTHNTFVSGNCD	HLA-B0801	41549.1	38605.2	99	85	-0.04317	-0.03987	Alpha_A67S,Alpha_A701S,Alpha_L5F,Alpha_T724I
3346-3381	ACTACAGACAACACATTTGTGTCTGGTAACTGTGAT	ACTACAcACAACACATTTGTGTCTGGTAACTGTGAT	c.3352G>C	p.Asp1118His	D1118H	TTDNTFVSGNCD	TTHNTFVSGNCD	HLA-B1801	41168.3	41117.1	90	90	-0.00537	-0.00207	Alpha_A67S,Alpha_A701S,Alpha_L5F,Alpha_T724I
3346-3381	ACTACAGACAACACATTTGTGTCTGGTAACTGTGAT	ACTACAcACAACACATTTGTGTCTGGTAACTGTGAT	c.3352G>C	p.Asp1118His	D1118H	TTDNTFVSGNCD	TTHNTFVSGNCD	HLA-B4403	40817.9	44661.3	37	60	-0.01257	-0.01257	Alpha_A67S,Alpha_A701S,Alpha_L5F,Alpha_T724I
3349-3384	ACAGACAACACATTTGTGTCTGGTAACTGTGATGTT	ACAcACAACACATTTGTGTCTGGTAACTGTGATGTT	c.3352G>C	p.Asp1118His	D1118H	TDNTFVSGNCDV	THNTFVSGNCDV	HLA-A0101	18947.7	19030.3	8.5	8.5	0.03262	0.03262	Alpha_A67S,Alpha_A701S,Alpha_L5F,Alpha_T724I
3349-3384	ACAGACAACACATTTGTGTCTGGTAACTGTGATGTT	ACAcACAACACATTTGTGTCTGGTAACTGTGATGTT	c.3352G>C	p.Asp1118His	D1118H	TDNTFVSGNCDV	THNTFVSGNCDV	HLA-A0201	27728.3	27822.7	41	41	0.03052	0.03052	Alpha_A67S,Alpha_A701S,Alpha_L5F,Alpha_T724I
3349-3384	ACAGACAACACATTTGTGTCTGGTAACTGTGATGTT	ACAcACAACACATTTGTGTCTGGTAACTGTGATGTT	c.3352G>C	p.Asp1118His	D1118H	TDNTFVSGNCDV	THNTFVSGNCDV	HLA-A3001	29619.8	29246.9	60	60	0.03262	0.03262	Alpha_A67S,Alpha_A701S,Alpha_L5F,Alpha_T724I
3349-3384	ACAGACAACACATTTGTGTCTGGTAACTGTGATGTT	ACAcACAACACATTTGTGTCTGGTAACTGTGATGTT	c.3352G>C	p.Asp1118His	D1118H	TDNTFVSGNCDV	THNTFVSGNCDV	HLA-B0801	36126.2	35691.1	75	75	-0.08348	-0.08348	Alpha_A67S,Alpha_A701S,Alpha_L5F,Alpha_T724I
3349-3384	ACAGACAACACATTTGTGTCTGGTAACTGTGATGTT	ACAcACAACACATTTGTGTCTGGTAACTGTGATGTT	c.3352G>C	p.Asp1118His	D1118H	TDNTFVSGNCDV	THNTFVSGNCDV	HLA-B1801	37863.5	38378.2	70	75	0.03052	0.03052	Alpha_A67S,Alpha_A701S,Alpha_L5F,Alpha_T724I
3349-3384	ACAGACAACACATTTGTGTCTGGTAACTGTGATGTT	ACAcACAACACATTTGTGTCTGGTAACTGTGATGTT	c.3352G>C	p.Asp1118His	D1118H	TDNTFVSGNCDV	THNTFVSGNCDV	HLA-B4403	36158.7	42024.7	25	42	0.03262	0.03262	Alpha_A67S,Alpha_A701S,Alpha_L5F,Alpha_T724I
3352-3387	GACAACACATTTGTGTCTGGTAACTGTGATGTTGTA	cACAACACATTTGTGTCTGGTAACTGTGATGTTGTA	c.3352G>C	p.Asp1118His	D1118H	DNTFVSGNCDVV	HNTFVSGNCDVV	HLA-A0101	22101.1	22171.3	13	13	0.06644	0.06644	Alpha_A67S,Alpha_A701S,Alpha_L5F,Alpha_T724I
3352-3387	GACAACACATTTGTGTCTGGTAACTGTGATGTTGTA	cACAACACATTTGTGTCTGGTAACTGTGATGTTGTA	c.3352G>C	p.Asp1118His	D1118H	DNTFVSGNCDVV	HNTFVSGNCDVV	HLA-A0201	11765.1	11768.8	17	17	0.07904	0.07904	Alpha_A67S,Alpha_A701S,Alpha_L5F,Alpha_T724I
3352-3387	GACAACACATTTGTGTCTGGTAACTGTGATGTTGTA	cACAACACATTTGTGTCTGGTAACTGTGATGTTGTA	c.3352G>C	p.Asp1118His	D1118H	DNTFVSGNCDVV	HNTFVSGNCDVV	HLA-A3001	29487.4	29146.1	60	60	0.06644	0.06644	Alpha_A67S,Alpha_A701S,Alpha_L5F,Alpha_T724I
3352-3387	GACAACACATTTGTGTCTGGTAACTGTGATGTTGTA	cACAACACATTTGTGTCTGGTAACTGTGATGTTGTA	c.3352G>C	p.Asp1118His	D1118H	DNTFVSGNCDVV	HNTFVSGNCDVV	HLA-B0801	30067	28653	50	45	0.03884	0.03884	Alpha_A67S,Alpha_A701S,Alpha_L5F,Alpha_T724I
3352-3387	GACAACACATTTGTGTCTGGTAACTGTGATGTTGTA	cACAACACATTTGTGTCTGGTAACTGTGATGTTGTA	c.3352G>C	p.Asp1118His	D1118H	DNTFVSGNCDVV	HNTFVSGNCDVV	HLA-B1801	35988.5	36944.9	60	65	0.07904	0.07904	Alpha_A67S,Alpha_A701S,Alpha_L5F,Alpha_T724I
3352-3387	GACAACACATTTGTGTCTGGTAACTGTGATGTTGTA	cACAACACATTTGTGTCTGGTAACTGTGATGTTGTA	c.3352G>C	p.Asp1118His	D1118H	DNTFVSGNCDVV	HNTFVSGNCDVV	HLA-B4403	45615.1	45526.4	70	70	0.06644	0.06644	Alpha_A67S,Alpha_A701S,Alpha_L5F,Alpha_T724I
1807-1842	AATACTTCTAACCAGGTTGCTGTTCTTTATCAGGAT	AATACTTCTAACCAGGTTGCTGTTCTTTATCAGGgT	c.1841A>G	p.Asp614Gly	D614G	NTSNQVAVLYQD	NTSNQVAVLYQG	HLA-A0101	3389.8	3239.4	1.2	1.2	-0.07161	-0.07161	Alpha_A67S,Alpha_A701S,Alpha_L5F,Alpha_T724I,B1_N439K_del69-70,B1_Q675H,B1_S477N_T29I_E484Q,B1_S477N_T29I,B1_S477N,C363,Delta_A222V,Delta_G181V,Delta_T95I,Gamma_P681H	weak	weak
1807-1842	AATACTTCTAACCAGGTTGCTGTTCTTTATCAGGAT	AATACTTCTAACCAGGTTGCTGTTCTTTATCAGGgT	c.1841A>G	p.Asp614Gly	D614G	NTSNQVAVLYQD	NTSNQVAVLYQG	HLA-A0201	32101.4	26983.9	55	40	-0.12531	-0.12531	Alpha_A67S,Alpha_A701S,Alpha_L5F,Alpha_T724I,B1_N439K_del69-70,B1_Q675H,B1_S477N_T29I_E484Q,B1_S477N_T29I,B1_S477N,C363,Delta_A222V,Delta_G181V,Delta_T95I,Gamma_P681H
1807-1842	AATACTTCTAACCAGGTTGCTGTTCTTTATCAGGAT	AATACTTCTAACCAGGTTGCTGTTCTTTATCAGGgT	c.1841A>G	p.Asp614Gly	D614G	NTSNQVAVLYQD	NTSNQVAVLYQG	HLA-A3001	36881.8	35511.2	85	80	-0.07161	-0.07161	Alpha_A67S,Alpha_A701S,Alpha_L5F,Alpha_T724I,B1_N439K_del69-70,B1_Q675H,B1_S477N_T29I_E484Q,B1_S477N_T29I,B1_S477N,C363,Delta_A222V,Delta_G181V,Delta_T95I,Gamma_P681H
1807-1842	AATACTTCTAACCAGGTTGCTGTTCTTTATCAGGAT	AATACTTCTAACCAGGTTGCTGTTCTTTATCAGGgT	c.1841A>G	p.Asp614Gly	D614G	NTSNQVAVLYQD	NTSNQVAVLYQG	HLA-B0801	24170.9	24170.9	33	33	-0.01251	-0.01251	Alpha_A67S,Alpha_A701S,Alpha_L5F,Alpha_T724I,B1_N439K_del69-70,B1_Q675H,B1_S477N_T29I_E484Q,B1_S477N_T29I,B1_S477N,C363,Delta_A222V,Delta_G181V,Delta_T95I,Gamma_P681H
1807-1842	AATACTTCTAACCAGGTTGCTGTTCTTTATCAGGAT	AATACTTCTAACCAGGTTGCTGTTCTTTATCAGGgT	c.1841A>G	p.Asp614Gly	D614G	NTSNQVAVLYQD	NTSNQVAVLYQG	HLA-B1801	19069.7	19273.8	12	12	-0.12531	-0.12531	Alpha_A67S,Alpha_A701S,Alpha_L5F,Alpha_T724I,B1_N439K_del69-70,B1_Q675H,B1_S477N_T29I_E484Q,B1_S477N_T29I,B1_S477N,C363,Delta_A222V,Delta_G181V,Delta_T95I,Gamma_P681H
1807-1842	AATACTTCTAACCAGGTTGCTGTTCTTTATCAGGAT	AATACTTCTAACCAGGTTGCTGTTCTTTATCAGGgT	c.1841A>G	p.Asp614Gly	D614G	NTSNQVAVLYQD	NTSNQVAVLYQG	HLA-B4403	32533.2	30219.6	19	17	-0.07161	-0.07161	Alpha_A67S,Alpha_A701S,Alpha_L5F,Alpha_T724I,B1_N439K_del69-70,B1_Q675H,B1_S477N_T29I_E484Q,B1_S477N_T29I,B1_S477N,C363,Delta_A222V,Delta_G181V,Delta_T95I,Gamma_P681H
1810-1845	ACTTCTAACCAGGTTGCTGTTCTTTATCAGGATGTT	ACTTCTAACCAGGTTGCTGTTCTTTATCAGGgTGTT	c.1841A>G	p.Asp614Gly	D614G	TSNQVAVLYQDV	TSNQVAVLYQGV	HLA-A0101	15999.5	15660.2	6	5.5	-0.09366	-0.08682	Alpha_A67S,Alpha_A701S,Alpha_L5F,Alpha_T724I,B1_N439K_del69-70,B1_Q675H,B1_S477N_T29I_E484Q,B1_S477N_T29I,B1_S477N,C363,Delta_A222V,Delta_G181V,Delta_T95I,Gamma_P681H
1810-1845	ACTTCTAACCAGGTTGCTGTTCTTTATCAGGATGTT	ACTTCTAACCAGGTTGCTGTTCTTTATCAGGgTGTT	c.1841A>G	p.Asp614Gly	D614G	TSNQVAVLYQDV	TSNQVAVLYQGV	HLA-A0201	7547	6007.4	13	11	-0.09576	-0.08892	Alpha_A67S,Alpha_A701S,Alpha_L5F,Alpha_T724I,B1_N439K_del69-70,B1_Q675H,B1_S477N_T29I_E484Q,B1_S477N_T29I,B1_S477N,C363,Delta_A222V,Delta_G181V,Delta_T95I,Gamma_P681H
1810-1845	ACTTCTAACCAGGTTGCTGTTCTTTATCAGGATGTT	ACTTCTAACCAGGTTGCTGTTCTTTATCAGGgTGTT	c.1841A>G	p.Asp614Gly	D614G	TSNQVAVLYQDV	TSNQVAVLYQGV	HLA-A3001	31247.4	29734.8	65	60	-0.09366	-0.08682	Alpha_A67S,Alpha_A701S,Alpha_L5F,Alpha_T724I,B1_N439K_del69-70,B1_Q675H,B1_S477N_T29I_E484Q,B1_S477N_T29I,B1_S477N,C363,Delta_A222V,Delta_G181V,Delta_T95I,Gamma_P681H
1810-1845	ACTTCTAACCAGGTTGCTGTTCTTTATCAGGATGTT	ACTTCTAACCAGGTTGCTGTTCTTTATCAGGgTGTT	c.1841A>G	p.Asp614Gly	D614G	TSNQVAVLYQDV	TSNQVAVLYQGV	HLA-B0801	34808.2	34783	70	70	-0.13596	-0.12912	Alpha_A67S,Alpha_A701S,Alpha_L5F,Alpha_T724I,B1_N439K_del69-70,B1_Q675H,B1_S477N_T29I_E484Q,B1_S477N_T29I,B1_S477N,C363,Delta_A222V,Delta_G181V,Delta_T95I,Gamma_P681H
1810-1845	ACTTCTAACCAGGTTGCTGTTCTTTATCAGGATGTT	ACTTCTAACCAGGTTGCTGTTCTTTATCAGGgTGTT	c.1841A>G	p.Asp614Gly	D614G	TSNQVAVLYQDV	TSNQVAVLYQGV	HLA-B1801	26310.2	25763.7	23	22	-0.09576	-0.08892	Alpha_A67S,Alpha_A701S,Alpha_L5F,Alpha_T724I,B1_N439K_del69-70,B1_Q675H,B1_S477N_T29I_E484Q,B1_S477N_T29I,B1_S477N,C363,Delta_A222V,Delta_G181V,Delta_T95I,Gamma_P681H
1810-1845	ACTTCTAACCAGGTTGCTGTTCTTTATCAGGATGTT	ACTTCTAACCAGGTTGCTGTTCTTTATCAGGgTGTT	c.1841A>G	p.Asp614Gly	D614G	TSNQVAVLYQDV	TSNQVAVLYQGV	HLA-B4403	28783.2	28384.9	16	15	-0.09366	-0.08682	Alpha_A67S,Alpha_A701S,Alpha_L5F,Alpha_T724I,B1_N439K_del69-70,B1_Q675H,B1_S477N_T29I_E484Q,B1_S477N_T29I,B1_S477N,C363,Delta_A222V,Delta_G181V,Delta_T95I,Gamma_P681H
1813-1848	TCTAACCAGGTTGCTGTTCTTTATCAGGATGTTAAC	TCTAACCAGGTTGCTGTTCTTTATCAGGgTGTTAAC	c.1841A>G	p.Asp614Gly	D614G	SNQVAVLYQDVN	SNQVAVLYQGVN	HLA-A0101	30747.7	30739.4	40	40	0.14828	0.15816	Alpha_A67S,Alpha_A701S,Alpha_L5F,Alpha_T724I,B1_N439K_del69-70,B1_Q675H,B1_S477N_T29I_E484Q,B1_S477N_T29I,B1_S477N,C363,Delta_A222V,Delta_G181V,Delta_T95I,Gamma_P681H
1813-1848	TCTAACCAGGTTGCTGTTCTTTATCAGGATGTTAAC	TCTAACCAGGTTGCTGTTCTTTATCAGGgTGTTAAC	c.1841A>G	p.Asp614Gly	D614G	SNQVAVLYQDVN	SNQVAVLYQGVN	HLA-A0201	13121	11656.4	19	17	0.11068	0.12056	Alpha_A67S,Alpha_A701S,Alpha_L5F,Alpha_T724I,B1_N439K_del69-70,B1_Q675H,B1_S477N_T29I_E484Q,B1_S477N_T29I,B1_S477N,C363,Delta_A222V,Delta_G181V,Delta_T95I,Gamma_P681H
1813-1848	TCTAACCAGGTTGCTGTTCTTTATCAGGATGTTAAC	TCTAACCAGGTTGCTGTTCTTTATCAGGgTGTTAAC	c.1841A>G	p.Asp614Gly	D614G	SNQVAVLYQDVN	SNQVAVLYQGVN	HLA-A3001	36318.6	35331.4	80	80	0.14828	0.15816	Alpha_A67S,Alpha_A701S,Alpha_L5F,Alpha_T724I,B1_N439K_del69-70,B1_Q675H,B1_S477N_T29I_E484Q,B1_S477N_T29I,B1_S477N,C363,Delta_A222V,Delta_G181V,Delta_T95I,Gamma_P681H
1813-1848	TCTAACCAGGTTGCTGTTCTTTATCAGGATGTTAAC	TCTAACCAGGTTGCTGTTCTTTATCAGGgTGTTAAC	c.1841A>G	p.Asp614Gly	D614G	SNQVAVLYQDVN	SNQVAVLYQGVN	HLA-B0801	37693.8	37206.4	85	80	0.07258	0.08246	Alpha_A67S,Alpha_A701S,Alpha_L5F,Alpha_T724I,B1_N439K_del69-70,B1_Q675H,B1_S477N_T29I_E484Q,B1_S477N_T29I,B1_S477N,C363,Delta_A222V,Delta_G181V,Delta_T95I,Gamma_P681H
1813-1848	TCTAACCAGGTTGCTGTTCTTTATCAGGATGTTAAC	TCTAACCAGGTTGCTGTTCTTTATCAGGgTGTTAAC	c.1841A>G	p.Asp614Gly	D614G	SNQVAVLYQDVN	SNQVAVLYQGVN	HLA-B1801	33153.3	32944.8	45	44	0.11068	0.12056	Alpha_A67S,Alpha_A701S,Alpha_L5F,Alpha_T724I,B1_N439K_del69-70,B1_Q675H,B1_S477N_T29I_E484Q,B1_S477N_T29I,B1_S477N,C363,Delta_A222V,Delta_G181V,Delta_T95I,Gamma_P681H
1813-1848	TCTAACCAGGTTGCTGTTCTTTATCAGGATGTTAAC	TCTAACCAGGTTGCTGTTCTTTATCAGGgTGTTAAC	c.1841A>G	p.Asp614Gly	D614G	SNQVAVLYQDVN	SNQVAVLYQGVN	HLA-B4403	32067.7	31884.7	19	19	0.14828	0.15816	Alpha_A67S,Alpha_A701S,Alpha_L5F,Alpha_T724I,B1_N439K_del69-70,B1_Q675H,B1_S477N_T29I_E484Q,B1_S477N_T29I,B1_S477N,C363,Delta_A222V,Delta_G181V,Delta_T95I,Gamma_P681H
1816-1851	AACCAGGTTGCTGTTCTTTATCAGGATGTTAACTGC	AACCAGGTTGCTGTTCTTTATCAGGgTGTTAACTGC	c.1841A>G	p.Asp614Gly	D614G	NQVAVLYQDVNC	NQVAVLYQGVNC	HLA-A0101	32351.7	31825.1	48	45	-0.01657	-0.01657	Alpha_A67S,Alpha_A701S,Alpha_L5F,Alpha_T724I,B1_N439K_del69-70,B1_Q675H,B1_S477N_T29I_E484Q,B1_S477N_T29I,B1_S477N,C363,Delta_A222V,Delta_G181V,Delta_T95I,Gamma_P681H
1816-1851	AACCAGGTTGCTGTTCTTTATCAGGATGTTAACTGC	AACCAGGTTGCTGTTCTTTATCAGGgTGTTAACTGC	c.1841A>G	p.Asp614Gly	D614G	NQVAVLYQDVNC	NQVAVLYQGVNC	HLA-A0201	13729.8	12329.1	19	18	-0.00317	-0.00317	Alpha_A67S,Alpha_A701S,Alpha_L5F,Alpha_T724I,B1_N439K_del69-70,B1_Q675H,B1_S477N_T29I_E484Q,B1_S477N_T29I,B1_S477N,C363,Delta_A222V,Delta_G181V,Delta_T95I,Gamma_P681H
1816-1851	AACCAGGTTGCTGTTCTTTATCAGGATGTTAACTGC	AACCAGGTTGCTGTTCTTTATCAGGgTGTTAACTGC	c.1841A>G	p.Asp614Gly	D614G	NQVAVLYQDVNC	NQVAVLYQGVNC	HLA-A3001	35216.9	34204.9	80	75	-0.01657	-0.01657	Alpha_A67S,Alpha_A701S,Alpha_L5F,Alpha_T724I,B1_N439K_del69-70,B1_Q675H,B1_S477N_T29I_E484Q,B1_S477N_T29I,B1_S477N,C363,Delta_A222V,Delta_G181V,Delta_T95I,Gamma_P681H
1816-1851	AACCAGGTTGCTGTTCTTTATCAGGATGTTAACTGC	AACCAGGTTGCTGTTCTTTATCAGGgTGTTAACTGC	c.1841A>G	p.Asp614Gly	D614G	NQVAVLYQDVNC	NQVAVLYQGVNC	HLA-B0801	39049.2	38457.2	90	85	-0.04337	-0.04337	Alpha_A67S,Alpha_A701S,Alpha_L5F,Alpha_T724I,B1_N439K_del69-70,B1_Q675H,B1_S477N_T29I_E484Q,B1_S477N_T29I,B1_S477N,C363,Delta_A222V,Delta_G181V,Delta_T95I,Gamma_P681H
1816-1851	AACCAGGTTGCTGTTCTTTATCAGGATGTTAACTGC	AACCAGGTTGCTGTTCTTTATCAGGgTGTTAACTGC	c.1841A>G	p.Asp614Gly	D614G	NQVAVLYQDVNC	NQVAVLYQGVNC	HLA-B1801	36016.1	35664.8	60	60	-0.00317	-0.00317	Alpha_A67S,Alpha_A701S,Alpha_L5F,Alpha_T724I,B1_N439K_del69-70,B1_Q675H,B1_S477N_T29I_E484Q,B1_S477N_T29I,B1_S477N,C363,Delta_A222V,Delta_G181V,Delta_T95I,Gamma_P681H
1816-1851	AACCAGGTTGCTGTTCTTTATCAGGATGTTAACTGC	AACCAGGTTGCTGTTCTTTATCAGGgTGTTAACTGC	c.1841A>G	p.Asp614Gly	D614G	NQVAVLYQDVNC	NQVAVLYQGVNC	HLA-B4403	30692.8	30342.8	17	17	-0.01657	-0.01657	Alpha_A67S,Alpha_A701S,Alpha_L5F,Alpha_T724I,B1_N439K_del69-70,B1_Q675H,B1_S477N_T29I_E484Q,B1_S477N_T29I,B1_S477N,C363,Delta_A222V,Delta_G181V,Delta_T95I,Gamma_P681H
1819-1854	CAGGTTGCTGTTCTTTATCAGGATGTTAACTGCACA	CAGGTTGCTGTTCTTTATCAGGgTGTTAACTGCACA	c.1841A>G	p.Asp614Gly	D614G	QVAVLYQDVNCT	QVAVLYQGVNCT	HLA-A0101	30901.8	29662.8	40	35	-0.10102	-0.08962	Alpha_A67S,Alpha_A701S,Alpha_L5F,Alpha_T724I,B1_N439K_del69-70,B1_Q675H,B1_S477N_T29I_E484Q,B1_S477N_T29I,B1_S477N,C363,Delta_A222V,Delta_G181V,Delta_T95I,Gamma_P681H
1819-1854	CAGGTTGCTGTTCTTTATCAGGATGTTAACTGCACA	CAGGTTGCTGTTCTTTATCAGGgTGTTAACTGCACA	c.1841A>G	p.Asp614Gly	D614G	QVAVLYQDVNCT	QVAVLYQGVNCT	HLA-A0201	19720.8	16605.7	27	23	-0.08832	-0.07692	Alpha_A67S,Alpha_A701S,Alpha_L5F,Alpha_T724I,B1_N439K_del69-70,B1_Q675H,B1_S477N_T29I_E484Q,B1_S477N_T29I,B1_S477N,C363,Delta_A222V,Delta_G181V,Delta_T95I,Gamma_P681H
1819-1854	CAGGTTGCTGTTCTTTATCAGGATGTTAACTGCACA	CAGGTTGCTGTTCTTTATCAGGgTGTTAACTGCACA	c.1841A>G	p.Asp614Gly	D614G	QVAVLYQDVNCT	QVAVLYQGVNCT	HLA-A3001	36852.6	36337.9	85	80	-0.10102	-0.08962	Alpha_A67S,Alpha_A701S,Alpha_L5F,Alpha_T724I,B1_N439K_del69-70,B1_Q675H,B1_S477N_T29I_E484Q,B1_S477N_T29I,B1_S477N,C363,Delta_A222V,Delta_G181V,Delta_T95I,Gamma_P681H
1819-1854	CAGGTTGCTGTTCTTTATCAGGATGTTAACTGCACA	CAGGTTGCTGTTCTTTATCAGGgTGTTAACTGCACA	c.1841A>G	p.Asp614Gly	D614G	QVAVLYQDVNCT	QVAVLYQGVNCT	HLA-B0801	38106.8	37488	85	80	-0.07752	-0.06612	Alpha_A67S,Alpha_A701S,Alpha_L5F,Alpha_T724I,B1_N439K_del69-70,B1_Q675H,B1_S477N_T29I_E484Q,B1_S477N_T29I,B1_S477N,C363,Delta_A222V,Delta_G181V,Delta_T95I,Gamma_P681H
1819-1854	CAGGTTGCTGTTCTTTATCAGGATGTTAACTGCACA	CAGGTTGCTGTTCTTTATCAGGgTGTTAACTGCACA	c.1841A>G	p.Asp614Gly	D614G	QVAVLYQDVNCT	QVAVLYQGVNCT	HLA-B1801	41175.8	40593.7	90	85	-0.08832	-0.07692	Alpha_A67S,Alpha_A701S,Alpha_L5F,Alpha_T724I,B1_N439K_del69-70,B1_Q675H,B1_S477N_T29I_E484Q,B1_S477N_T29I,B1_S477N,C363,Delta_A222V,Delta_G181V,Delta_T95I,Gamma_P681H
1819-1854	CAGGTTGCTGTTCTTTATCAGGATGTTAACTGCACA	CAGGTTGCTGTTCTTTATCAGGgTGTTAACTGCACA	c.1841A>G	p.Asp614Gly	D614G	QVAVLYQDVNCT	QVAVLYQGVNCT	HLA-B4403	45175	45003.3	65	65	-0.10102	-0.08962	Alpha_A67S,Alpha_A701S,Alpha_L5F,Alpha_T724I,B1_N439K_del69-70,B1_Q675H,B1_S477N_T29I_E484Q,B1_S477N_T29I,B1_S477N,C363,Delta_A222V,Delta_G181V,Delta_T95I,Gamma_P681H
1822-1857	GTTGCTGTTCTTTATCAGGATGTTAACTGCACAGAA	GTTGCTGTTCTTTATCAGGgTGTTAACTGCACAGAA	c.1841A>G	p.Asp614Gly	D614G	VAVLYQDVNCTE	VAVLYQGVNCTE	HLA-A0101	36495.5	35020.9	75	65	-0.08858	-0.07718	Alpha_A67S,Alpha_A701S,Alpha_L5F,Alpha_T724I,B1_N439K_del69-70,B1_Q675H,B1_S477N_T29I_E484Q,B1_S477N_T29I,B1_S477N,C363,Delta_A222V,Delta_G181V,Delta_T95I,Gamma_P681H
1822-1857	GTTGCTGTTCTTTATCAGGATGTTAACTGCACAGAA	GTTGCTGTTCTTTATCAGGgTGTTAACTGCACAGAA	c.1841A>G	p.Asp614Gly	D614G	VAVLYQDVNCTE	VAVLYQGVNCTE	HLA-A0201	24857.6	22468.8	35	31	-0.07518	-0.06378	Alpha_A67S,Alpha_A701S,Alpha_L5F,Alpha_T724I,B1_N439K_del69-70,B1_Q675H,B1_S477N_T29I_E484Q,B1_S477N_T29I,B1_S477N,C363,Delta_A222V,Delta_G181V,Delta_T95I,Gamma_P681H
1822-1857	GTTGCTGTTCTTTATCAGGATGTTAACTGCACAGAA	GTTGCTGTTCTTTATCAGGgTGTTAACTGCACAGAA	c.1841A>G	p.Asp614Gly	D614G	VAVLYQDVNCTE	VAVLYQGVNCTE	HLA-A3001	38480.9	38265.4	90	90	-0.08858	-0.07718	Alpha_A67S,Alpha_A701S,Alpha_L5F,Alpha_T724I,B1_N439K_del69-70,B1_Q675H,B1_S477N_T29I_E484Q,B1_S477N_T29I,B1_S477N,C363,Delta_A222V,Delta_G181V,Delta_T95I,Gamma_P681H
1822-1857	GTTGCTGTTCTTTATCAGGATGTTAACTGCACAGAA	GTTGCTGTTCTTTATCAGGgTGTTAACTGCACAGAA	c.1841A>G	p.Asp614Gly	D614G	VAVLYQDVNCTE	VAVLYQGVNCTE	HLA-B0801	38714	37618.9	90	85	-0.07158	-0.06018	Alpha_A67S,Alpha_A701S,Alpha_L5F,Alpha_T724I,B1_N439K_del69-70,B1_Q675H,B1_S477N_T29I_E484Q,B1_S477N_T29I,B1_S477N,C363,Delta_A222V,Delta_G181V,Delta_T95I,Gamma_P681H
1822-1857	GTTGCTGTTCTTTATCAGGATGTTAACTGCACAGAA	GTTGCTGTTCTTTATCAGGgTGTTAACTGCACAGAA	c.1841A>G	p.Asp614Gly	D614G	VAVLYQDVNCTE	VAVLYQGVNCTE	HLA-B1801	36105.5	35899.4	60	60	-0.07518	-0.06378	Alpha_A67S,Alpha_A701S,Alpha_L5F,Alpha_T724I,B1_N439K_del69-70,B1_Q675H,B1_S477N_T29I_E484Q,B1_S477N_T29I,B1_S477N,C363,Delta_A222V,Delta_G181V,Delta_T95I,Gamma_P681H
1822-1857	GTTGCTGTTCTTTATCAGGATGTTAACTGCACAGAA	GTTGCTGTTCTTTATCAGGgTGTTAACTGCACAGAA	c.1841A>G	p.Asp614Gly	D614G	VAVLYQDVNCTE	VAVLYQGVNCTE	HLA-B4403	46318.9	45981.3	80	75	-0.08858	-0.07718	Alpha_A67S,Alpha_A701S,Alpha_L5F,Alpha_T724I,B1_N439K_del69-70,B1_Q675H,B1_S477N_T29I_E484Q,B1_S477N_T29I,B1_S477N,C363,Delta_A222V,Delta_G181V,Delta_T95I,Gamma_P681H
1825-1860	GCTGTTCTTTATCAGGATGTTAACTGCACAGAAGTC	GCTGTTCTTTATCAGGgTGTTAACTGCACAGAAGTC	c.1841A>G	p.Asp614Gly	D614G	AVLYQDVNCTEV	AVLYQGVNCTEV	HLA-A0101	23160.2	26900	15	25	0.03024	0.04164	Alpha_A67S,Alpha_A701S,Alpha_L5F,Alpha_T724I,B1_N439K_del69-70,B1_Q675H,B1_S477N_T29I_E484Q,B1_S477N_T29I,B1_S477N,C363,Delta_A222V,Delta_G181V,Delta_T95I,Gamma_P681H
1825-1860	GCTGTTCTTTATCAGGATGTTAACTGCACAGAAGTC	GCTGTTCTTTATCAGGgTGTTAACTGCACAGAAGTC	c.1841A>G	p.Asp614Gly	D614G	AVLYQDVNCTEV	AVLYQGVNCTEV	HLA-A0201	886.1	577.9	4	3	0.02664	0.03804	Alpha_A67S,Alpha_A701S,Alpha_L5F,Alpha_T724I,B1_N439K_del69-70,B1_Q675H,B1_S477N_T29I_E484Q,B1_S477N_T29I,B1_S477N,C363,Delta_A222V,Delta_G181V,Delta_T95I,Gamma_P681H
1825-1860	GCTGTTCTTTATCAGGATGTTAACTGCACAGAAGTC	GCTGTTCTTTATCAGGgTGTTAACTGCACAGAAGTC	c.1841A>G	p.Asp614Gly	D614G	AVLYQDVNCTEV	AVLYQGVNCTEV	HLA-A3001	33577.8	32088.5	70	65	0.03024	0.04164	Alpha_A67S,Alpha_A701S,Alpha_L5F,Alpha_T724I,B1_N439K_del69-70,B1_Q675H,B1_S477N_T29I_E484Q,B1_S477N_T29I,B1_S477N,C363,Delta_A222V,Delta_G181V,Delta_T95I,Gamma_P681H
1825-1860	GCTGTTCTTTATCAGGATGTTAACTGCACAGAAGTC	GCTGTTCTTTATCAGGgTGTTAACTGCACAGAAGTC	c.1841A>G	p.Asp614Gly	D614G	AVLYQDVNCTEV	AVLYQGVNCTEV	HLA-B0801	33840.4	28733.4	65	45	0.13944	0.15084	Alpha_A67S,Alpha_A701S,Alpha_L5F,Alpha_T724I,B1_N439K_del69-70,B1_Q675H,B1_S477N_T29I_E484Q,B1_S477N_T29I,B1_S477N,C363,Delta_A222V,Delta_G181V,Delta_T95I,Gamma_P681H
1825-1860	GCTGTTCTTTATCAGGATGTTAACTGCACAGAAGTC	GCTGTTCTTTATCAGGgTGTTAACTGCACAGAAGTC	c.1841A>G	p.Asp614Gly	D614G	AVLYQDVNCTEV	AVLYQGVNCTEV	HLA-B1801	34209.7	34213.4	49	50	0.02664	0.03804	Alpha_A67S,Alpha_A701S,Alpha_L5F,Alpha_T724I,B1_N439K_del69-70,B1_Q675H,B1_S477N_T29I_E484Q,B1_S477N_T29I,B1_S477N,C363,Delta_A222V,Delta_G181V,Delta_T95I,Gamma_P681H
1825-1860	GCTGTTCTTTATCAGGATGTTAACTGCACAGAAGTC	GCTGTTCTTTATCAGGgTGTTAACTGCACAGAAGTC	c.1841A>G	p.Asp614Gly	D614G	AVLYQDVNCTEV	AVLYQGVNCTEV	HLA-B4403	43947.1	42369.8	55	43	0.03024	0.04164	Alpha_A67S,Alpha_A701S,Alpha_L5F,Alpha_T724I,B1_N439K_del69-70,B1_Q675H,B1_S477N_T29I_E484Q,B1_S477N_T29I,B1_S477N,C363,Delta_A222V,Delta_G181V,Delta_T95I,Gamma_P681H
1828-1863	GTTCTTTATCAGGATGTTAACTGCACAGAAGTCCCT	GTTCTTTATCAGGgTGTTAACTGCACAGAAGTCCCT	c.1841A>G	p.Asp614Gly	D614G	VLYQDVNCTEVP	VLYQGVNCTEVP	HLA-A0101	29369.6	30352.7	34	38	-0.00494	0.00646	Alpha_A67S,Alpha_A701S,Alpha_L5F,Alpha_T724I,B1_N439K_del69-70,B1_Q675H,B1_S477N_T29I_E484Q,B1_S477N_T29I,B1_S477N,C363,Delta_A222V,Delta_G181V,Delta_T95I,Gamma_P681H
1828-1863	GTTCTTTATCAGGATGTTAACTGCACAGAAGTCCCT	GTTCTTTATCAGGgTGTTAACTGCACAGAAGTCCCT	c.1841A>G	p.Asp614Gly	D614G	VLYQDVNCTEVP	VLYQGVNCTEVP	HLA-A0201	2472.4	1795	6.5	5.5	-0.00614	0.00526	Alpha_A67S,Alpha_A701S,Alpha_L5F,Alpha_T724I,B1_N439K_del69-70,B1_Q675H,B1_S477N_T29I_E484Q,B1_S477N_T29I,B1_S477N,C363,Delta_A222V,Delta_G181V,Delta_T95I,Gamma_P681H
1828-1863	GTTCTTTATCAGGATGTTAACTGCACAGAAGTCCCT	GTTCTTTATCAGGgTGTTAACTGCACAGAAGTCCCT	c.1841A>G	p.Asp614Gly	D614G	VLYQDVNCTEVP	VLYQGVNCTEVP	HLA-A3001	38110.1	38274.1	90	90	-0.00494	0.00646	Alpha_A67S,Alpha_A701S,Alpha_L5F,Alpha_T724I,B1_N439K_del69-70,B1_Q675H,B1_S477N_T29I_E484Q,B1_S477N_T29I,B1_S477N,C363,Delta_A222V,Delta_G181V,Delta_T95I,Gamma_P681H
1828-1863	GTTCTTTATCAGGATGTTAACTGCACAGAAGTCCCT	GTTCTTTATCAGGgTGTTAACTGCACAGAAGTCCCT	c.1841A>G	p.Asp614Gly	D614G	VLYQDVNCTEVP	VLYQGVNCTEVP	HLA-B0801	34165.3	29426.6	70	47	-0.02774	-0.02774	Alpha_A67S,Alpha_A701S,Alpha_L5F,Alpha_T724I,B1_N439K_del69-70,B1_Q675H,B1_S477N_T29I_E484Q,B1_S477N_T29I,B1_S477N,C363,Delta_A222V,Delta_G181V,Delta_T95I,Gamma_P681H
1828-1863	GTTCTTTATCAGGATGTTAACTGCACAGAAGTCCCT	GTTCTTTATCAGGgTGTTAACTGCACAGAAGTCCCT	c.1841A>G	p.Asp614Gly	D614G	VLYQDVNCTEVP	VLYQGVNCTEVP	HLA-B1801	37259.6	37228.1	65	65	-0.00614	0.00526	Alpha_A67S,Alpha_A701S,Alpha_L5F,Alpha_T724I,B1_N439K_del69-70,B1_Q675H,B1_S477N_T29I_E484Q,B1_S477N_T29I,B1_S477N,C363,Delta_A222V,Delta_G181V,Delta_T95I,Gamma_P681H
1828-1863	GTTCTTTATCAGGATGTTAACTGCACAGAAGTCCCT	GTTCTTTATCAGGgTGTTAACTGCACAGAAGTCCCT	c.1841A>G	p.Asp614Gly	D614G	VLYQDVNCTEVP	VLYQGVNCTEVP	HLA-B4403	44938.6	45251.8	65	65	-0.00494	0.00646	Alpha_A67S,Alpha_A701S,Alpha_L5F,Alpha_T724I,B1_N439K_del69-70,B1_Q675H,B1_S477N_T29I_E484Q,B1_S477N_T29I,B1_S477N,C363,Delta_A222V,Delta_G181V,Delta_T95I,Gamma_P681H
1831-1866	CTTTATCAGGATGTTAACTGCACAGAAGTCCCTGTT	CTTTATCAGGgTGTTAACTGCACAGAAGTCCCTGTT	c.1841A>G	p.Asp614Gly	D614G	LYQDVNCTEVPV	LYQGVNCTEVPV	HLA-A0101	23132.1	27324.7	15	26	0.06988	0.08166	Alpha_A67S,Alpha_A701S,Alpha_L5F,Alpha_T724I,B1_N439K_del69-70,B1_Q675H,B1_S477N_T29I_E484Q,B1_S477N_T29I,B1_S477N,C363,Delta_A222V,Delta_G181V,Delta_T95I,Gamma_P681H
1831-1866	CTTTATCAGGATGTTAACTGCACAGAAGTCCCTGTT	CTTTATCAGGgTGTTAACTGCACAGAAGTCCCTGTT	c.1841A>G	p.Asp614Gly	D614G	LYQDVNCTEVPV	LYQGVNCTEVPV	HLA-A0201	2817.2	4995.8	7	9.5	0.03228	0.04406	Alpha_A67S,Alpha_A701S,Alpha_L5F,Alpha_T724I,B1_N439K_del69-70,B1_Q675H,B1_S477N_T29I_E484Q,B1_S477N_T29I,B1_S477N,C363,Delta_A222V,Delta_G181V,Delta_T95I,Gamma_P681H
1831-1866	CTTTATCAGGATGTTAACTGCACAGAAGTCCCTGTT	CTTTATCAGGgTGTTAACTGCACAGAAGTCCCTGTT	c.1841A>G	p.Asp614Gly	D614G	LYQDVNCTEVPV	LYQGVNCTEVPV	HLA-A3001	24392.4	24392.4	42	42	0.06988	0.08166	Alpha_A67S,Alpha_A701S,Alpha_L5F,Alpha_T724I,B1_N439K_del69-70,B1_Q675H,B1_S477N_T29I_E484Q,B1_S477N_T29I,B1_S477N,C363,Delta_A222V,Delta_G181V,Delta_T95I,Gamma_P681H
1831-1866	CTTTATCAGGATGTTAACTGCACAGAAGTCCCTGTT	CTTTATCAGGgTGTTAACTGCACAGAAGTCCCTGTT	c.1841A>G	p.Asp614Gly	D614G	LYQDVNCTEVPV	LYQGVNCTEVPV	HLA-B0801	27810.3	19181.8	42	22	-0.00792	0.00386	Alpha_A67S,Alpha_A701S,Alpha_L5F,Alpha_T724I,B1_N439K_del69-70,B1_Q675H,B1_S477N_T29I_E484Q,B1_S477N_T29I,B1_S477N,C363,Delta_A222V,Delta_G181V,Delta_T95I,Gamma_P681H
1831-1866	CTTTATCAGGATGTTAACTGCACAGAAGTCCCTGTT	CTTTATCAGGgTGTTAACTGCACAGAAGTCCCTGTT	c.1841A>G	p.Asp614Gly	D614G	LYQDVNCTEVPV	LYQGVNCTEVPV	HLA-B1801	29252.9	30508.8	31	35	0.03228	0.04406	Alpha_A67S,Alpha_A701S,Alpha_L5F,Alpha_T724I,B1_N439K_del69-70,B1_Q675H,B1_S477N_T29I_E484Q,B1_S477N_T29I,B1_S477N,C363,Delta_A222V,Delta_G181V,Delta_T95I,Gamma_P681H
1831-1866	CTTTATCAGGATGTTAACTGCACAGAAGTCCCTGTT	CTTTATCAGGgTGTTAACTGCACAGAAGTCCCTGTT	c.1841A>G	p.Asp614Gly	D614G	LYQDVNCTEVPV	LYQGVNCTEVPV	HLA-B4403	38544.3	44554.6	30	60	0.06988	0.08166	Alpha_A67S,Alpha_A701S,Alpha_L5F,Alpha_T724I,B1_N439K_del69-70,B1_Q675H,B1_S477N_T29I_E484Q,B1_S477N_T29I,B1_S477N,C363,Delta_A222V,Delta_G181V,Delta_T95I,Gamma_P681H
1834-1869	TATCAGGATGTTAACTGCACAGAAGTCCCTGTTGCT	TATCAGGgTGTTAACTGCACAGAAGTCCCTGTTGCT	c.1841A>G	p.Asp614Gly	D614G	YQDVNCTEVPVA	YQGVNCTEVPVA	HLA-A0101	25865.3	31171.1	21	42	0.1328	0.1328	Alpha_A67S,Alpha_A701S,Alpha_L5F,Alpha_T724I,B1_N439K_del69-70,B1_Q675H,B1_S477N_T29I_E484Q,B1_S477N_T29I,B1_S477N,C363,Delta_A222V,Delta_G181V,Delta_T95I,Gamma_P681H
1834-1869	TATCAGGATGTTAACTGCACAGAAGTCCCTGTTGCT	TATCAGGgTGTTAACTGCACAGAAGTCCCTGTTGCT	c.1841A>G	p.Asp614Gly	D614G	YQDVNCTEVPVA	YQGVNCTEVPVA	HLA-A0201	6979.2	10216.8	12	16	0.14	0.1438	Alpha_A67S,Alpha_A701S,Alpha_L5F,Alpha_T724I,B1_N439K_del69-70,B1_Q675H,B1_S477N_T29I_E484Q,B1_S477N_T29I,B1_S477N,C363,Delta_A222V,Delta_G181V,Delta_T95I,Gamma_P681H
1834-1869	TATCAGGATGTTAACTGCACAGAAGTCCCTGTTGCT	TATCAGGgTGTTAACTGCACAGAAGTCCCTGTTGCT	c.1841A>G	p.Asp614Gly	D614G	YQDVNCTEVPVA	YQGVNCTEVPVA	HLA-A3001	28156.1	21385.7	55	35	0.1328	0.1328	Alpha_A67S,Alpha_A701S,Alpha_L5F,Alpha_T724I,B1_N439K_del69-70,B1_Q675H,B1_S477N_T29I_E484Q,B1_S477N_T29I,B1_S477N,C363,Delta_A222V,Delta_G181V,Delta_T95I,Gamma_P681H
1834-1869	TATCAGGATGTTAACTGCACAGAAGTCCCTGTTGCT	TATCAGGgTGTTAACTGCACAGAAGTCCCTGTTGCT	c.1841A>G	p.Asp614Gly	D614G	YQDVNCTEVPVA	YQGVNCTEVPVA	HLA-B0801	31294.8	23812.4	55	32	0.1463	0.1501	Alpha_A67S,Alpha_A701S,Alpha_L5F,Alpha_T724I,B1_N439K_del69-70,B1_Q675H,B1_S477N_T29I_E484Q,B1_S477N_T29I,B1_S477N,C363,Delta_A222V,Delta_G181V,Delta_T95I,Gamma_P681H
1834-1869	TATCAGGATGTTAACTGCACAGAAGTCCCTGTTGCT	TATCAGGgTGTTAACTGCACAGAAGTCCCTGTTGCT	c.1841A>G	p.Asp614Gly	D614G	YQDVNCTEVPVA	YQGVNCTEVPVA	HLA-B1801	31055.3	34398.2	37	50	0.14	0.1438	Alpha_A67S,Alpha_A701S,Alpha_L5F,Alpha_T724I,B1_N439K_del69-70,B1_Q675H,B1_S477N_T29I_E484Q,B1_S477N_T29I,B1_S477N,C363,Delta_A222V,Delta_G181V,Delta_T95I,Gamma_P681H
1834-1869	TATCAGGATGTTAACTGCACAGAAGTCCCTGTTGCT	TATCAGGgTGTTAACTGCACAGAAGTCCCTGTTGCT	c.1841A>G	p.Asp614Gly	D614G	YQDVNCTEVPVA	YQGVNCTEVPVA	HLA-B4403	39102.9	44510.3	31	60	0.1328	0.1328	Alpha_A67S,Alpha_A701S,Alpha_L5F,Alpha_T724I,B1_N439K_del69-70,B1_Q675H,B1_S477N_T29I_E484Q,B1_S477N_T29I,B1_S477N,C363,Delta_A222V,Delta_G181V,Delta_T95I,Gamma_P681H
1837-1872	CAGGATGTTAACTGCACAGAAGTCCCTGTTGCTATT	CAGGgTGTTAACTGCACAGAAGTCCCTGTTGCTATT	c.1841A>G	p.Asp614Gly	D614G	QDVNCTEVPVAI	QGVNCTEVPVAI	HLA-A0101	33684.1	34488.4	55	60	0.17419	0.17419	Alpha_A67S,Alpha_A701S,Alpha_L5F,Alpha_T724I,B1_N439K_del69-70,B1_Q675H,B1_S477N_T29I_E484Q,B1_S477N_T29I,B1_S477N,C363,Delta_A222V,Delta_G181V,Delta_T95I,Gamma_P681H
1837-1872	CAGGATGTTAACTGCACAGAAGTCCCTGTTGCTATT	CAGGgTGTTAACTGCACAGAAGTCCCTGTTGCTATT	c.1841A>G	p.Asp614Gly	D614G	QDVNCTEVPVAI	QGVNCTEVPVAI	HLA-A0201	26862.2	19870.1	39	27	0.18759	0.18759	Alpha_A67S,Alpha_A701S,Alpha_L5F,Alpha_T724I,B1_N439K_del69-70,B1_Q675H,B1_S477N_T29I_E484Q,B1_S477N_T29I,B1_S477N,C363,Delta_A222V,Delta_G181V,Delta_T95I,Gamma_P681H
1837-1872	CAGGATGTTAACTGCACAGAAGTCCCTGTTGCTATT	CAGGgTGTTAACTGCACAGAAGTCCCTGTTGCTATT	c.1841A>G	p.Asp614Gly	D614G	QDVNCTEVPVAI	QGVNCTEVPVAI	HLA-A3001	32196.3	25527	70	45	0.17419	0.17419	Alpha_A67S,Alpha_A701S,Alpha_L5F,Alpha_T724I,B1_N439K_del69-70,B1_Q675H,B1_S477N_T29I_E484Q,B1_S477N_T29I,B1_S477N,C363,Delta_A222V,Delta_G181V,Delta_T95I,Gamma_P681H
1837-1872	CAGGATGTTAACTGCACAGAAGTCCCTGTTGCTATT	CAGGgTGTTAACTGCACAGAAGTCCCTGTTGCTATT	c.1841A>G	p.Asp614Gly	D614G	QDVNCTEVPVAI	QGVNCTEVPVAI	HLA-B0801	36597.1	34919.8	80	70	0.24009	0.24009	Alpha_A67S,Alpha_A701S,Alpha_L5F,Alpha_T724I,B1_N439K_del69-70,B1_Q675H,B1_S477N_T29I_E484Q,B1_S477N_T29I,B1_S477N,C363,Delta_A222V,Delta_G181V,Delta_T95I,Gamma_P681H
1837-1872	CAGGATGTTAACTGCACAGAAGTCCCTGTTGCTATT	CAGGgTGTTAACTGCACAGAAGTCCCTGTTGCTATT	c.1841A>G	p.Asp614Gly	D614G	QDVNCTEVPVAI	QGVNCTEVPVAI	HLA-B1801	31669.1	35400.7	39	55	0.18759	0.18759	Alpha_A67S,Alpha_A701S,Alpha_L5F,Alpha_T724I,B1_N439K_del69-70,B1_Q675H,B1_S477N_T29I_E484Q,B1_S477N_T29I,B1_S477N,C363,Delta_A222V,Delta_G181V,Delta_T95I,Gamma_P681H
1837-1872	CAGGATGTTAACTGCACAGAAGTCCCTGTTGCTATT	CAGGgTGTTAACTGCACAGAAGTCCCTGTTGCTATT	c.1841A>G	p.Asp614Gly	D614G	QDVNCTEVPVAI	QGVNCTEVPVAI	HLA-B4403	27006.4	42756.2	14	45	0.17419	0.17419	Alpha_A67S,Alpha_A701S,Alpha_L5F,Alpha_T724I,B1_N439K_del69-70,B1_Q675H,B1_S477N_T29I_E484Q,B1_S477N_T29I,B1_S477N,C363,Delta_A222V,Delta_G181V,Delta_T95I,Gamma_P681H
1840-1875	GATGTTAACTGCACAGAAGTCCCTGTTGCTATTCAT	GgTGTTAACTGCACAGAAGTCCCTGTTGCTATTCAT	c.1841A>G	p.Asp614Gly	D614G	DVNCTEVPVAIH	GVNCTEVPVAIH	HLA-A0101	34036.5	35049.3	60	65	0.22123	0.22123	Alpha_A67S,Alpha_A701S,Alpha_L5F,Alpha_T724I,B1_N439K_del69-70,B1_Q675H,B1_S477N_T29I_E484Q,B1_S477N_T29I,B1_S477N,C363,Delta_A222V,Delta_G181V,Delta_T95I,Gamma_P681H
1840-1875	GATGTTAACTGCACAGAAGTCCCTGTTGCTATTCAT	GgTGTTAACTGCACAGAAGTCCCTGTTGCTATTCAT	c.1841A>G	p.Asp614Gly	D614G	DVNCTEVPVAIH	GVNCTEVPVAIH	HLA-A0201	31469	25672.7	55	37	0.21913	0.21913	Alpha_A67S,Alpha_A701S,Alpha_L5F,Alpha_T724I,B1_N439K_del69-70,B1_Q675H,B1_S477N_T29I_E484Q,B1_S477N_T29I,B1_S477N,C363,Delta_A222V,Delta_G181V,Delta_T95I,Gamma_P681H
1840-1875	GATGTTAACTGCACAGAAGTCCCTGTTGCTATTCAT	GgTGTTAACTGCACAGAAGTCCCTGTTGCTATTCAT	c.1841A>G	p.Asp614Gly	D614G	DVNCTEVPVAIH	GVNCTEVPVAIH	HLA-A3001	33420.2	24735.8	70	43	0.22123	0.22123	Alpha_A67S,Alpha_A701S,Alpha_L5F,Alpha_T724I,B1_N439K_del69-70,B1_Q675H,B1_S477N_T29I_E484Q,B1_S477N_T29I,B1_S477N,C363,Delta_A222V,Delta_G181V,Delta_T95I,Gamma_P681H
1840-1875	GATGTTAACTGCACAGAAGTCCCTGTTGCTATTCAT	GgTGTTAACTGCACAGAAGTCCCTGTTGCTATTCAT	c.1841A>G	p.Asp614Gly	D614G	DVNCTEVPVAIH	GVNCTEVPVAIH	HLA-B0801	37920.1	38018.2	85	85	0.18133	0.18133	Alpha_A67S,Alpha_A701S,Alpha_L5F,Alpha_T724I,B1_N439K_del69-70,B1_Q675H,B1_S477N_T29I_E484Q,B1_S477N_T29I,B1_S477N,C363,Delta_A222V,Delta_G181V,Delta_T95I,Gamma_P681H
1840-1875	GATGTTAACTGCACAGAAGTCCCTGTTGCTATTCAT	GgTGTTAACTGCACAGAAGTCCCTGTTGCTATTCAT	c.1841A>G	p.Asp614Gly	D614G	DVNCTEVPVAIH	GVNCTEVPVAIH	HLA-B1801	31889.5	35676.4	40	60	0.21913	0.21913	Alpha_A67S,Alpha_A701S,Alpha_L5F,Alpha_T724I,B1_N439K_del69-70,B1_Q675H,B1_S477N_T29I_E484Q,B1_S477N_T29I,B1_S477N,C363,Delta_A222V,Delta_G181V,Delta_T95I,Gamma_P681H
1840-1875	GATGTTAACTGCACAGAAGTCCCTGTTGCTATTCAT	GgTGTTAACTGCACAGAAGTCCCTGTTGCTATTCAT	c.1841A>G	p.Asp614Gly	D614G	DVNCTEVPVAIH	GVNCTEVPVAIH	HLA-B4403	45515.5	44305.2	70	60	0.22123	0.22123	Alpha_A67S,Alpha_A701S,Alpha_L5F,Alpha_T724I,B1_N439K_del69-70,B1_Q675H,B1_S477N_T29I_E484Q,B1_S477N_T29I,B1_S477N,C363,Delta_A222V,Delta_G181V,Delta_T95I,Gamma_P681H
202-237	ATACATGTCTCTGGGACCAATGGTACTAAGAGGTTT	AT------CTCTGGGACCAATGGTACTAAGAGGTTT	c.204_209delACATGT	p.His69_Val70del	H69_Val70del	IHVSGTNGTKRF	ISGTNGTKRF	HLA-A0101	27581.4	24768.4	27	18	-0.22073	-0.0797	Alpha_A67S,Alpha_A701S,Alpha_L5F,Alpha_T724I,B1_N439K_del69-70,C363
202-237	ATACATGTCTCTGGGACCAATGGTACTAAGAGGTTT	AT------CTCTGGGACCAATGGTACTAAGAGGTTT	c.204_209delACATGT	p.His69_Val70del	H69_Val70del	IHVSGTNGTKRF	ISGTNGTKRF	HLA-A0201	39675.3	38673.3	85	80	-0.20733	-0.0687	Alpha_A67S,Alpha_A701S,Alpha_L5F,Alpha_T724I,B1_N439K_del69-70,C363
202-237	ATACATGTCTCTGGGACCAATGGTACTAAGAGGTTT	AT------CTCTGGGACCAATGGTACTAAGAGGTTT	c.204_209delACATGT	p.His69_Val70del	H69_Val70del	IHVSGTNGTKRF	ISGTNGTKRF	HLA-A3001	31996.3	23423.3	65	40	-0.22073	-0.0797	Alpha_A67S,Alpha_A701S,Alpha_L5F,Alpha_T724I,B1_N439K_del69-70,C363
202-237	ATACATGTCTCTGGGACCAATGGTACTAAGAGGTTT	AT------CTCTGGGACCAATGGTACTAAGAGGTTT	c.204_209delACATGT	p.His69_Val70del	H69_Val70del	IHVSGTNGTKRF	ISGTNGTKRF	HLA-B0801	32684.6	26755.1	60	39	-0.24033	-0.0624	Alpha_A67S,Alpha_A701S,Alpha_L5F,Alpha_T724I,B1_N439K_del69-70,C363
202-237	ATACATGTCTCTGGGACCAATGGTACTAAGAGGTTT	AT------CTCTGGGACCAATGGTACTAAGAGGTTT	c.204_209delACATGT	p.His69_Val70del	H69_Val70del	IHVSGTNGTKRF	ISGTNGTKRF	HLA-B1801	36224.1	38749.2	60	75	-0.20733	-0.0687	Alpha_A67S,Alpha_A701S,Alpha_L5F,Alpha_T724I,B1_N439K_del69-70,C363
202-237	ATACATGTCTCTGGGACCAATGGTACTAAGAGGTTT	AT------CTCTGGGACCAATGGTACTAAGAGGTTT	c.204_209delACATGT	p.His69_Val70del	H69_Val70del	IHVSGTNGTKRF	ISGTNGTKRF	HLA-B4403	42817.8	41741.5	46	40	-0.22073	-0.0797	Alpha_A67S,Alpha_A701S,Alpha_L5F,Alpha_T724I,B1_N439K_del69-70,C363
1468-1503	TTTCCTTTACAATCATATGGTTTCCAACCCACTAAT	TTTCCTTTACAATCATATGGTTTCCAACCCACTtAT	c.1501A>T	p.Asn501Tyr	N501Y	FPLQSYGFQPTN	FPLQSYGFQPTY	HLA-A0101	35837.3	2980.5	70	1.1	-0.12094	-0.12094	Alpha_A67S,Alpha_A701S,Alpha_L5F,Alpha_T724I,Gamma_P681H		weak
1468-1503	TTTCCTTTACAATCATATGGTTTCCAACCCACTAAT	TTTCCTTTACAATCATATGGTTTCCAACCCACTtAT	c.1501A>T	p.Asn501Tyr	N501Y	FPLQSYGFQPTN	FPLQSYGFQPTY	HLA-A0201	25137.8	23635.3	36	33	-0.12454	-0.12454	Alpha_A67S,Alpha_A701S,Alpha_L5F,Alpha_T724I,Gamma_P681H
1468-1503	TTTCCTTTACAATCATATGGTTTCCAACCCACTAAT	TTTCCTTTACAATCATATGGTTTCCAACCCACTtAT	c.1501A>T	p.Asn501Tyr	N501Y	FPLQSYGFQPTN	FPLQSYGFQPTY	HLA-A3001	32973.3	24916.8	70	43	-0.12094	-0.12094	Alpha_A67S,Alpha_A701S,Alpha_L5F,Alpha_T724I,Gamma_P681H
1468-1503	TTTCCTTTACAATCATATGGTTTCCAACCCACTAAT	TTTCCTTTACAATCATATGGTTTCCAACCCACTtAT	c.1501A>T	p.Asn501Tyr	N501Y	FPLQSYGFQPTN	FPLQSYGFQPTY	HLA-B0801	26159.7	23940.3	38	32	0.03656	0.03656	Alpha_A67S,Alpha_A701S,Alpha_L5F,Alpha_T724I,Gamma_P681H
1468-1503	TTTCCTTTACAATCATATGGTTTCCAACCCACTAAT	TTTCCTTTACAATCATATGGTTTCCAACCCACTtAT	c.1501A>T	p.Asn501Tyr	N501Y	FPLQSYGFQPTN	FPLQSYGFQPTY	HLA-B1801	36230.3	5924	60	3.5	-0.12454	-0.12454	Alpha_A67S,Alpha_A701S,Alpha_L5F,Alpha_T724I,Gamma_P681H
1468-1503	TTTCCTTTACAATCATATGGTTTCCAACCCACTAAT	TTTCCTTTACAATCATATGGTTTCCAACCCACTtAT	c.1501A>T	p.Asn501Tyr	N501Y	FPLQSYGFQPTN	FPLQSYGFQPTY	HLA-B4403	45688.7	29929.1	70	17	-0.12094	-0.12094	Alpha_A67S,Alpha_A701S,Alpha_L5F,Alpha_T724I,Gamma_P681H
1471-1506	CCTTTACAATCATATGGTTTCCAACCCACTAATGGT	CCTTTACAATCATATGGTTTCCAACCCACTtATGGT	c.1501A>T	p.Asn501Tyr	N501Y	PLQSYGFQPTNG	PLQSYGFQPTYG	HLA-A0101	37213.6	13350.8	75	4.5	-0.10689	-0.10527	Alpha_A67S,Alpha_A701S,Alpha_L5F,Alpha_T724I,Gamma_P681H
1471-1506	CCTTTACAATCATATGGTTTCCAACCCACTAATGGT	CCTTTACAATCATATGGTTTCCAACCCACTtATGGT	c.1501A>T	p.Asn501Tyr	N501Y	PLQSYGFQPTNG	PLQSYGFQPTYG	HLA-A0201	35754.8	31839.9	65	55	-0.14449	-0.14287	Alpha_A67S,Alpha_A701S,Alpha_L5F,Alpha_T724I,Gamma_P681H
1471-1506	CCTTTACAATCATATGGTTTCCAACCCACTAATGGT	CCTTTACAATCATATGGTTTCCAACCCACTtATGGT	c.1501A>T	p.Asn501Tyr	N501Y	PLQSYGFQPTNG	PLQSYGFQPTYG	HLA-A3001	31197.1	26553.8	65	48	-0.10689	-0.10527	Alpha_A67S,Alpha_A701S,Alpha_L5F,Alpha_T724I,Gamma_P681H
1471-1506	CCTTTACAATCATATGGTTTCCAACCCACTAATGGT	CCTTTACAATCATATGGTTTCCAACCCACTtATGGT	c.1501A>T	p.Asn501Tyr	N501Y	PLQSYGFQPTNG	PLQSYGFQPTYG	HLA-B0801	30705.8	29738.6	55	49	-0.14089	-0.13927	Alpha_A67S,Alpha_A701S,Alpha_L5F,Alpha_T724I,Gamma_P681H
1471-1506	CCTTTACAATCATATGGTTTCCAACCCACTAATGGT	CCTTTACAATCATATGGTTTCCAACCCACTtATGGT	c.1501A>T	p.Asn501Tyr	N501Y	PLQSYGFQPTNG	PLQSYGFQPTYG	HLA-B1801	40654.4	16203.5	85	9	-0.14449	-0.14287	Alpha_A67S,Alpha_A701S,Alpha_L5F,Alpha_T724I,Gamma_P681H
1471-1506	CCTTTACAATCATATGGTTTCCAACCCACTAATGGT	CCTTTACAATCATATGGTTTCCAACCCACTtATGGT	c.1501A>T	p.Asn501Tyr	N501Y	PLQSYGFQPTNG	PLQSYGFQPTYG	HLA-B4403	45477.1	31280.9	70	18	-0.10689	-0.10527	Alpha_A67S,Alpha_A701S,Alpha_L5F,Alpha_T724I,Gamma_P681H
1474-1509	TTACAATCATATGGTTTCCAACCCACTAATGGTGTT	TTACAATCATATGGTTTCCAACCCACTtATGGTGTT	c.1501A>T	p.Asn501Tyr	N501Y	LQSYGFQPTNGV	LQSYGFQPTYGV	HLA-A0101	25983.4	16591.4	22	6.5	0.03402	0.03636	Alpha_A67S,Alpha_A701S,Alpha_L5F,Alpha_T724I,Gamma_P681H
1474-1509	TTACAATCATATGGTTTCCAACCCACTAATGGTGTT	TTACAATCATATGGTTTCCAACCCACTtATGGTGTT	c.1501A>T	p.Asn501Tyr	N501Y	LQSYGFQPTNGV	LQSYGFQPTYGV	HLA-A0201	9340.7	5089.5	15	10	-0.01968	-0.01734	Alpha_A67S,Alpha_A701S,Alpha_L5F,Alpha_T724I,Gamma_P681H
1474-1509	TTACAATCATATGGTTTCCAACCCACTAATGGTGTT	TTACAATCATATGGTTTCCAACCCACTtATGGTGTT	c.1501A>T	p.Asn501Tyr	N501Y	LQSYGFQPTNGV	LQSYGFQPTYGV	HLA-A3001	25522.3	23349.1	45	40	0.03402	0.03636	Alpha_A67S,Alpha_A701S,Alpha_L5F,Alpha_T724I,Gamma_P681H
1474-1509	TTACAATCATATGGTTTCCAACCCACTAATGGTGTT	TTACAATCATATGGTTTCCAACCCACTtATGGTGTT	c.1501A>T	p.Asn501Tyr	N501Y	LQSYGFQPTNGV	LQSYGFQPTYGV	HLA-B0801	21394.8	21320.1	27	26	-0.05268	-0.05034	Alpha_A67S,Alpha_A701S,Alpha_L5F,Alpha_T724I,Gamma_P681H
1474-1509	TTACAATCATATGGTTTCCAACCCACTAATGGTGTT	TTACAATCATATGGTTTCCAACCCACTtATGGTGTT	c.1501A>T	p.Asn501Tyr	N501Y	LQSYGFQPTNGV	LQSYGFQPTYGV	HLA-B1801	33883.3	18400.4	48	11	-0.01968	-0.01734	Alpha_A67S,Alpha_A701S,Alpha_L5F,Alpha_T724I,Gamma_P681H
1474-1509	TTACAATCATATGGTTTCCAACCCACTAATGGTGTT	TTACAATCATATGGTTTCCAACCCACTtATGGTGTT	c.1501A>T	p.Asn501Tyr	N501Y	LQSYGFQPTNGV	LQSYGFQPTYGV	HLA-B4403	43068.2	30251.7	47	17	0.03402	0.03636	Alpha_A67S,Alpha_A701S,Alpha_L5F,Alpha_T724I,Gamma_P681H
1477-1512	CAATCATATGGTTTCCAACCCACTAATGGTGTTGGT	CAATCATATGGTTTCCAACCCACTtATGGTGTTGGT	c.1501A>T	p.Asn501Tyr	N501Y	QSYGFQPTNGVG	QSYGFQPTYGVG	HLA-A0101	30552	25723	39	21	0.11502	0.11502	Alpha_A67S,Alpha_A701S,Alpha_L5F,Alpha_T724I,Gamma_P681H
1477-1512	CAATCATATGGTTTCCAACCCACTAATGGTGTTGGT	CAATCATATGGTTTCCAACCCACTtATGGTGTTGGT	c.1501A>T	p.Asn501Tyr	N501Y	QSYGFQPTNGVG	QSYGFQPTYGVG	HLA-A0201	26368	19243.2	38	26	0.11382	0.11382	Alpha_A67S,Alpha_A701S,Alpha_L5F,Alpha_T724I,Gamma_P681H
1477-1512	CAATCATATGGTTTCCAACCCACTAATGGTGTTGGT	CAATCATATGGTTTCCAACCCACTtATGGTGTTGGT	c.1501A>T	p.Asn501Tyr	N501Y	QSYGFQPTNGVG	QSYGFQPTYGVG	HLA-A3001	29666.6	28811.9	60	55	0.11502	0.11502	Alpha_A67S,Alpha_A701S,Alpha_L5F,Alpha_T724I,Gamma_P681H
1477-1512	CAATCATATGGTTTCCAACCCACTAATGGTGTTGGT	CAATCATATGGTTTCCAACCCACTtATGGTGTTGGT	c.1501A>T	p.Asn501Tyr	N501Y	QSYGFQPTNGVG	QSYGFQPTYGVG	HLA-B0801	37319.7	35413	80	75	-0.00018	-0.00018	Alpha_A67S,Alpha_A701S,Alpha_L5F,Alpha_T724I,Gamma_P681H
1477-1512	CAATCATATGGTTTCCAACCCACTAATGGTGTTGGT	CAATCATATGGTTTCCAACCCACTtATGGTGTTGGT	c.1501A>T	p.Asn501Tyr	N501Y	QSYGFQPTNGVG	QSYGFQPTYGVG	HLA-B1801	40790.9	35803.6	90	60	0.11382	0.11382	Alpha_A67S,Alpha_A701S,Alpha_L5F,Alpha_T724I,Gamma_P681H
1477-1512	CAATCATATGGTTTCCAACCCACTAATGGTGTTGGT	CAATCATATGGTTTCCAACCCACTtATGGTGTTGGT	c.1501A>T	p.Asn501Tyr	N501Y	QSYGFQPTNGVG	QSYGFQPTYGVG	HLA-B4403	44949.3	39497.5	65	32	0.11502	0.11502	Alpha_A67S,Alpha_A701S,Alpha_L5F,Alpha_T724I,Gamma_P681H
1480-1515	TCATATGGTTTCCAACCCACTAATGGTGTTGGTTAC	TCATATGGTTTCCAACCCACTtATGGTGTTGGTTAC	c.1501A>T	p.Asn501Tyr	N501Y	SYGFQPTNGVGY	SYGFQPTYGVGY	HLA-A0101	20615.6	17796.9	11	7.5	0.08034	0.08304	Alpha_A67S,Alpha_A701S,Alpha_L5F,Alpha_T724I,Gamma_P681H
1480-1515	TCATATGGTTTCCAACCCACTAATGGTGTTGGTTAC	TCATATGGTTTCCAACCCACTtATGGTGTTGGTTAC	c.1501A>T	p.Asn501Tyr	N501Y	SYGFQPTNGVGY	SYGFQPTYGVGY	HLA-A0201	32887.8	28395.6	55	43	0.09134	0.09404	Alpha_A67S,Alpha_A701S,Alpha_L5F,Alpha_T724I,Gamma_P681H
1480-1515	TCATATGGTTTCCAACCCACTAATGGTGTTGGTTAC	TCATATGGTTTCCAACCCACTtATGGTGTTGGTTAC	c.1501A>T	p.Asn501Tyr	N501Y	SYGFQPTNGVGY	SYGFQPTYGVGY	HLA-A3001	34152	31838.8	75	65	0.08034	0.08304	Alpha_A67S,Alpha_A701S,Alpha_L5F,Alpha_T724I,Gamma_P681H
1480-1515	TCATATGGTTTCCAACCCACTAATGGTGTTGGTTAC	TCATATGGTTTCCAACCCACTtATGGTGTTGGTTAC	c.1501A>T	p.Asn501Tyr	N501Y	SYGFQPTNGVGY	SYGFQPTYGVGY	HLA-B0801	37409.4	36473.8	80	80	0.20414	0.20684	Alpha_A67S,Alpha_A701S,Alpha_L5F,Alpha_T724I,Gamma_P681H
1480-1515	TCATATGGTTTCCAACCCACTAATGGTGTTGGTTAC	TCATATGGTTTCCAACCCACTtATGGTGTTGGTTAC	c.1501A>T	p.Asn501Tyr	N501Y	SYGFQPTNGVGY	SYGFQPTYGVGY	HLA-B1801	21044.9	20792.7	14	14	0.09134	0.09404	Alpha_A67S,Alpha_A701S,Alpha_L5F,Alpha_T724I,Gamma_P681H
1480-1515	TCATATGGTTTCCAACCCACTAATGGTGTTGGTTAC	TCATATGGTTTCCAACCCACTtATGGTGTTGGTTAC	c.1501A>T	p.Asn501Tyr	N501Y	SYGFQPTNGVGY	SYGFQPTYGVGY	HLA-B4403	36999.2	29272.8	26	16	0.08034	0.08304	Alpha_A67S,Alpha_A701S,Alpha_L5F,Alpha_T724I,Gamma_P681H
1483-1518	TATGGTTTCCAACCCACTAATGGTGTTGGTTACCAA	TATGGTTTCCAACCCACTtATGGTGTTGGTTACCAA	c.1501A>T	p.Asn501Tyr	N501Y	YGFQPTNGVGYQ	YGFQPTYGVGYQ	HLA-A0101	26889.8	24317	24	17	-0.03642	-0.03372	Alpha_A67S,Alpha_A701S,Alpha_L5F,Alpha_T724I,Gamma_P681H
1483-1518	TATGGTTTCCAACCCACTAATGGTGTTGGTTACCAA	TATGGTTTCCAACCCACTtATGGTGTTGGTTACCAA	c.1501A>T	p.Asn501Tyr	N501Y	YGFQPTNGVGYQ	YGFQPTYGVGYQ	HLA-A0201	33083.8	27980.5	60	42	0.00158	0.00428	Alpha_A67S,Alpha_A701S,Alpha_L5F,Alpha_T724I,Gamma_P681H
1483-1518	TATGGTTTCCAACCCACTAATGGTGTTGGTTACCAA	TATGGTTTCCAACCCACTtATGGTGTTGGTTACCAA	c.1501A>T	p.Asn501Tyr	N501Y	YGFQPTNGVGYQ	YGFQPTYGVGYQ	HLA-A3001	36191.9	34626.8	80	75	-0.03642	-0.03372	Alpha_A67S,Alpha_A701S,Alpha_L5F,Alpha_T724I,Gamma_P681H
1483-1518	TATGGTTTCCAACCCACTAATGGTGTTGGTTACCAA	TATGGTTTCCAACCCACTtATGGTGTTGGTTACCAA	c.1501A>T	p.Asn501Tyr	N501Y	YGFQPTNGVGYQ	YGFQPTYGVGYQ	HLA-B0801	35711.5	36721.7	75	80	0.01238	0.01508	Alpha_A67S,Alpha_A701S,Alpha_L5F,Alpha_T724I,Gamma_P681H
1483-1518	TATGGTTTCCAACCCACTAATGGTGTTGGTTACCAA	TATGGTTTCCAACCCACTtATGGTGTTGGTTACCAA	c.1501A>T	p.Asn501Tyr	N501Y	YGFQPTNGVGYQ	YGFQPTYGVGYQ	HLA-B1801	28307	27796.5	28	27	0.00158	0.00428	Alpha_A67S,Alpha_A701S,Alpha_L5F,Alpha_T724I,Gamma_P681H
1483-1518	TATGGTTTCCAACCCACTAATGGTGTTGGTTACCAA	TATGGTTTCCAACCCACTtATGGTGTTGGTTACCAA	c.1501A>T	p.Asn501Tyr	N501Y	YGFQPTNGVGYQ	YGFQPTYGVGYQ	HLA-B4403	39087.3	33032.6	31	20	-0.03642	-0.03372	Alpha_A67S,Alpha_A701S,Alpha_L5F,Alpha_T724I,Gamma_P681H
1486-1521	GGTTTCCAACCCACTAATGGTGTTGGTTACCAACCA	GGTTTCCAACCCACTtATGGTGTTGGTTACCAACCA	c.1501A>T	p.Asn501Tyr	N501Y	GFQPTNGVGYQP	GFQPTYGVGYQP	HLA-A0101	36257.8	33558.9	70	55	0.02274	0.02544	Alpha_A67S,Alpha_A701S,Alpha_L5F,Alpha_T724I,Gamma_P681H
1486-1521	GGTTTCCAACCCACTAATGGTGTTGGTTACCAACCA	GGTTTCCAACCCACTtATGGTGTTGGTTACCAACCA	c.1501A>T	p.Asn501Tyr	N501Y	GFQPTNGVGYQP	GFQPTYGVGYQP	HLA-A0201	33359.1	25467.4	60	37	-0.01486	-0.01216	Alpha_A67S,Alpha_A701S,Alpha_L5F,Alpha_T724I,Gamma_P681H
1486-1521	GGTTTCCAACCCACTAATGGTGTTGGTTACCAACCA	GGTTTCCAACCCACTtATGGTGTTGGTTACCAACCA	c.1501A>T	p.Asn501Tyr	N501Y	GFQPTNGVGYQP	GFQPTYGVGYQP	HLA-A3001	38138.1	36805.6	90	85	0.02274	0.02544	Alpha_A67S,Alpha_A701S,Alpha_L5F,Alpha_T724I,Gamma_P681H
1486-1521	GGTTTCCAACCCACTAATGGTGTTGGTTACCAACCA	GGTTTCCAACCCACTtATGGTGTTGGTTACCAACCA	c.1501A>T	p.Asn501Tyr	N501Y	GFQPTNGVGYQP	GFQPTYGVGYQP	HLA-B0801	36291.1	37886	75	85	-0.05266	-0.04996	Alpha_A67S,Alpha_A701S,Alpha_L5F,Alpha_T724I,Gamma_P681H
1486-1521	GGTTTCCAACCCACTAATGGTGTTGGTTACCAACCA	GGTTTCCAACCCACTtATGGTGTTGGTTACCAACCA	c.1501A>T	p.Asn501Tyr	N501Y	GFQPTNGVGYQP	GFQPTYGVGYQP	HLA-B1801	32439.4	30446.1	42	34	-0.01486	-0.01216	Alpha_A67S,Alpha_A701S,Alpha_L5F,Alpha_T724I,Gamma_P681H
1486-1521	GGTTTCCAACCCACTAATGGTGTTGGTTACCAACCA	GGTTTCCAACCCACTtATGGTGTTGGTTACCAACCA	c.1501A>T	p.Asn501Tyr	N501Y	GFQPTNGVGYQP	GFQPTYGVGYQP	HLA-B4403	41882.2	37800.9	41	28	0.02274	0.02544	Alpha_A67S,Alpha_A701S,Alpha_L5F,Alpha_T724I,Gamma_P681H
1489-1524	TTCCAACCCACTAATGGTGTTGGTTACCAACCATAC	TTCCAACCCACTtATGGTGTTGGTTACCAACCATAC	c.1501A>T	p.Asn501Tyr	N501Y	FQPTNGVGYQPY	FQPTYGVGYQPY	HLA-A0101	1531.1	2869.6	0.7	1.1	0.03472	0.03742	Alpha_A67S,Alpha_A701S,Alpha_L5F,Alpha_T724I,Gamma_P681H	weak	weak
1489-1524	TTCCAACCCACTAATGGTGTTGGTTACCAACCATAC	TTCCAACCCACTtATGGTGTTGGTTACCAACCATAC	c.1501A>T	p.Asn501Tyr	N501Y	FQPTNGVGYQPY	FQPTYGVGYQPY	HLA-A0201	30358.9	27322.1	48	40	0.03112	0.03382	Alpha_A67S,Alpha_A701S,Alpha_L5F,Alpha_T724I,Gamma_P681H
1489-1524	TTCCAACCCACTAATGGTGTTGGTTACCAACCATAC	TTCCAACCCACTtATGGTGTTGGTTACCAACCATAC	c.1501A>T	p.Asn501Tyr	N501Y	FQPTNGVGYQPY	FQPTYGVGYQPY	HLA-A3001	32758.9	32201.6	70	70	0.03472	0.03742	Alpha_A67S,Alpha_A701S,Alpha_L5F,Alpha_T724I,Gamma_P681H
1489-1524	TTCCAACCCACTAATGGTGTTGGTTACCAACCATAC	TTCCAACCCACTtATGGTGTTGGTTACCAACCATAC	c.1501A>T	p.Asn501Tyr	N501Y	FQPTNGVGYQPY	FQPTYGVGYQPY	HLA-B0801	28347.7	28967.9	44	46	0.03742	0.03742	Alpha_A67S,Alpha_A701S,Alpha_L5F,Alpha_T724I,Gamma_P681H
1489-1524	TTCCAACCCACTAATGGTGTTGGTTACCAACCATAC	TTCCAACCCACTtATGGTGTTGGTTACCAACCATAC	c.1501A>T	p.Asn501Tyr	N501Y	FQPTNGVGYQPY	FQPTYGVGYQPY	HLA-B1801	20452.7	18509.8	14	11	0.03112	0.03382	Alpha_A67S,Alpha_A701S,Alpha_L5F,Alpha_T724I,Gamma_P681H
1489-1524	TTCCAACCCACTAATGGTGTTGGTTACCAACCATAC	TTCCAACCCACTtATGGTGTTGGTTACCAACCATAC	c.1501A>T	p.Asn501Tyr	N501Y	FQPTNGVGYQPY	FQPTYGVGYQPY	HLA-B4403	40388.2	39456.5	35	32	0.03472	0.03742	Alpha_A67S,Alpha_A701S,Alpha_L5F,Alpha_T724I,Gamma_P681H
1492-1527	CAACCCACTAATGGTGTTGGTTACCAACCATACAGA	CAACCCACTtATGGTGTTGGTTACCAACCATACAGA	c.1501A>T	p.Asn501Tyr	N501Y	QPTNGVGYQPYR	QPTYGVGYQPYR	HLA-A0101	5852.1	7950.3	1.8	2.5	0.08457	0.08736	Alpha_A67S,Alpha_A701S,Alpha_L5F,Alpha_T724I,Gamma_P681H	weak
1492-1527	CAACCCACTAATGGTGTTGGTTACCAACCATACAGA	CAACCCACTtATGGTGTTGGTTACCAACCATACAGA	c.1501A>T	p.Asn501Tyr	N501Y	QPTNGVGYQPYR	QPTYGVGYQPYR	HLA-A0201	38789.8	36595.9	80	70	0.09717	0.09996	Alpha_A67S,Alpha_A701S,Alpha_L5F,Alpha_T724I,Gamma_P681H
1492-1527	CAACCCACTAATGGTGTTGGTTACCAACCATACAGA	CAACCCACTtATGGTGTTGGTTACCAACCATACAGA	c.1501A>T	p.Asn501Tyr	N501Y	QPTNGVGYQPYR	QPTYGVGYQPYR	HLA-A3001	34049	32194.3	75	70	0.08457	0.08736	Alpha_A67S,Alpha_A701S,Alpha_L5F,Alpha_T724I,Gamma_P681H
1492-1527	CAACCCACTAATGGTGTTGGTTACCAACCATACAGA	CAACCCACTtATGGTGTTGGTTACCAACCATACAGA	c.1501A>T	p.Asn501Tyr	N501Y	QPTNGVGYQPYR	QPTYGVGYQPYR	HLA-B0801	34167.9	35167.4	70	70	0.06417	0.06696	Alpha_A67S,Alpha_A701S,Alpha_L5F,Alpha_T724I,Gamma_P681H
1492-1527	CAACCCACTAATGGTGTTGGTTACCAACCATACAGA	CAACCCACTtATGGTGTTGGTTACCAACCATACAGA	c.1501A>T	p.Asn501Tyr	N501Y	QPTNGVGYQPYR	QPTYGVGYQPYR	HLA-B1801	35399.9	28467	55	29	0.09717	0.09996	Alpha_A67S,Alpha_A701S,Alpha_L5F,Alpha_T724I,Gamma_P681H
1492-1527	CAACCCACTAATGGTGTTGGTTACCAACCATACAGA	CAACCCACTtATGGTGTTGGTTACCAACCATACAGA	c.1501A>T	p.Asn501Tyr	N501Y	QPTNGVGYQPYR	QPTYGVGYQPYR	HLA-B4403	42480	41528.4	44	39	0.08457	0.08736	Alpha_A67S,Alpha_A701S,Alpha_L5F,Alpha_T724I,Gamma_P681H
1495-1530	CCCACTAATGGTGTTGGTTACCAACCATACAGAGTA	CCCACTtATGGTGTTGGTTACCAACCATACAGAGTA	c.1501A>T	p.Asn501Tyr	N501Y	PTNGVGYQPYRV	PTYGVGYQPYRV	HLA-A0101	8687.4	10702.5	2.5	3.5	0.01802	0.01802	Alpha_A67S,Alpha_A701S,Alpha_L5F,Alpha_T724I,Gamma_P681H
1495-1530	CCCACTAATGGTGTTGGTTACCAACCATACAGAGTA	CCCACTtATGGTGTTGGTTACCAACCATACAGAGTA	c.1501A>T	p.Asn501Tyr	N501Y	PTNGVGYQPYRV	PTYGVGYQPYRV	HLA-A0201	29527.6	17361.6	46	24	0.01592	0.01682	Alpha_A67S,Alpha_A701S,Alpha_L5F,Alpha_T724I,Gamma_P681H
1495-1530	CCCACTAATGGTGTTGGTTACCAACCATACAGAGTA	CCCACTtATGGTGTTGGTTACCAACCATACAGAGTA	c.1501A>T	p.Asn501Tyr	N501Y	PTNGVGYQPYRV	PTYGVGYQPYRV	HLA-A3001	33198.5	31488.4	70	65	0.01802	0.01802	Alpha_A67S,Alpha_A701S,Alpha_L5F,Alpha_T724I,Gamma_P681H
1495-1530	CCCACTAATGGTGTTGGTTACCAACCATACAGAGTA	CCCACTtATGGTGTTGGTTACCAACCATACAGAGTA	c.1501A>T	p.Asn501Tyr	N501Y	PTNGVGYQPYRV	PTYGVGYQPYRV	HLA-B0801	29992.6	28215.6	49	44	-0.02428	-0.02338	Alpha_A67S,Alpha_A701S,Alpha_L5F,Alpha_T724I,Gamma_P681H
1495-1530	CCCACTAATGGTGTTGGTTACCAACCATACAGAGTA	CCCACTtATGGTGTTGGTTACCAACCATACAGAGTA	c.1501A>T	p.Asn501Tyr	N501Y	PTNGVGYQPYRV	PTYGVGYQPYRV	HLA-B1801	38629.4	31405.7	75	38	0.01592	0.01682	Alpha_A67S,Alpha_A701S,Alpha_L5F,Alpha_T724I,Gamma_P681H
1495-1530	CCCACTAATGGTGTTGGTTACCAACCATACAGAGTA	CCCACTtATGGTGTTGGTTACCAACCATACAGAGTA	c.1501A>T	p.Asn501Tyr	N501Y	PTNGVGYQPYRV	PTYGVGYQPYRV	HLA-B4403	44346.9	44343	60	60	0.01802	0.01802	Alpha_A67S,Alpha_A701S,Alpha_L5F,Alpha_T724I,Gamma_P681H
1498-1533	ACTAATGGTGTTGGTTACCAACCATACAGAGTAGTA	ACTtATGGTGTTGGTTACCAACCATACAGAGTAGTA	c.1501A>T	p.Asn501Tyr	N501Y	TNGVGYQPYRVV	TYGVGYQPYRVV	HLA-A0101	32665.8	31635.9	49	44	0.01514	0.01514	Alpha_A67S,Alpha_A701S,Alpha_L5F,Alpha_T724I,Gamma_P681H
1498-1533	ACTAATGGTGTTGGTTACCAACCATACAGAGTAGTA	ACTtATGGTGTTGGTTACCAACCATACAGAGTAGTA	c.1501A>T	p.Asn501Tyr	N501Y	TNGVGYQPYRVV	TYGVGYQPYRVV	HLA-A0201	29422.7	19926.7	45	27	0.02614	0.02614	Alpha_A67S,Alpha_A701S,Alpha_L5F,Alpha_T724I,Gamma_P681H
1498-1533	ACTAATGGTGTTGGTTACCAACCATACAGAGTAGTA	ACTtATGGTGTTGGTTACCAACCATACAGAGTAGTA	c.1501A>T	p.Asn501Tyr	N501Y	TNGVGYQPYRVV	TYGVGYQPYRVV	HLA-A3001	34366.2	31483.6	75	65	0.01514	0.01514	Alpha_A67S,Alpha_A701S,Alpha_L5F,Alpha_T724I,Gamma_P681H
1498-1533	ACTAATGGTGTTGGTTACCAACCATACAGAGTAGTA	ACTtATGGTGTTGGTTACCAACCATACAGAGTAGTA	c.1501A>T	p.Asn501Tyr	N501Y	TNGVGYQPYRVV	TYGVGYQPYRVV	HLA-B0801	28939.3	28370.1	46	44	-0.00686	-0.00686	Alpha_A67S,Alpha_A701S,Alpha_L5F,Alpha_T724I,Gamma_P681H
1498-1533	ACTAATGGTGTTGGTTACCAACCATACAGAGTAGTA	ACTtATGGTGTTGGTTACCAACCATACAGAGTAGTA	c.1501A>T	p.Asn501Tyr	N501Y	TNGVGYQPYRVV	TYGVGYQPYRVV	HLA-B1801	37638	31794.8	70	39	0.02614	0.02614	Alpha_A67S,Alpha_A701S,Alpha_L5F,Alpha_T724I,Gamma_P681H
1498-1533	ACTAATGGTGTTGGTTACCAACCATACAGAGTAGTA	ACTtATGGTGTTGGTTACCAACCATACAGAGTAGTA	c.1501A>T	p.Asn501Tyr	N501Y	TNGVGYQPYRVV	TYGVGYQPYRVV	HLA-B4403	45279.7	45131.1	65	65	0.01514	0.01514	Alpha_A67S,Alpha_A701S,Alpha_L5F,Alpha_T724I,Gamma_P681H
1501-1536	AATGGTGTTGGTTACCAACCATACAGAGTAGTAGTA	tATGGTGTTGGTTACCAACCATACAGAGTAGTAGTA	c.1501A>T	p.Asn501Tyr	N501Y	NGVGYQPYRVVV	YGVGYQPYRVVV	HLA-A0101	34065.6	33208.6	60	55	-0.03774	-0.03774	Alpha_A67S,Alpha_A701S,Alpha_L5F,Alpha_T724I,Gamma_P681H
1501-1536	AATGGTGTTGGTTACCAACCATACAGAGTAGTAGTA	tATGGTGTTGGTTACCAACCATACAGAGTAGTAGTA	c.1501A>T	p.Asn501Tyr	N501Y	NGVGYQPYRVVV	YGVGYQPYRVVV	HLA-A0201	27726.2	17735	41	24	-0.02434	-0.02434	Alpha_A67S,Alpha_A701S,Alpha_L5F,Alpha_T724I,Gamma_P681H
1501-1536	AATGGTGTTGGTTACCAACCATACAGAGTAGTAGTA	tATGGTGTTGGTTACCAACCATACAGAGTAGTAGTA	c.1501A>T	p.Asn501Tyr	N501Y	NGVGYQPYRVVV	YGVGYQPYRVVV	HLA-A3001	31152.9	29757.9	65	60	-0.03774	-0.03774	Alpha_A67S,Alpha_A701S,Alpha_L5F,Alpha_T724I,Gamma_P681H
1501-1536	AATGGTGTTGGTTACCAACCATACAGAGTAGTAGTA	tATGGTGTTGGTTACCAACCATACAGAGTAGTAGTA	c.1501A>T	p.Asn501Tyr	N501Y	NGVGYQPYRVVV	YGVGYQPYRVVV	HLA-B0801	22010.2	17236.9	28	19	-0.02074	-0.02074	Alpha_A67S,Alpha_A701S,Alpha_L5F,Alpha_T724I,Gamma_P681H
1501-1536	AATGGTGTTGGTTACCAACCATACAGAGTAGTAGTA	tATGGTGTTGGTTACCAACCATACAGAGTAGTAGTA	c.1501A>T	p.Asn501Tyr	N501Y	NGVGYQPYRVVV	YGVGYQPYRVVV	HLA-B1801	31880.9	30215.1	40	34	-0.02434	-0.02434	Alpha_A67S,Alpha_A701S,Alpha_L5F,Alpha_T724I,Gamma_P681H
1501-1536	AATGGTGTTGGTTACCAACCATACAGAGTAGTAGTA	tATGGTGTTGGTTACCAACCATACAGAGTAGTAGTA	c.1501A>T	p.Asn501Tyr	N501Y	NGVGYQPYRVVV	YGVGYQPYRVVV	HLA-B4403	46429.7	46712.9	80	85	-0.03774	-0.03774	Alpha_A67S,Alpha_A701S,Alpha_L5F,Alpha_T724I,Gamma_P681H
2008-2043	ATATGCGCTAGTTATCAGACTCAGACTAATTCTCCT	ATATGCGCTAGTTATCAGACTCAGACTAATTCTCaT	c.2042C>A	p.Pro681His	P681H	ICASYQTQTNSP	ICASYQTQTNSH	HLA-A0101	38601	35297.4	85	65	-0.45999	-0.45999	Alpha_A67S,Alpha_A701S,Alpha_L5F,Alpha_T724I,Gamma_P681H
2008-2043	ATATGCGCTAGTTATCAGACTCAGACTAATTCTCCT	ATATGCGCTAGTTATCAGACTCAGACTAATTCTCaT	c.2042C>A	p.Pro681His	P681H	ICASYQTQTNSP	ICASYQTQTNSH	HLA-A0201	42206	41634.1	95	90	-0.44729	-0.44729	Alpha_A67S,Alpha_A701S,Alpha_L5F,Alpha_T724I,Gamma_P681H
2008-2043	ATATGCGCTAGTTATCAGACTCAGACTAATTCTCCT	ATATGCGCTAGTTATCAGACTCAGACTAATTCTCaT	c.2042C>A	p.Pro681His	P681H	ICASYQTQTNSP	ICASYQTQTNSH	HLA-A3001	33218.6	37728.9	70	85	-0.45999	-0.45999	Alpha_A67S,Alpha_A701S,Alpha_L5F,Alpha_T724I,Gamma_P681H
2008-2043	ATATGCGCTAGTTATCAGACTCAGACTAATTCTCCT	ATATGCGCTAGTTATCAGACTCAGACTAATTCTCaT	c.2042C>A	p.Pro681His	P681H	ICASYQTQTNSP	ICASYQTQTNSH	HLA-B0801	36529.9	39659	80	90	-0.44369	-0.44369	Alpha_A67S,Alpha_A701S,Alpha_L5F,Alpha_T724I,Gamma_P681H
2008-2043	ATATGCGCTAGTTATCAGACTCAGACTAATTCTCCT	ATATGCGCTAGTTATCAGACTCAGACTAATTCTCaT	c.2042C>A	p.Pro681His	P681H	ICASYQTQTNSP	ICASYQTQTNSH	HLA-B1801	41246.3	39033.6	90	80	-0.44729	-0.44729	Alpha_A67S,Alpha_A701S,Alpha_L5F,Alpha_T724I,Gamma_P681H
2008-2043	ATATGCGCTAGTTATCAGACTCAGACTAATTCTCCT	ATATGCGCTAGTTATCAGACTCAGACTAATTCTCaT	c.2042C>A	p.Pro681His	P681H	ICASYQTQTNSP	ICASYQTQTNSH	HLA-B4403	46783.2	45813.5	85	75	-0.45999	-0.45999	Alpha_A67S,Alpha_A701S,Alpha_L5F,Alpha_T724I,Gamma_P681H
2011-2046	TGCGCTAGTTATCAGACTCAGACTAATTCTCCTCGG	TGCGCTAGTTATCAGACTCAGACTAATTCTCaTCGG	c.2042C>A	p.Pro681His	P681H	CASYQTQTNSPR	CASYQTQTNSHR	HLA-A0101	34653.4	36687.9	60	75	-0.29982	-0.27444	Alpha_A67S,Alpha_A701S,Alpha_L5F,Alpha_T724I,Gamma_P681H
2011-2046	TGCGCTAGTTATCAGACTCAGACTAATTCTCCTCGG	TGCGCTAGTTATCAGACTCAGACTAATTCTCaTCGG	c.2042C>A	p.Pro681His	P681H	CASYQTQTNSPR	CASYQTQTNSHR	HLA-A0201	41275.7	41709	90	90	-0.35352	-0.32814	Alpha_A67S,Alpha_A701S,Alpha_L5F,Alpha_T724I,Gamma_P681H
2011-2046	TGCGCTAGTTATCAGACTCAGACTAATTCTCCTCGG	TGCGCTAGTTATCAGACTCAGACTAATTCTCaTCGG	c.2042C>A	p.Pro681His	P681H	CASYQTQTNSPR	CASYQTQTNSHR	HLA-A3001	30717.4	36184.9	65	80	-0.29982	-0.27444	Alpha_A67S,Alpha_A701S,Alpha_L5F,Alpha_T724I,Gamma_P681H
2011-2046	TGCGCTAGTTATCAGACTCAGACTAATTCTCCTCGG	TGCGCTAGTTATCAGACTCAGACTAATTCTCaTCGG	c.2042C>A	p.Pro681His	P681H	CASYQTQTNSPR	CASYQTQTNSHR	HLA-B0801	35949.6	39977.8	75	95	-0.24072	-0.21534	Alpha_A67S,Alpha_A701S,Alpha_L5F,Alpha_T724I,Gamma_P681H
2011-2046	TGCGCTAGTTATCAGACTCAGACTAATTCTCCTCGG	TGCGCTAGTTATCAGACTCAGACTAATTCTCaTCGG	c.2042C>A	p.Pro681His	P681H	CASYQTQTNSPR	CASYQTQTNSHR	HLA-B1801	37261.6	40772	65	90	-0.35352	-0.32814	Alpha_A67S,Alpha_A701S,Alpha_L5F,Alpha_T724I,Gamma_P681H
2011-2046	TGCGCTAGTTATCAGACTCAGACTAATTCTCCTCGG	TGCGCTAGTTATCAGACTCAGACTAATTCTCaTCGG	c.2042C>A	p.Pro681His	P681H	CASYQTQTNSPR	CASYQTQTNSHR	HLA-B4403	45289.5	45358.7	65	70	-0.29982	-0.27444	Alpha_A67S,Alpha_A701S,Alpha_L5F,Alpha_T724I,Gamma_P681H
2014-2049	GCTAGTTATCAGACTCAGACTAATTCTCCTCGGCGG	GCTAGTTATCAGACTCAGACTAATTCTCaTCGGCGG	c.2042C>A	p.Pro681His	P681H	ASYQTQTNSPRR	ASYQTQTNSHRR	HLA-A0101	35904.9	32955.2	70	55	-0.13918	-0.10252	Alpha_A67S,Alpha_A701S,Alpha_L5F,Alpha_T724I,Gamma_P681H
2014-2049	GCTAGTTATCAGACTCAGACTAATTCTCCTCGGCGG	GCTAGTTATCAGACTCAGACTAATTCTCaTCGGCGG	c.2042C>A	p.Pro681His	P681H	ASYQTQTNSPRR	ASYQTQTNSHRR	HLA-A0201	42355.6	42112.5	95	90	-0.14038	-0.10372	Alpha_A67S,Alpha_A701S,Alpha_L5F,Alpha_T724I,Gamma_P681H
2014-2049	GCTAGTTATCAGACTCAGACTAATTCTCCTCGGCGG	GCTAGTTATCAGACTCAGACTAATTCTCaTCGGCGG	c.2042C>A	p.Pro681His	P681H	ASYQTQTNSPRR	ASYQTQTNSHRR	HLA-A3001	27241.5	35962	50	80	-0.13918	-0.10252	Alpha_A67S,Alpha_A701S,Alpha_L5F,Alpha_T724I,Gamma_P681H
2014-2049	GCTAGTTATCAGACTCAGACTAATTCTCCTCGGCGG	GCTAGTTATCAGACTCAGACTAATTCTCaTCGGCGG	c.2042C>A	p.Pro681His	P681H	ASYQTQTNSPRR	ASYQTQTNSHRR	HLA-B0801	38067.6	37634.4	85	85	-0.17818	-0.14152	Alpha_A67S,Alpha_A701S,Alpha_L5F,Alpha_T724I,Gamma_P681H
2014-2049	GCTAGTTATCAGACTCAGACTAATTCTCCTCGGCGG	GCTAGTTATCAGACTCAGACTAATTCTCaTCGGCGG	c.2042C>A	p.Pro681His	P681H	ASYQTQTNSPRR	ASYQTQTNSHRR	HLA-B1801	39522.8	40241.2	80	85	-0.14038	-0.10372	Alpha_A67S,Alpha_A701S,Alpha_L5F,Alpha_T724I,Gamma_P681H
2014-2049	GCTAGTTATCAGACTCAGACTAATTCTCCTCGGCGG	GCTAGTTATCAGACTCAGACTAATTCTCaTCGGCGG	c.2042C>A	p.Pro681His	P681H	ASYQTQTNSPRR	ASYQTQTNSHRR	HLA-B4403	45171.6	44968.7	65	65	-0.13918	-0.10252	Alpha_A67S,Alpha_A701S,Alpha_L5F,Alpha_T724I,Gamma_P681H
2017-2052	AGTTATCAGACTCAGACTAATTCTCCTCGGCGGGCA	AGTTATCAGACTCAGACTAATTCTCaTCGGCGGGCA	c.2042C>A	p.Pro681His	P681H	SYQTQTNSPRRA	SYQTQTNSHRRA	HLA-A0101	33381.1	30295.3	55	38	-0.12942	-0.12942	Alpha_A67S,Alpha_A701S,Alpha_L5F,Alpha_T724I,Gamma_P681H
2017-2052	AGTTATCAGACTCAGACTAATTCTCCTCGGCGGGCA	AGTTATCAGACTCAGACTAATTCTCaTCGGCGGGCA	c.2042C>A	p.Pro681His	P681H	SYQTQTNSPRRA	SYQTQTNSHRRA	HLA-A0201	32843	36571.8	55	70	-0.16702	-0.16702	Alpha_A67S,Alpha_A701S,Alpha_L5F,Alpha_T724I,Gamma_P681H
2017-2052	AGTTATCAGACTCAGACTAATTCTCCTCGGCGGGCA	AGTTATCAGACTCAGACTAATTCTCaTCGGCGGGCA	c.2042C>A	p.Pro681His	P681H	SYQTQTNSPRRA	SYQTQTNSHRRA	HLA-A3001	32346.1	35346.3	70	80	-0.12942	-0.12942	Alpha_A67S,Alpha_A701S,Alpha_L5F,Alpha_T724I,Gamma_P681H
2017-2052	AGTTATCAGACTCAGACTAATTCTCCTCGGCGGGCA	AGTTATCAGACTCAGACTAATTCTCaTCGGCGGGCA	c.2042C>A	p.Pro681His	P681H	SYQTQTNSPRRA	SYQTQTNSHRRA	HLA-B0801	33686.3	35229.1	65	70	-0.05422	-0.05422	Alpha_A67S,Alpha_A701S,Alpha_L5F,Alpha_T724I,Gamma_P681H
2017-2052	AGTTATCAGACTCAGACTAATTCTCCTCGGCGGGCA	AGTTATCAGACTCAGACTAATTCTCaTCGGCGGGCA	c.2042C>A	p.Pro681His	P681H	SYQTQTNSPRRA	SYQTQTNSHRRA	HLA-B1801	37824.6	40334.1	70	85	-0.16702	-0.16702	Alpha_A67S,Alpha_A701S,Alpha_L5F,Alpha_T724I,Gamma_P681H
2017-2052	AGTTATCAGACTCAGACTAATTCTCCTCGGCGGGCA	AGTTATCAGACTCAGACTAATTCTCaTCGGCGGGCA	c.2042C>A	p.Pro681His	P681H	SYQTQTNSPRRA	SYQTQTNSHRRA	HLA-B4403	43797.6	44215.6	55	55	-0.12942	-0.12942	Alpha_A67S,Alpha_A701S,Alpha_L5F,Alpha_T724I,Gamma_P681H
2020-2055	TATCAGACTCAGACTAATTCTCCTCGGCGGGCACGT	TATCAGACTCAGACTAATTCTCaTCGGCGGGCACGT	c.2042C>A	p.Pro681His	P681H	YQTQTNSPRRAR	YQTQTNSHRRAR	HLA-A0101	37679.2	36261.7	80	70	-0.19042	-0.14812	Alpha_A67S,Alpha_A701S,Alpha_L5F,Alpha_T724I,Gamma_P681H
2020-2055	TATCAGACTCAGACTAATTCTCCTCGGCGGGCACGT	TATCAGACTCAGACTAATTCTCaTCGGCGGGCACGT	c.2042C>A	p.Pro681His	P681H	YQTQTNSPRRAR	YQTQTNSHRRAR	HLA-A0201	37498.6	39792.2	75	85	-0.17782	-0.13552	Alpha_A67S,Alpha_A701S,Alpha_L5F,Alpha_T724I,Gamma_P681H
2020-2055	TATCAGACTCAGACTAATTCTCCTCGGCGGGCACGT	TATCAGACTCAGACTAATTCTCaTCGGCGGGCACGT	c.2042C>A	p.Pro681His	P681H	YQTQTNSPRRAR	YQTQTNSHRRAR	HLA-A3001	31560.7	27921.6	65	55	-0.19042	-0.14812	Alpha_A67S,Alpha_A701S,Alpha_L5F,Alpha_T724I,Gamma_P681H
2020-2055	TATCAGACTCAGACTAATTCTCCTCGGCGGGCACGT	TATCAGACTCAGACTAATTCTCaTCGGCGGGCACGT	c.2042C>A	p.Pro681His	P681H	YQTQTNSPRRAR	YQTQTNSHRRAR	HLA-B0801	36092.2	34986	75	70	-0.21562	-0.17332	Alpha_A67S,Alpha_A701S,Alpha_L5F,Alpha_T724I,Gamma_P681H
2020-2055	TATCAGACTCAGACTAATTCTCCTCGGCGGGCACGT	TATCAGACTCAGACTAATTCTCaTCGGCGGGCACGT	c.2042C>A	p.Pro681His	P681H	YQTQTNSPRRAR	YQTQTNSHRRAR	HLA-B1801	38285.8	37990.3	75	70	-0.17782	-0.13552	Alpha_A67S,Alpha_A701S,Alpha_L5F,Alpha_T724I,Gamma_P681H
2020-2055	TATCAGACTCAGACTAATTCTCCTCGGCGGGCACGT	TATCAGACTCAGACTAATTCTCaTCGGCGGGCACGT	c.2042C>A	p.Pro681His	P681H	YQTQTNSPRRAR	YQTQTNSHRRAR	HLA-B4403	44662.8	44931.3	60	65	-0.19042	-0.14812	Alpha_A67S,Alpha_A701S,Alpha_L5F,Alpha_T724I,Gamma_P681H
2023-2058	CAGACTCAGACTAATTCTCCTCGGCGGGCACGTAGT	CAGACTCAGACTAATTCTCaTCGGCGGGCACGTAGT	c.2042C>A	p.Pro681His	P681H	QTQTNSPRRARS	QTQTNSHRRARS	HLA-A0101	39014.6	37670.2	85	80	-0.02548	0.01682	Alpha_A67S,Alpha_A701S,Alpha_L5F,Alpha_T724I,Gamma_P681H
2023-2058	CAGACTCAGACTAATTCTCCTCGGCGGGCACGTAGT	CAGACTCAGACTAATTCTCaTCGGCGGGCACGTAGT	c.2042C>A	p.Pro681His	P681H	QTQTNSPRRARS	QTQTNSHRRARS	HLA-A0201	43957.5	44841.4	99	99	-0.06308	-0.02078	Alpha_A67S,Alpha_A701S,Alpha_L5F,Alpha_T724I,Gamma_P681H
2023-2058	CAGACTCAGACTAATTCTCCTCGGCGGGCACGTAGT	CAGACTCAGACTAATTCTCaTCGGCGGGCACGTAGT	c.2042C>A	p.Pro681His	P681H	QTQTNSPRRARS	QTQTNSHRRARS	HLA-A3001	35359.7	33730.4	80	75	-0.02548	0.01682	Alpha_A67S,Alpha_A701S,Alpha_L5F,Alpha_T724I,Gamma_P681H
2023-2058	CAGACTCAGACTAATTCTCCTCGGCGGGCACGTAGT	CAGACTCAGACTAATTCTCaTCGGCGGGCACGTAGT	c.2042C>A	p.Pro681His	P681H	QTQTNSPRRARS	QTQTNSHRRARS	HLA-B0801	32844.5	32673.3	60	60	-0.05678	-0.01448	Alpha_A67S,Alpha_A701S,Alpha_L5F,Alpha_T724I,Gamma_P681H
2023-2058	CAGACTCAGACTAATTCTCCTCGGCGGGCACGTAGT	CAGACTCAGACTAATTCTCaTCGGCGGGCACGTAGT	c.2042C>A	p.Pro681His	P681H	QTQTNSPRRARS	QTQTNSHRRARS	HLA-B1801	41970.6	41599.4	95	90	-0.06308	-0.02078	Alpha_A67S,Alpha_A701S,Alpha_L5F,Alpha_T724I,Gamma_P681H
2023-2058	CAGACTCAGACTAATTCTCCTCGGCGGGCACGTAGT	CAGACTCAGACTAATTCTCaTCGGCGGGCACGTAGT	c.2042C>A	p.Pro681His	P681H	QTQTNSPRRARS	QTQTNSHRRARS	HLA-B4403	44854.1	45290.5	65	65	-0.02548	0.01682	Alpha_A67S,Alpha_A701S,Alpha_L5F,Alpha_T724I,Gamma_P681H
2026-2061	ACTCAGACTAATTCTCCTCGGCGGGCACGTAGTGTA	ACTCAGACTAATTCTCaTCGGCGGGCACGTAGTGTA	c.2042C>A	p.Pro681His	P681H	TQTNSPRRARSV	TQTNSHRRARSV	HLA-A0101	37997.7	37073.8	80	75	-0.13059	-0.08829	Alpha_A67S,Alpha_A701S,Alpha_L5F,Alpha_T724I,Gamma_P681H
2026-2061	ACTCAGACTAATTCTCCTCGGCGGGCACGTAGTGTA	ACTCAGACTAATTCTCaTCGGCGGGCACGTAGTGTA	c.2042C>A	p.Pro681His	P681H	TQTNSPRRARSV	TQTNSHRRARSV	HLA-A0201	36415	37589.2	70	75	-0.11799	-0.07569	Alpha_A67S,Alpha_A701S,Alpha_L5F,Alpha_T724I,Gamma_P681H
2026-2061	ACTCAGACTAATTCTCCTCGGCGGGCACGTAGTGTA	ACTCAGACTAATTCTCaTCGGCGGGCACGTAGTGTA	c.2042C>A	p.Pro681His	P681H	TQTNSPRRARSV	TQTNSHRRARSV	HLA-A3001	29968.6	24278.6	60	42	-0.13059	-0.08829	Alpha_A67S,Alpha_A701S,Alpha_L5F,Alpha_T724I,Gamma_P681H
2026-2061	ACTCAGACTAATTCTCCTCGGCGGGCACGTAGTGTA	ACTCAGACTAATTCTCaTCGGCGGGCACGTAGTGTA	c.2042C>A	p.Pro681His	P681H	TQTNSPRRARSV	TQTNSHRRARSV	HLA-B0801	18406	10168.4	21	10	0.04311	0.08541	Alpha_A67S,Alpha_A701S,Alpha_L5F,Alpha_T724I,Gamma_P681H
2026-2061	ACTCAGACTAATTCTCCTCGGCGGGCACGTAGTGTA	ACTCAGACTAATTCTCaTCGGCGGGCACGTAGTGTA	c.2042C>A	p.Pro681His	P681H	TQTNSPRRARSV	TQTNSHRRARSV	HLA-B1801	40368.1	39613.5	85	80	-0.11799	-0.07569	Alpha_A67S,Alpha_A701S,Alpha_L5F,Alpha_T724I,Gamma_P681H
2026-2061	ACTCAGACTAATTCTCCTCGGCGGGCACGTAGTGTA	ACTCAGACTAATTCTCaTCGGCGGGCACGTAGTGTA	c.2042C>A	p.Pro681His	P681H	TQTNSPRRARSV	TQTNSHRRARSV	HLA-B4403	41815.2	41692.3	41	40	-0.13059	-0.08829	Alpha_A67S,Alpha_A701S,Alpha_L5F,Alpha_T724I,Gamma_P681H
2029-2064	CAGACTAATTCTCCTCGGCGGGCACGTAGTGTAGCT	CAGACTAATTCTCaTCGGCGGGCACGTAGTGTAGCT	c.2042C>A	p.Pro681His	P681H	QTNSPRRARSVA	QTNSHRRARSVA	HLA-A0101	33247	30824.6	55	40	-0.15387	-0.11157	Alpha_A67S,Alpha_A701S,Alpha_L5F,Alpha_T724I,Gamma_P681H
2029-2064	CAGACTAATTCTCCTCGGCGGGCACGTAGTGTAGCT	CAGACTAATTCTCaTCGGCGGGCACGTAGTGTAGCT	c.2042C>A	p.Pro681His	P681H	QTNSPRRARSVA	QTNSHRRARSVA	HLA-A0201	41840.5	42494.7	90	95	-0.15597	-0.11367	Alpha_A67S,Alpha_A701S,Alpha_L5F,Alpha_T724I,Gamma_P681H
2029-2064	CAGACTAATTCTCCTCGGCGGGCACGTAGTGTAGCT	CAGACTAATTCTCaTCGGCGGGCACGTAGTGTAGCT	c.2042C>A	p.Pro681His	P681H	QTNSPRRARSVA	QTNSHRRARSVA	HLA-A3001	11194	10739.9	16	15	-0.15387	-0.11157	Alpha_A67S,Alpha_A701S,Alpha_L5F,Alpha_T724I,Gamma_P681H
2029-2064	CAGACTAATTCTCCTCGGCGGGCACGTAGTGTAGCT	CAGACTAATTCTCaTCGGCGGGCACGTAGTGTAGCT	c.2042C>A	p.Pro681His	P681H	QTNSPRRARSVA	QTNSHRRARSVA	HLA-B0801	8033.7	8744.9	8	8.5	-0.14517	-0.14517	Alpha_A67S,Alpha_A701S,Alpha_L5F,Alpha_T724I,Gamma_P681H
2029-2064	CAGACTAATTCTCCTCGGCGGGCACGTAGTGTAGCT	CAGACTAATTCTCaTCGGCGGGCACGTAGTGTAGCT	c.2042C>A	p.Pro681His	P681H	QTNSPRRARSVA	QTNSHRRARSVA	HLA-B1801	36594.4	37550.6	65	70	-0.15597	-0.11367	Alpha_A67S,Alpha_A701S,Alpha_L5F,Alpha_T724I,Gamma_P681H
2029-2064	CAGACTAATTCTCCTCGGCGGGCACGTAGTGTAGCT	CAGACTAATTCTCaTCGGCGGGCACGTAGTGTAGCT	c.2042C>A	p.Pro681His	P681H	QTNSPRRARSVA	QTNSHRRARSVA	HLA-B4403	45928.6	44894.4	75	65	-0.15387	-0.11157	Alpha_A67S,Alpha_A701S,Alpha_L5F,Alpha_T724I,Gamma_P681H
2032-2067	ACTAATTCTCCTCGGCGGGCACGTAGTGTAGCTAGT	ACTAATTCTCaTCGGCGGGCACGTAGTGTAGCTAGT	c.2042C>A	p.Pro681His	P681H	TNSPRRARSVAS	TNSHRRARSVAS	HLA-A0101	40081.3	39648.7	90	90	0.23584	0.27955	Alpha_A67S,Alpha_A701S,Alpha_L5F,Alpha_T724I,Gamma_P681H
2032-2067	ACTAATTCTCCTCGGCGGGCACGTAGTGTAGCTAGT	ACTAATTCTCaTCGGCGGGCACGTAGTGTAGCTAGT	c.2042C>A	p.Pro681His	P681H	TNSPRRARSVAS	TNSHRRARSVAS	HLA-A0201	43171.8	42943.5	95	95	0.18214	0.22585	Alpha_A67S,Alpha_A701S,Alpha_L5F,Alpha_T724I,Gamma_P681H
2032-2067	ACTAATTCTCCTCGGCGGGCACGTAGTGTAGCTAGT	ACTAATTCTCaTCGGCGGGCACGTAGTGTAGCTAGT	c.2042C>A	p.Pro681His	P681H	TNSPRRARSVAS	TNSHRRARSVAS	HLA-A3001	22995.9	20986.9	39	34	0.23584	0.27955	Alpha_A67S,Alpha_A701S,Alpha_L5F,Alpha_T724I,Gamma_P681H
2032-2067	ACTAATTCTCCTCGGCGGGCACGTAGTGTAGCTAGT	ACTAATTCTCaTCGGCGGGCACGTAGTGTAGCTAGT	c.2042C>A	p.Pro681His	P681H	TNSPRRARSVAS	TNSHRRARSVAS	HLA-B0801	4784.3	12881.4	5	13	0.13174	0.17545	Alpha_A67S,Alpha_A701S,Alpha_L5F,Alpha_T724I,Gamma_P681H
2032-2067	ACTAATTCTCCTCGGCGGGCACGTAGTGTAGCTAGT	ACTAATTCTCaTCGGCGGGCACGTAGTGTAGCTAGT	c.2042C>A	p.Pro681His	P681H	TNSPRRARSVAS	TNSHRRARSVAS	HLA-B1801	38854.5	39272.1	75	80	0.18214	0.22585	Alpha_A67S,Alpha_A701S,Alpha_L5F,Alpha_T724I,Gamma_P681H
2032-2067	ACTAATTCTCCTCGGCGGGCACGTAGTGTAGCTAGT	ACTAATTCTCaTCGGCGGGCACGTAGTGTAGCTAGT	c.2042C>A	p.Pro681His	P681H	TNSPRRARSVAS	TNSHRRARSVAS	HLA-B4403	47850.6	47714.6	99	95	0.23584	0.27955	Alpha_A67S,Alpha_A701S,Alpha_L5F,Alpha_T724I,Gamma_P681H
2035-2070	AATTCTCCTCGGCGGGCACGTAGTGTAGCTAGTCAA	AATTCTCaTCGGCGGGCACGTAGTGTAGCTAGTCAA	c.2042C>A	p.Pro681His	P681H	NSPRRARSVASQ	NSHRRARSVASQ	HLA-A0101	39783.2	39499.7	90	90	-0.03376	-0.03376	Alpha_A67S,Alpha_A701S,Alpha_L5F,Alpha_T724I,Gamma_P681H
2035-2070	AATTCTCCTCGGCGGGCACGTAGTGTAGCTAGTCAA	AATTCTCaTCGGCGGGCACGTAGTGTAGCTAGTCAA	c.2042C>A	p.Pro681His	P681H	NSPRRARSVASQ	NSHRRARSVASQ	HLA-A0201	41668.8	41371.4	90	90	-0.03736	-0.02326	Alpha_A67S,Alpha_A701S,Alpha_L5F,Alpha_T724I,Gamma_P681H
2035-2070	AATTCTCCTCGGCGGGCACGTAGTGTAGCTAGTCAA	AATTCTCaTCGGCGGGCACGTAGTGTAGCTAGTCAA	c.2042C>A	p.Pro681His	P681H	NSPRRARSVASQ	NSHRRARSVASQ	HLA-A3001	21918.9	20029.4	36	32	-0.03376	-0.03376	Alpha_A67S,Alpha_A701S,Alpha_L5F,Alpha_T724I,Gamma_P681H
2035-2070	AATTCTCCTCGGCGGGCACGTAGTGTAGCTAGTCAA	AATTCTCaTCGGCGGGCACGTAGTGTAGCTAGTCAA	c.2042C>A	p.Pro681His	P681H	NSPRRARSVASQ	NSHRRARSVASQ	HLA-B0801	10497.5	15953.2	11	17	-0.08776	-0.07366	Alpha_A67S,Alpha_A701S,Alpha_L5F,Alpha_T724I,Gamma_P681H
2035-2070	AATTCTCCTCGGCGGGCACGTAGTGTAGCTAGTCAA	AATTCTCaTCGGCGGGCACGTAGTGTAGCTAGTCAA	c.2042C>A	p.Pro681His	P681H	NSPRRARSVASQ	NSHRRARSVASQ	HLA-B1801	39529.6	39947.5	80	85	-0.03736	-0.02326	Alpha_A67S,Alpha_A701S,Alpha_L5F,Alpha_T724I,Gamma_P681H
2035-2070	AATTCTCCTCGGCGGGCACGTAGTGTAGCTAGTCAA	AATTCTCaTCGGCGGGCACGTAGTGTAGCTAGTCAA	c.2042C>A	p.Pro681His	P681H	NSPRRARSVASQ	NSHRRARSVASQ	HLA-B4403	46903.8	46400.1	85	80	-0.03376	-0.03376	Alpha_A67S,Alpha_A701S,Alpha_L5F,Alpha_T724I,Gamma_P681H
2038-2073	TCTCCTCGGCGGGCACGTAGTGTAGCTAGTCAATCC	TCTCaTCGGCGGGCACGTAGTGTAGCTAGTCAATCC	c.2042C>A	p.Pro681His	P681H	SPRRARSVASQS	SHRRARSVASQS	HLA-A0101	38535.9	38419.8	85	85	-0.18762	-0.18762	Alpha_A67S,Alpha_A701S,Alpha_L5F,Alpha_T724I,Gamma_P681H
2038-2073	TCTCCTCGGCGGGCACGTAGTGTAGCTAGTCAATCC	TCTCaTCGGCGGGCACGTAGTGTAGCTAGTCAATCC	c.2042C>A	p.Pro681His	P681H	SPRRARSVASQS	SHRRARSVASQS	HLA-A0201	40982.5	40757	90	85	-0.17082	-0.17082	Alpha_A67S,Alpha_A701S,Alpha_L5F,Alpha_T724I,Gamma_P681H
2038-2073	TCTCCTCGGCGGGCACGTAGTGTAGCTAGTCAATCC	TCTCaTCGGCGGGCACGTAGTGTAGCTAGTCAATCC	c.2042C>A	p.Pro681His	P681H	SPRRARSVASQS	SHRRARSVASQS	HLA-A3001	27663.3	27000.3	55	49	-0.18762	-0.18762	Alpha_A67S,Alpha_A701S,Alpha_L5F,Alpha_T724I,Gamma_P681H
2038-2073	TCTCCTCGGCGGGCACGTAGTGTAGCTAGTCAATCC	TCTCaTCGGCGGGCACGTAGTGTAGCTAGTCAATCC	c.2042C>A	p.Pro681His	P681H	SPRRARSVASQS	SHRRARSVASQS	HLA-B0801	13851.5	22180.6	14	28	-0.20892	-0.20892	Alpha_A67S,Alpha_A701S,Alpha_L5F,Alpha_T724I,Gamma_P681H
2038-2073	TCTCCTCGGCGGGCACGTAGTGTAGCTAGTCAATCC	TCTCaTCGGCGGGCACGTAGTGTAGCTAGTCAATCC	c.2042C>A	p.Pro681His	P681H	SPRRARSVASQS	SHRRARSVASQS	HLA-B1801	40777.2	41414.4	90	90	-0.17082	-0.17082	Alpha_A67S,Alpha_A701S,Alpha_L5F,Alpha_T724I,Gamma_P681H
2038-2073	TCTCCTCGGCGGGCACGTAGTGTAGCTAGTCAATCC	TCTCaTCGGCGGGCACGTAGTGTAGCTAGTCAATCC	c.2042C>A	p.Pro681His	P681H	SPRRARSVASQS	SHRRARSVASQS	HLA-B4403	46724	46231.7	85	80	-0.18762	-0.18762	Alpha_A67S,Alpha_A701S,Alpha_L5F,Alpha_T724I,Gamma_P681H
2041-2076	CCTCGGCGGGCACGTAGTGTAGCTAGTCAATCCATC	CaTCGGCGGGCACGTAGTGTAGCTAGTCAATCCATC	c.2042C>A	p.Pro681His	P681H	PRRARSVASQSI	HRRARSVASQSI	HLA-A0101	34756.2	34656	65	60	-0.18745	-0.18745	Alpha_A67S,Alpha_A701S,Alpha_L5F,Alpha_T724I,Gamma_P681H
2041-2076	CCTCGGCGGGCACGTAGTGTAGCTAGTCAATCCATC	CaTCGGCGGGCACGTAGTGTAGCTAGTCAATCCATC	c.2042C>A	p.Pro681His	P681H	PRRARSVASQSI	HRRARSVASQSI	HLA-A0201	35811.4	35192.6	65	65	-0.17065	-0.17065	Alpha_A67S,Alpha_A701S,Alpha_L5F,Alpha_T724I,Gamma_P681H
2041-2076	CCTCGGCGGGCACGTAGTGTAGCTAGTCAATCCATC	CaTCGGCGGGCACGTAGTGTAGCTAGTCAATCCATC	c.2042C>A	p.Pro681His	P681H	PRRARSVASQSI	HRRARSVASQSI	HLA-A3001	6266	6074.6	9	9	-0.18745	-0.18745	Alpha_A67S,Alpha_A701S,Alpha_L5F,Alpha_T724I,Gamma_P681H
2041-2076	CCTCGGCGGGCACGTAGTGTAGCTAGTCAATCCATC	CaTCGGCGGGCACGTAGTGTAGCTAGTCAATCCATC	c.2042C>A	p.Pro681His	P681H	PRRARSVASQSI	HRRARSVASQSI	HLA-B0801	18849.8	6003.4	22	6	-0.22105	-0.22105	Alpha_A67S,Alpha_A701S,Alpha_L5F,Alpha_T724I,Gamma_P681H
2041-2076	CCTCGGCGGGCACGTAGTGTAGCTAGTCAATCCATC	CaTCGGCGGGCACGTAGTGTAGCTAGTCAATCCATC	c.2042C>A	p.Pro681His	P681H	PRRARSVASQSI	HRRARSVASQSI	HLA-B1801	41083.7	39889.6	90	85	-0.17065	-0.17065	Alpha_A67S,Alpha_A701S,Alpha_L5F,Alpha_T724I,Gamma_P681H
2041-2076	CCTCGGCGGGCACGTAGTGTAGCTAGTCAATCCATC	CaTCGGCGGGCACGTAGTGTAGCTAGTCAATCCATC	c.2042C>A	p.Pro681His	P681H	PRRARSVASQSI	HRRARSVASQSI	HLA-B4403	43278.9	43225.6	48	48	-0.18745	-0.18745	Alpha_A67S,Alpha_A701S,Alpha_L5F,Alpha_T724I,Gamma_P681H
2068-2103	CAATCCATCATTGCCTACACTATGTCACTTGGTGCA	CAATCCATCATTGCCTACACTATGTCACTTGGTtCA	c.2101G>T	p.Ala701Ser	A701S	QSIIAYTMSLGA	QSIIAYTMSLGS	HLA-A0101	18774.9	29531.5	8	34	0.04566	0.04566	Alpha_A701S
2068-2103	CAATCCATCATTGCCTACACTATGTCACTTGGTGCA	CAATCCATCATTGCCTACACTATGTCACTTGGTtCA	c.2101G>T	p.Ala701Ser	A701S	QSIIAYTMSLGA	QSIIAYTMSLGS	HLA-A0201	7903.2	11263.5	13	17	0.08886	0.08886	Alpha_A701S
2068-2103	CAATCCATCATTGCCTACACTATGTCACTTGGTGCA	CAATCCATCATTGCCTACACTATGTCACTTGGTtCA	c.2101G>T	p.Ala701Ser	A701S	QSIIAYTMSLGA	QSIIAYTMSLGS	HLA-A3001	26007.6	29285.8	46	60	0.04566	0.04566	Alpha_A701S
2068-2103	CAATCCATCATTGCCTACACTATGTCACTTGGTGCA	CAATCCATCATTGCCTACACTATGTCACTTGGTtCA	c.2101G>T	p.Ala701Ser	A701S	QSIIAYTMSLGA	QSIIAYTMSLGS	HLA-B0801	16330.1	16309.2	18	18	0.05076	0.05076	Alpha_A701S
2068-2103	CAATCCATCATTGCCTACACTATGTCACTTGGTGCA	CAATCCATCATTGCCTACACTATGTCACTTGGTtCA	c.2101G>T	p.Ala701Ser	A701S	QSIIAYTMSLGA	QSIIAYTMSLGS	HLA-B1801	36942.9	38791.5	65	75	0.08886	0.08886	Alpha_A701S
2068-2103	CAATCCATCATTGCCTACACTATGTCACTTGGTGCA	CAATCCATCATTGCCTACACTATGTCACTTGGTtCA	c.2101G>T	p.Ala701Ser	A701S	QSIIAYTMSLGA	QSIIAYTMSLGS	HLA-B4403	39129.2	39346.6	31	32	0.04566	0.04566	Alpha_A701S
2071-2106	TCCATCATTGCCTACACTATGTCACTTGGTGCAGAA	TCCATCATTGCCTACACTATGTCACTTGGTtCAGAA	c.2101G>T	p.Ala701Ser	A701S	SIIAYTMSLGAE	SIIAYTMSLGSE	HLA-A0101	30923.5	33089.1	40	55	-0.20707	-0.32659	Alpha_A701S
2071-2106	TCCATCATTGCCTACACTATGTCACTTGGTGCAGAA	TCCATCATTGCCTACACTATGTCACTTGGTtCAGAA	c.2101G>T	p.Ala701Ser	A701S	SIIAYTMSLGAE	SIIAYTMSLGSE	HLA-A0201	10175.2	10186.5	15	15	-0.16387	-0.28339	Alpha_A701S
2071-2106	TCCATCATTGCCTACACTATGTCACTTGGTGCAGAA	TCCATCATTGCCTACACTATGTCACTTGGTtCAGAA	c.2101G>T	p.Ala701Ser	A701S	SIIAYTMSLGAE	SIIAYTMSLGSE	HLA-A3001	29614.7	31927.5	60	65	-0.20707	-0.32659	Alpha_A701S
2071-2106	TCCATCATTGCCTACACTATGTCACTTGGTGCAGAA	TCCATCATTGCCTACACTATGTCACTTGGTtCAGAA	c.2101G>T	p.Ala701Ser	A701S	SIIAYTMSLGAE	SIIAYTMSLGSE	HLA-B0801	18258.6	18294	21	21	-0.16027	-0.27979	Alpha_A701S
2071-2106	TCCATCATTGCCTACACTATGTCACTTGGTGCAGAA	TCCATCATTGCCTACACTATGTCACTTGGTtCAGAA	c.2101G>T	p.Ala701Ser	A701S	SIIAYTMSLGAE	SIIAYTMSLGSE	HLA-B1801	37186.7	38583.5	65	75	-0.16387	-0.28339	Alpha_A701S
2071-2106	TCCATCATTGCCTACACTATGTCACTTGGTGCAGAA	TCCATCATTGCCTACACTATGTCACTTGGTtCAGAA	c.2101G>T	p.Ala701Ser	A701S	SIIAYTMSLGAE	SIIAYTMSLGSE	HLA-B4403	40432.8	40686.9	35	36	-0.20707	-0.32659	Alpha_A701S
2074-2109	ATCATTGCCTACACTATGTCACTTGGTGCAGAAAAT	ATCATTGCCTACACTATGTCACTTGGTtCAGAAAAT	c.2101G>T	p.Ala701Ser	A701S	IIAYTMSLGAEN	IIAYTMSLGSEN	HLA-A0101	28603.8	30611.6	30	39	-0.2173	-0.38994	Alpha_A701S
2074-2109	ATCATTGCCTACACTATGTCACTTGGTGCAGAAAAT	ATCATTGCCTACACTATGTCACTTGGTtCAGAAAAT	c.2101G>T	p.Ala701Ser	A701S	IIAYTMSLGAEN	IIAYTMSLGSEN	HLA-A0201	21433.9	33152.2	29	60	-0.2046	-0.37724	Alpha_A701S
2074-2109	ATCATTGCCTACACTATGTCACTTGGTGCAGAAAAT	ATCATTGCCTACACTATGTCACTTGGTtCAGAAAAT	c.2101G>T	p.Ala701Ser	A701S	IIAYTMSLGAEN	IIAYTMSLGSEN	HLA-A3001	34906.6	37843.8	75	90	-0.2173	-0.38994	Alpha_A701S
2074-2109	ATCATTGCCTACACTATGTCACTTGGTGCAGAAAAT	ATCATTGCCTACACTATGTCACTTGGTtCAGAAAAT	c.2101G>T	p.Ala701Ser	A701S	IIAYTMSLGAEN	IIAYTMSLGSEN	HLA-B0801	35852.5	36837.1	75	80	-0.2424	-0.41504	Alpha_A701S
2074-2109	ATCATTGCCTACACTATGTCACTTGGTGCAGAAAAT	ATCATTGCCTACACTATGTCACTTGGTtCAGAAAAT	c.2101G>T	p.Ala701Ser	A701S	IIAYTMSLGAEN	IIAYTMSLGSEN	HLA-B1801	35092.6	37194.7	55	65	-0.2046	-0.37724	Alpha_A701S
2074-2109	ATCATTGCCTACACTATGTCACTTGGTGCAGAAAAT	ATCATTGCCTACACTATGTCACTTGGTtCAGAAAAT	c.2101G>T	p.Ala701Ser	A701S	IIAYTMSLGAEN	IIAYTMSLGSEN	HLA-B4403	42122.1	42322.6	42	43	-0.2173	-0.38994	Alpha_A701S
2077-2112	ATTGCCTACACTATGTCACTTGGTGCAGAAAATTCA	ATTGCCTACACTATGTCACTTGGTtCAGAAAATTCA	c.2101G>T	p.Ala701Ser	A701S	IAYTMSLGAENS	IAYTMSLGSENS	HLA-A0101	28975.4	29368.3	32	34	-0.19012	-0.19012	Alpha_A701S
2077-2112	ATTGCCTACACTATGTCACTTGGTGCAGAAAATTCA	ATTGCCTACACTATGTCACTTGGTtCAGAAAATTCA	c.2101G>T	p.Ala701Ser	A701S	IAYTMSLGAENS	IAYTMSLGSENS	HLA-A0201	28234.5	30947.6	42	49	-0.19132	-0.19132	Alpha_A701S
2077-2112	ATTGCCTACACTATGTCACTTGGTGCAGAAAATTCA	ATTGCCTACACTATGTCACTTGGTtCAGAAAATTCA	c.2101G>T	p.Ala701Ser	A701S	IAYTMSLGAENS	IAYTMSLGSENS	HLA-A3001	36137.2	37236.6	80	85	-0.19012	-0.19012	Alpha_A701S
2077-2112	ATTGCCTACACTATGTCACTTGGTGCAGAAAATTCA	ATTGCCTACACTATGTCACTTGGTtCAGAAAATTCA	c.2101G>T	p.Ala701Ser	A701S	IAYTMSLGAENS	IAYTMSLGSENS	HLA-B0801	36810.8	37072.6	80	80	-0.02032	-0.02032	Alpha_A701S
2077-2112	ATTGCCTACACTATGTCACTTGGTGCAGAAAATTCA	ATTGCCTACACTATGTCACTTGGTtCAGAAAATTCA	c.2101G>T	p.Ala701Ser	A701S	IAYTMSLGAENS	IAYTMSLGSENS	HLA-B1801	37780.4	39401.9	70	80	-0.19132	-0.19132	Alpha_A701S
2077-2112	ATTGCCTACACTATGTCACTTGGTGCAGAAAATTCA	ATTGCCTACACTATGTCACTTGGTtCAGAAAATTCA	c.2101G>T	p.Ala701Ser	A701S	IAYTMSLGAENS	IAYTMSLGSENS	HLA-B4403	42544	42742.8	44	45	-0.19012	-0.19012	Alpha_A701S
2080-2115	GCCTACACTATGTCACTTGGTGCAGAAAATTCAGTT	GCCTACACTATGTCACTTGGTtCAGAAAATTCAGTT	c.2101G>T	p.Ala701Ser	A701S	AYTMSLGAENSV	AYTMSLGSENSV	HLA-A0101	11835.6	12522.9	3.5	4	-0.37962	-0.57882	Alpha_A701S
2080-2115	GCCTACACTATGTCACTTGGTGCAGAAAATTCAGTT	GCCTACACTATGTCACTTGGTtCAGAAAATTCAGTT	c.2101G>T	p.Ala701Ser	A701S	AYTMSLGAENSV	AYTMSLGSENSV	HLA-A0201	2280.6	4042.8	6.5	8.5	-0.36702	-0.56622	Alpha_A701S
2080-2115	GCCTACACTATGTCACTTGGTGCAGAAAATTCAGTT	GCCTACACTATGTCACTTGGTtCAGAAAATTCAGTT	c.2101G>T	p.Ala701Ser	A701S	AYTMSLGAENSV	AYTMSLGSENSV	HLA-A3001	28158.2	27666.3	55	55	-0.37962	-0.57882	Alpha_A701S
2080-2115	GCCTACACTATGTCACTTGGTGCAGAAAATTCAGTT	GCCTACACTATGTCACTTGGTtCAGAAAATTCAGTT	c.2101G>T	p.Ala701Ser	A701S	AYTMSLGAENSV	AYTMSLGSENSV	HLA-B0801	25065.8	24334.7	35	33	-0.20592	-0.40512	Alpha_A701S
2080-2115	GCCTACACTATGTCACTTGGTGCAGAAAATTCAGTT	GCCTACACTATGTCACTTGGTtCAGAAAATTCAGTT	c.2101G>T	p.Ala701Ser	A701S	AYTMSLGAENSV	AYTMSLGSENSV	HLA-B1801	33789.9	36463.9	48	65	-0.36702	-0.56622	Alpha_A701S
2080-2115	GCCTACACTATGTCACTTGGTGCAGAAAATTCAGTT	GCCTACACTATGTCACTTGGTtCAGAAAATTCAGTT	c.2101G>T	p.Ala701Ser	A701S	AYTMSLGAENSV	AYTMSLGSENSV	HLA-B4403	41846.8	42073.4	41	42	-0.37962	-0.57882	Alpha_A701S
2083-2118	TACACTATGTCACTTGGTGCAGAAAATTCAGTTGCT	TACACTATGTCACTTGGTtCAGAAAATTCAGTTGCT	c.2101G>T	p.Ala701Ser	A701S	YTMSLGAENSVA	YTMSLGSENSVA	HLA-A0101	8651	8902.7	2.5	3	-0.12417	-0.32337	Alpha_A701S
2083-2118	TACACTATGTCACTTGGTGCAGAAAATTCAGTTGCT	TACACTATGTCACTTGGTtCAGAAAATTCAGTTGCT	c.2101G>T	p.Ala701Ser	A701S	YTMSLGAENSVA	YTMSLGSENSVA	HLA-A0201	6093.1	9807.1	11	15	-0.18117	-0.38037	Alpha_A701S
2083-2118	TACACTATGTCACTTGGTGCAGAAAATTCAGTTGCT	TACACTATGTCACTTGGTtCAGAAAATTCAGTTGCT	c.2101G>T	p.Ala701Ser	A701S	YTMSLGAENSVA	YTMSLGSENSVA	HLA-A3001	28560.5	28512.3	55	55	-0.12417	-0.32337	Alpha_A701S
2083-2118	TACACTATGTCACTTGGTGCAGAAAATTCAGTTGCT	TACACTATGTCACTTGGTtCAGAAAATTCAGTTGCT	c.2101G>T	p.Ala701Ser	A701S	YTMSLGAENSVA	YTMSLGSENSVA	HLA-B0801	25918	25532.8	37	36	-0.17037	-0.36957	Alpha_A701S
2083-2118	TACACTATGTCACTTGGTGCAGAAAATTCAGTTGCT	TACACTATGTCACTTGGTtCAGAAAATTCAGTTGCT	c.2101G>T	p.Ala701Ser	A701S	YTMSLGAENSVA	YTMSLGSENSVA	HLA-B1801	32300.7	34949.7	41	55	-0.18117	-0.38037	Alpha_A701S
2083-2118	TACACTATGTCACTTGGTGCAGAAAATTCAGTTGCT	TACACTATGTCACTTGGTtCAGAAAATTCAGTTGCT	c.2101G>T	p.Ala701Ser	A701S	YTMSLGAENSVA	YTMSLGSENSVA	HLA-B4403	44146.8	44345	55	60	-0.12417	-0.32337	Alpha_A701S
2086-2121	ACTATGTCACTTGGTGCAGAAAATTCAGTTGCTTAC	ACTATGTCACTTGGTtCAGAAAATTCAGTTGCTTAC	c.2101G>T	p.Ala701Ser	A701S	TMSLGAENSVAY	TMSLGSENSVAY	HLA-A0101	651.4	564.6	0.5	0.4	0.20884	0.00964	Alpha_A701S	strong	strong
2086-2121	ACTATGTCACTTGGTGCAGAAAATTCAGTTGCTTAC	ACTATGTCACTTGGTtCAGAAAATTCAGTTGCTTAC	c.2101G>T	p.Ala701Ser	A701S	TMSLGAENSVAY	TMSLGSENSVAY	HLA-A0201	19820.9	20037	27	27	0.15514	-0.04406	Alpha_A701S
2086-2121	ACTATGTCACTTGGTGCAGAAAATTCAGTTGCTTAC	ACTATGTCACTTGGTtCAGAAAATTCAGTTGCTTAC	c.2101G>T	p.Ala701Ser	A701S	TMSLGAENSVAY	TMSLGSENSVAY	HLA-A3001	30833.6	30563.9	65	60	0.20884	0.00964	Alpha_A701S
2086-2121	ACTATGTCACTTGGTGCAGAAAATTCAGTTGCTTAC	ACTATGTCACTTGGTtCAGAAAATTCAGTTGCTTAC	c.2101G>T	p.Ala701Ser	A701S	TMSLGAENSVAY	TMSLGSENSVAY	HLA-B0801	29733.8	29157.5	49	47	0.12214	-0.07706	Alpha_A701S
2086-2121	ACTATGTCACTTGGTGCAGAAAATTCAGTTGCTTAC	ACTATGTCACTTGGTtCAGAAAATTCAGTTGCTTAC	c.2101G>T	p.Ala701Ser	A701S	TMSLGAENSVAY	TMSLGSENSVAY	HLA-B1801	10090.7	11125.2	5.5	6	0.15514	-0.04406	Alpha_A701S
2086-2121	ACTATGTCACTTGGTGCAGAAAATTCAGTTGCTTAC	ACTATGTCACTTGGTtCAGAAAATTCAGTTGCTTAC	c.2101G>T	p.Ala701Ser	A701S	TMSLGAENSVAY	TMSLGSENSVAY	HLA-B4403	34902.1	33655.7	23	21	0.20884	0.00964	Alpha_A701S
2089-2124	ATGTCACTTGGTGCAGAAAATTCAGTTGCTTACTCT	ATGTCACTTGGTtCAGAAAATTCAGTTGCTTACTCT	c.2101G>T	p.Ala701Ser	A701S	MSLGAENSVAYS	MSLGSENSVAYS	HLA-A0101	2878.9	2556.8	1.1	1	0.03316	-0.16604	Alpha_A701S	weak	weak
2089-2124	ATGTCACTTGGTGCAGAAAATTCAGTTGCTTACTCT	ATGTCACTTGGTtCAGAAAATTCAGTTGCTTACTCT	c.2101G>T	p.Ala701Ser	A701S	MSLGAENSVAYS	MSLGSENSVAYS	HLA-A0201	18537.9	20122.8	25	28	0.02956	-0.16964	Alpha_A701S
2089-2124	ATGTCACTTGGTGCAGAAAATTCAGTTGCTTACTCT	ATGTCACTTGGTtCAGAAAATTCAGTTGCTTACTCT	c.2101G>T	p.Ala701Ser	A701S	MSLGAENSVAYS	MSLGSENSVAYS	HLA-A3001	28880.9	28750.8	55	55	0.03316	-0.16604	Alpha_A701S
2089-2124	ATGTCACTTGGTGCAGAAAATTCAGTTGCTTACTCT	ATGTCACTTGGTtCAGAAAATTCAGTTGCTTACTCT	c.2101G>T	p.Ala701Ser	A701S	MSLGAENSVAYS	MSLGSENSVAYS	HLA-B0801	32416.6	32338.8	60	60	-0.00854	-0.00854	Alpha_A701S
2089-2124	ATGTCACTTGGTGCAGAAAATTCAGTTGCTTACTCT	ATGTCACTTGGTtCAGAAAATTCAGTTGCTTACTCT	c.2101G>T	p.Ala701Ser	A701S	MSLGAENSVAYS	MSLGSENSVAYS	HLA-B1801	17546.7	17412.6	11	10	0.02956	-0.16964	Alpha_A701S
2089-2124	ATGTCACTTGGTGCAGAAAATTCAGTTGCTTACTCT	ATGTCACTTGGTtCAGAAAATTCAGTTGCTTACTCT	c.2101G>T	p.Ala701Ser	A701S	MSLGAENSVAYS	MSLGSENSVAYS	HLA-B4403	34443.3	33092	22	20	0.03316	-0.16604	Alpha_A701S
2092-2127	TCACTTGGTGCAGAAAATTCAGTTGCTTACTCTAAT	TCACTTGGTtCAGAAAATTCAGTTGCTTACTCTAAT	c.2101G>T	p.Ala701Ser	A701S	SLGAENSVAYSN	SLGSENSVAYSN	HLA-A0101	22286.7	21118.1	13	11	-0.09011	-0.29595	Alpha_A701S
2092-2127	TCACTTGGTGCAGAAAATTCAGTTGCTTACTCTAAT	TCACTTGGTtCAGAAAATTCAGTTGCTTACTCTAAT	c.2101G>T	p.Ala701Ser	A701S	SLGAENSVAYSN	SLGSENSVAYSN	HLA-A0201	23191.8	24864.3	32	35	-0.07911	-0.28495	Alpha_A701S
2092-2127	TCACTTGGTGCAGAAAATTCAGTTGCTTACTCTAAT	TCACTTGGTtCAGAAAATTCAGTTGCTTACTCTAAT	c.2101G>T	p.Ala701Ser	A701S	SLGAENSVAYSN	SLGSENSVAYSN	HLA-A3001	40028.9	39763.8	95	95	-0.09011	-0.29595	Alpha_A701S
2092-2127	TCACTTGGTGCAGAAAATTCAGTTGCTTACTCTAAT	TCACTTGGTtCAGAAAATTCAGTTGCTTACTCTAAT	c.2101G>T	p.Ala701Ser	A701S	SLGAENSVAYSN	SLGSENSVAYSN	HLA-B0801	36618.5	36544.5	80	80	-0.17661	-0.38245	Alpha_A701S
2092-2127	TCACTTGGTGCAGAAAATTCAGTTGCTTACTCTAAT	TCACTTGGTtCAGAAAATTCAGTTGCTTACTCTAAT	c.2101G>T	p.Ala701Ser	A701S	SLGAENSVAYSN	SLGSENSVAYSN	HLA-B1801	17359.9	16318.1	10	9.5	-0.07911	-0.28495	Alpha_A701S
2092-2127	TCACTTGGTGCAGAAAATTCAGTTGCTTACTCTAAT	TCACTTGGTtCAGAAAATTCAGTTGCTTACTCTAAT	c.2101G>T	p.Ala701Ser	A701S	SLGAENSVAYSN	SLGSENSVAYSN	HLA-B4403	3277.2	4094.6	2.5	3	-0.09011	-0.29595	Alpha_A701S
2095-2130	CTTGGTGCAGAAAATTCAGTTGCTTACTCTAATAAC	CTTGGTtCAGAAAATTCAGTTGCTTACTCTAATAAC	c.2101G>T	p.Ala701Ser	A701S	LGAENSVAYSNN	LGSENSVAYSNN	HLA-A0101	35923.9	31918.5	70	45	-0.13175	-0.13175	Alpha_A701S
2095-2130	CTTGGTGCAGAAAATTCAGTTGCTTACTCTAATAAC	CTTGGTtCAGAAAATTCAGTTGCTTACTCTAATAAC	c.2101G>T	p.Ala701Ser	A701S	LGAENSVAYSNN	LGSENSVAYSNN	HLA-A0201	40786.9	40458.6	85	85	-0.11905	-0.18545	Alpha_A701S
2095-2130	CTTGGTGCAGAAAATTCAGTTGCTTACTCTAATAAC	CTTGGTtCAGAAAATTCAGTTGCTTACTCTAATAAC	c.2101G>T	p.Ala701Ser	A701S	LGAENSVAYSNN	LGSENSVAYSNN	HLA-A3001	41170.9	40551.5	95	95	-0.13175	-0.13175	Alpha_A701S
2095-2130	CTTGGTGCAGAAAATTCAGTTGCTTACTCTAATAAC	CTTGGTtCAGAAAATTCAGTTGCTTACTCTAATAAC	c.2101G>T	p.Ala701Ser	A701S	LGAENSVAYSNN	LGSENSVAYSNN	HLA-B0801	38267.9	38402.3	85	85	-0.11275	-0.17915	Alpha_A701S
2095-2130	CTTGGTGCAGAAAATTCAGTTGCTTACTCTAATAAC	CTTGGTtCAGAAAATTCAGTTGCTTACTCTAATAAC	c.2101G>T	p.Ala701Ser	A701S	LGAENSVAYSNN	LGSENSVAYSNN	HLA-B1801	26902.9	22491.7	25	16	-0.11905	-0.18545	Alpha_A701S
2095-2130	CTTGGTGCAGAAAATTCAGTTGCTTACTCTAATAAC	CTTGGTtCAGAAAATTCAGTTGCTTACTCTAATAAC	c.2101G>T	p.Ala701Ser	A701S	LGAENSVAYSNN	LGSENSVAYSNN	HLA-B4403	3855.1	5607.5	2.5	3.5	-0.13175	-0.13175	Alpha_A701S
2098-2133	GGTGCAGAAAATTCAGTTGCTTACTCTAATAACTCT	GGTtCAGAAAATTCAGTTGCTTACTCTAATAACTCT	c.2101G>T	p.Ala701Ser	A701S	GAENSVAYSNNS	GSENSVAYSNNS	HLA-A0101	38518.4	33435	85	55	-0.10215	-0.10215	Alpha_A701S
2098-2133	GGTGCAGAAAATTCAGTTGCTTACTCTAATAACTCT	GGTtCAGAAAATTCAGTTGCTTACTCTAATAACTCT	c.2101G>T	p.Ala701Ser	A701S	GAENSVAYSNNS	GSENSVAYSNNS	HLA-A0201	40132.9	40348	85	85	-0.06965	-0.06965	Alpha_A701S
2098-2133	GGTGCAGAAAATTCAGTTGCTTACTCTAATAACTCT	GGTtCAGAAAATTCAGTTGCTTACTCTAATAACTCT	c.2101G>T	p.Ala701Ser	A701S	GAENSVAYSNNS	GSENSVAYSNNS	HLA-A3001	38593.5	38948	90	90	-0.10215	-0.10215	Alpha_A701S
2098-2133	GGTGCAGAAAATTCAGTTGCTTACTCTAATAACTCT	GGTtCAGAAAATTCAGTTGCTTACTCTAATAACTCT	c.2101G>T	p.Ala701Ser	A701S	GAENSVAYSNNS	GSENSVAYSNNS	HLA-B0801	41211.9	41548.6	95	99	0.09145	0.09145	Alpha_A701S
2098-2133	GGTGCAGAAAATTCAGTTGCTTACTCTAATAACTCT	GGTtCAGAAAATTCAGTTGCTTACTCTAATAACTCT	c.2101G>T	p.Ala701Ser	A701S	GAENSVAYSNNS	GSENSVAYSNNS	HLA-B1801	30763.3	22656.3	36	16	-0.06965	-0.06965	Alpha_A701S
2098-2133	GGTGCAGAAAATTCAGTTGCTTACTCTAATAACTCT	GGTtCAGAAAATTCAGTTGCTTACTCTAATAACTCT	c.2101G>T	p.Ala701Ser	A701S	GAENSVAYSNNS	GSENSVAYSNNS	HLA-B4403	4199.7	6046.7	3	3.5	-0.10215	-0.10215	Alpha_A701S
2101-2136	GCAGAAAATTCAGTTGCTTACTCTAATAACTCTATT	tCAGAAAATTCAGTTGCTTACTCTAATAACTCTATT	c.2101G>T	p.Ala701Ser	A701S	AENSVAYSNNSI	SENSVAYSNNSI	HLA-A0101	32022.6	32016.4	46	46	-0.35499	-0.35499	Alpha_A701S
2101-2136	GCAGAAAATTCAGTTGCTTACTCTAATAACTCTATT	tCAGAAAATTCAGTTGCTTACTCTAATAACTCTATT	c.2101G>T	p.Ala701Ser	A701S	AENSVAYSNNSI	SENSVAYSNNSI	HLA-A0201	32338.8	32176.8	55	55	-0.35709	-0.35709	Alpha_A701S
2101-2136	GCAGAAAATTCAGTTGCTTACTCTAATAACTCTATT	tCAGAAAATTCAGTTGCTTACTCTAATAACTCTATT	c.2101G>T	p.Ala701Ser	A701S	AENSVAYSNNSI	SENSVAYSNNSI	HLA-A3001	28966.9	29485.5	55	60	-0.35499	-0.35499	Alpha_A701S
2101-2136	GCAGAAAATTCAGTTGCTTACTCTAATAACTCTATT	tCAGAAAATTCAGTTGCTTACTCTAATAACTCTATT	c.2101G>T	p.Ala701Ser	A701S	AENSVAYSNNSI	SENSVAYSNNSI	HLA-B0801	32182.1	32203.3	60	60	-0.39729	-0.39729	Alpha_A701S
2101-2136	GCAGAAAATTCAGTTGCTTACTCTAATAACTCTATT	tCAGAAAATTCAGTTGCTTACTCTAATAACTCTATT	c.2101G>T	p.Ala701Ser	A701S	AENSVAYSNNSI	SENSVAYSNNSI	HLA-B1801	23836.9	14698.6	18	8	-0.35709	-0.35709	Alpha_A701S
2101-2136	GCAGAAAATTCAGTTGCTTACTCTAATAACTCTATT	tCAGAAAATTCAGTTGCTTACTCTAATAACTCTATT	c.2101G>T	p.Ala701Ser	A701S	AENSVAYSNNSI	SENSVAYSNNSI	HLA-B4403	275.5	442.8	0.4	0.6	-0.35499	-0.35499	Alpha_A701S	strong	weak
169-204	CCTTTCTTTTCCAATGTTACTTGGTTCCATGCTATA	CCTTTCTTTTCCAATGTTACTTGGTTCCATGCTAT-	c.204_209delACATGT	p.His69_Val70del	H69_Val70del	PFFSNVTWFHAI	PFFSNVTWFHA	HLA-A0101	11246.2	12675.8	3.5	4	0.17109	0.13264	Alpha_A701S,Alpha_L5F,Alpha_T724I,B1_N439K_del69-70,C363
169-204	CCTTTCTTTTCCAATGTTACTTGGTTCCATGCTATA	CCTTTCTTTTCCAATGTTACTTGGTTCCATGCTAT-	c.204_209delACATGT	p.His69_Val70del	H69_Val70del	PFFSNVTWFHAI	PFFSNVTWFHA	HLA-A0201	7064	10525.4	12	16	0.20909	0.17064	Alpha_A701S,Alpha_L5F,Alpha_T724I,B1_N439K_del69-70,C363
169-204	CCTTTCTTTTCCAATGTTACTTGGTTCCATGCTATA	CCTTTCTTTTCCAATGTTACTTGGTTCCATGCTAT-	c.204_209delACATGT	p.His69_Val70del	H69_Val70del	PFFSNVTWFHAI	PFFSNVTWFHA	HLA-A3001	23566.6	24319.7	40	42	0.17109	0.13264	Alpha_A701S,Alpha_L5F,Alpha_T724I,B1_N439K_del69-70,C363
169-204	CCTTTCTTTTCCAATGTTACTTGGTTCCATGCTATA	CCTTTCTTTTCCAATGTTACTTGGTTCCATGCTAT-	c.204_209delACATGT	p.His69_Val70del	H69_Val70del	PFFSNVTWFHAI	PFFSNVTWFHA	HLA-B0801	16046.2	34556	17	70	0.21539	0.17694	Alpha_A701S,Alpha_L5F,Alpha_T724I,B1_N439K_del69-70,C363
169-204	CCTTTCTTTTCCAATGTTACTTGGTTCCATGCTATA	CCTTTCTTTTCCAATGTTACTTGGTTCCATGCTAT-	c.204_209delACATGT	p.His69_Val70del	H69_Val70del	PFFSNVTWFHAI	PFFSNVTWFHA	HLA-B1801	25409.9	30340.9	21	34	0.20909	0.17064	Alpha_A701S,Alpha_L5F,Alpha_T724I,B1_N439K_del69-70,C363
169-204	CCTTTCTTTTCCAATGTTACTTGGTTCCATGCTATA	CCTTTCTTTTCCAATGTTACTTGGTTCCATGCTAT-	c.204_209delACATGT	p.His69_Val70del	H69_Val70del	PFFSNVTWFHAI	PFFSNVTWFHA	HLA-B4403	39455.3	44188.8	32	55	0.17109	0.13264	Alpha_A701S,Alpha_L5F,Alpha_T724I,B1_N439K_del69-70,C363
172-207	TTCTTTTCCAATGTTACTTGGTTCCATGCTATACAT	TTCTTTTCCAATGTTACTTGGTTCCATGCTAT----	c.204_209delACATGT	p.His69_Val70del	H69_Val70del	FFSNVTWFHAIH	FFSNVTWFHA	HLA-A0101	15987.4	4771	6	1.5	0.51197	0.3788	Alpha_A701S,Alpha_L5F,Alpha_T724I,B1_N439K_del69-70,C363		weak
172-207	TTCTTTTCCAATGTTACTTGGTTCCATGCTATACAT	TTCTTTTCCAATGTTACTTGGTTCCATGCTAT----	c.204_209delACATGT	p.His69_Val70del	H69_Val70del	FFSNVTWFHAIH	FFSNVTWFHA	HLA-A0201	11470.1	1505.7	17	5	0.45827	0.3251	Alpha_A701S,Alpha_L5F,Alpha_T724I,B1_N439K_del69-70,C363
172-207	TTCTTTTCCAATGTTACTTGGTTCCATGCTATACAT	TTCTTTTCCAATGTTACTTGGTTCCATGCTAT----	c.204_209delACATGT	p.His69_Val70del	H69_Val70del	FFSNVTWFHAIH	FFSNVTWFHA	HLA-A3001	25578.7	6951.1	45	10	0.51197	0.3788	Alpha_A701S,Alpha_L5F,Alpha_T724I,B1_N439K_del69-70,C363
172-207	TTCTTTTCCAATGTTACTTGGTTCCATGCTATACAT	TTCTTTTCCAATGTTACTTGGTTCCATGCTAT----	c.204_209delACATGT	p.His69_Val70del	H69_Val70del	FFSNVTWFHAIH	FFSNVTWFHA	HLA-B0801	21451.1	25692.7	27	36	0.41807	0.2849	Alpha_A701S,Alpha_L5F,Alpha_T724I,B1_N439K_del69-70,C363
172-207	TTCTTTTCCAATGTTACTTGGTTCCATGCTATACAT	TTCTTTTCCAATGTTACTTGGTTCCATGCTAT----	c.204_209delACATGT	p.His69_Val70del	H69_Val70del	FFSNVTWFHAIH	FFSNVTWFHA	HLA-B1801	23960.3	28341.3	19	28	0.45827	0.3251	Alpha_A701S,Alpha_L5F,Alpha_T724I,B1_N439K_del69-70,C363
172-207	TTCTTTTCCAATGTTACTTGGTTCCATGCTATACAT	TTCTTTTCCAATGTTACTTGGTTCCATGCTAT----	c.204_209delACATGT	p.His69_Val70del	H69_Val70del	FFSNVTWFHAIH	FFSNVTWFHA	HLA-B4403	40237.3	44593.7	35	60	0.51197	0.3788	Alpha_A701S,Alpha_L5F,Alpha_T724I,B1_N439K_del69-70,C363
175-210	TTTTCCAATGTTACTTGGTTCCATGCTATACATGTC	TTTTCCAATGTTACTTGGTTCCATGCTAT------C	c.204_209delACATGT	p.His69_Val70del	H69_Val70del	FSNVTWFHAIHV	FSNVTWFHAI	HLA-A0101	10982.7	5079.4	3.5	1.6	0.57176	0.43254	Alpha_A701S,Alpha_L5F,Alpha_T724I,B1_N439K_del69-70,C363		weak
175-210	TTTTCCAATGTTACTTGGTTCCATGCTATACATGTC	TTTTCCAATGTTACTTGGTTCCATGCTAT------C	c.204_209delACATGT	p.His69_Val70del	H69_Val70del	FSNVTWFHAIHV	FSNVTWFHAI	HLA-A0201	1028.9	2665.2	4	7	0.56966	0.43044	Alpha_A701S,Alpha_L5F,Alpha_T724I,B1_N439K_del69-70,C363
175-210	TTTTCCAATGTTACTTGGTTCCATGCTATACATGTC	TTTTCCAATGTTACTTGGTTCCATGCTAT------C	c.204_209delACATGT	p.His69_Val70del	H69_Val70del	FSNVTWFHAIHV	FSNVTWFHAI	HLA-A3001	22684.2	6723.8	38	9.5	0.57176	0.43254	Alpha_A701S,Alpha_L5F,Alpha_T724I,B1_N439K_del69-70,C363
175-210	TTTTCCAATGTTACTTGGTTCCATGCTATACATGTC	TTTTCCAATGTTACTTGGTTCCATGCTAT------C	c.204_209delACATGT	p.His69_Val70del	H69_Val70del	FSNVTWFHAIHV	FSNVTWFHAI	HLA-B0801	22080.1	8570.9	28	8.5	0.53186	0.39264	Alpha_A701S,Alpha_L5F,Alpha_T724I,B1_N439K_del69-70,C363
175-210	TTTTCCAATGTTACTTGGTTCCATGCTATACATGTC	TTTTCCAATGTTACTTGGTTCCATGCTAT------C	c.204_209delACATGT	p.His69_Val70del	H69_Val70del	FSNVTWFHAIHV	FSNVTWFHAI	HLA-B1801	30613.9	29422.4	35	31	0.56966	0.43044	Alpha_A701S,Alpha_L5F,Alpha_T724I,B1_N439K_del69-70,C363
175-210	TTTTCCAATGTTACTTGGTTCCATGCTATACATGTC	TTTTCCAATGTTACTTGGTTCCATGCTAT------C	c.204_209delACATGT	p.His69_Val70del	H69_Val70del	FSNVTWFHAIHV	FSNVTWFHAI	HLA-B4403	40278.2	27585.9	35	15	0.57176	0.43254	Alpha_A701S,Alpha_L5F,Alpha_T724I,B1_N439K_del69-70,C363
178-213	TCCAATGTTACTTGGTTCCATGCTATACATGTCTCT	TCCAATGTTACTTGGTTCCATGCTAT------CTCT	c.204_209delACATGT	p.His69_Val70del	H69_Val70del	SNVTWFHAIHVS	SNVTWFHAIS	HLA-A0101	32298.2	31662.6	47	44	0.48978	0.43223	Alpha_A701S,Alpha_L5F,Alpha_T724I,B1_N439K_del69-70,C363
178-213	TCCAATGTTACTTGGTTCCATGCTATACATGTCTCT	TCCAATGTTACTTGGTTCCATGCTAT------CTCT	c.204_209delACATGT	p.His69_Val70del	H69_Val70del	SNVTWFHAIHVS	SNVTWFHAIS	HLA-A0201	12106.1	26946.6	18	40	0.50318	0.44563	Alpha_A701S,Alpha_L5F,Alpha_T724I,B1_N439K_del69-70,C363
178-213	TCCAATGTTACTTGGTTCCATGCTATACATGTCTCT	TCCAATGTTACTTGGTTCCATGCTAT------CTCT	c.204_209delACATGT	p.His69_Val70del	H69_Val70del	SNVTWFHAIHVS	SNVTWFHAIS	HLA-A3001	26837.2	23760.7	49	41	0.48978	0.43223	Alpha_A701S,Alpha_L5F,Alpha_T724I,B1_N439K_del69-70,C363
178-213	TCCAATGTTACTTGGTTCCATGCTATACATGTCTCT	TCCAATGTTACTTGGTTCCATGCTAT------CTCT	c.204_209delACATGT	p.His69_Val70del	H69_Val70del	SNVTWFHAIHVS	SNVTWFHAIS	HLA-B0801	31466.9	22948.9	55	30	0.28748	0.22993	Alpha_A701S,Alpha_L5F,Alpha_T724I,B1_N439K_del69-70,C363
178-213	TCCAATGTTACTTGGTTCCATGCTATACATGTCTCT	TCCAATGTTACTTGGTTCCATGCTAT------CTCT	c.204_209delACATGT	p.His69_Val70del	H69_Val70del	SNVTWFHAIHVS	SNVTWFHAIS	HLA-B1801	31567.5	32917.7	38	44	0.50318	0.44563	Alpha_A701S,Alpha_L5F,Alpha_T724I,B1_N439K_del69-70,C363
178-213	TCCAATGTTACTTGGTTCCATGCTATACATGTCTCT	TCCAATGTTACTTGGTTCCATGCTAT------CTCT	c.204_209delACATGT	p.His69_Val70del	H69_Val70del	SNVTWFHAIHVS	SNVTWFHAIS	HLA-B4403	39426.2	27500.6	32	15	0.48978	0.43223	Alpha_A701S,Alpha_L5F,Alpha_T724I,B1_N439K_del69-70,C363
181-216	AATGTTACTTGGTTCCATGCTATACATGTCTCTGGG	AATGTTACTTGGTTCCATGCTAT------CTCTGGG	c.204_209delACATGT	p.His69_Val70del	H69_Val70del	NVTWFHAIHVSG	NVTWFHAISG	HLA-A0101	33663.7	36658.6	55	75	0.47427	0.51754	Alpha_A701S,Alpha_L5F,Alpha_T724I,B1_N439K_del69-70,C363
181-216	AATGTTACTTGGTTCCATGCTATACATGTCTCTGGG	AATGTTACTTGGTTCCATGCTAT------CTCTGGG	c.204_209delACATGT	p.His69_Val70del	H69_Val70del	NVTWFHAIHVSG	NVTWFHAISG	HLA-A0201	15019.5	21465.3	21	30	0.48687	0.53014	Alpha_A701S,Alpha_L5F,Alpha_T724I,B1_N439K_del69-70,C363
181-216	AATGTTACTTGGTTCCATGCTATACATGTCTCTGGG	AATGTTACTTGGTTCCATGCTAT------CTCTGGG	c.204_209delACATGT	p.His69_Val70del	H69_Val70del	NVTWFHAIHVSG	NVTWFHAISG	HLA-A3001	27999	13108.8	55	19	0.47427	0.51754	Alpha_A701S,Alpha_L5F,Alpha_T724I,B1_N439K_del69-70,C363
181-216	AATGTTACTTGGTTCCATGCTATACATGTCTCTGGG	AATGTTACTTGGTTCCATGCTAT------CTCTGGG	c.204_209delACATGT	p.His69_Val70del	H69_Val70del	NVTWFHAIHVSG	NVTWFHAISG	HLA-B0801	30785	24695.7	55	34	0.37287	0.41614	Alpha_A701S,Alpha_L5F,Alpha_T724I,B1_N439K_del69-70,C363
181-216	AATGTTACTTGGTTCCATGCTATACATGTCTCTGGG	AATGTTACTTGGTTCCATGCTAT------CTCTGGG	c.204_209delACATGT	p.His69_Val70del	H69_Val70del	NVTWFHAIHVSG	NVTWFHAISG	HLA-B1801	30448.7	34924.4	34	55	0.48687	0.53014	Alpha_A701S,Alpha_L5F,Alpha_T724I,B1_N439K_del69-70,C363
181-216	AATGTTACTTGGTTCCATGCTATACATGTCTCTGGG	AATGTTACTTGGTTCCATGCTAT------CTCTGGG	c.204_209delACATGT	p.His69_Val70del	H69_Val70del	NVTWFHAIHVSG	NVTWFHAISG	HLA-B4403	44468.9	42269.6	60	43	0.47427	0.51754	Alpha_A701S,Alpha_L5F,Alpha_T724I,B1_N439K_del69-70,C363
184-219	GTTACTTGGTTCCATGCTATACATGTCTCTGGGACC	GTTACTTGGTTCCATGCTAT------CTCTGGGACC	c.204_209delACATGT	p.His69_Val70del	H69_Val70del	VTWFHAIHVSGT	VTWFHAISGT	HLA-A0101	29057.9	27509	32	26	0.22868	0.17306	Alpha_A701S,Alpha_L5F,Alpha_T724I,B1_N439K_del69-70,C363
184-219	GTTACTTGGTTCCATGCTATACATGTCTCTGGGACC	GTTACTTGGTTCCATGCTAT------CTCTGGGACC	c.204_209delACATGT	p.His69_Val70del	H69_Val70del	VTWFHAIHVSGT	VTWFHAISGT	HLA-A0201	14733	10832.5	21	16	0.30058	0.24496	Alpha_A701S,Alpha_L5F,Alpha_T724I,B1_N439K_del69-70,C363
184-219	GTTACTTGGTTCCATGCTATACATGTCTCTGGGACC	GTTACTTGGTTCCATGCTAT------CTCTGGGACC	c.204_209delACATGT	p.His69_Val70del	H69_Val70del	VTWFHAIHVSGT	VTWFHAISGT	HLA-A3001	27670.2	12185.6	55	18	0.22868	0.17306	Alpha_A701S,Alpha_L5F,Alpha_T724I,B1_N439K_del69-70,C363
184-219	GTTACTTGGTTCCATGCTATACATGTCTCTGGGACC	GTTACTTGGTTCCATGCTAT------CTCTGGGACC	c.204_209delACATGT	p.His69_Val70del	H69_Val70del	VTWFHAIHVSGT	VTWFHAISGT	HLA-B0801	35560	36451.3	75	80	0.26908	0.21346	Alpha_A701S,Alpha_L5F,Alpha_T724I,B1_N439K_del69-70,C363
184-219	GTTACTTGGTTCCATGCTATACATGTCTCTGGGACC	GTTACTTGGTTCCATGCTAT------CTCTGGGACC	c.204_209delACATGT	p.His69_Val70del	H69_Val70del	VTWFHAIHVSGT	VTWFHAISGT	HLA-B1801	30101.8	36523.2	33	65	0.30058	0.24496	Alpha_A701S,Alpha_L5F,Alpha_T724I,B1_N439K_del69-70,C363
184-219	GTTACTTGGTTCCATGCTATACATGTCTCTGGGACC	GTTACTTGGTTCCATGCTAT------CTCTGGGACC	c.204_209delACATGT	p.His69_Val70del	H69_Val70del	VTWFHAIHVSGT	VTWFHAISGT	HLA-B4403	44750.8	42417.1	60	44	0.22868	0.17306	Alpha_A701S,Alpha_L5F,Alpha_T724I,B1_N439K_del69-70,C363
187-222	ACTTGGTTCCATGCTATACATGTCTCTGGGACCAAT	ACTTGGTTCCATGCTAT------CTCTGGGACCAAT	c.204_209delACATGT	p.His69_Val70del	H69_Val70del	TWFHAIHVSGTN	TWFHAISGTN	HLA-A0101	32735.2	33462.1	50	55	0.32323	0.07312	Alpha_A701S,Alpha_L5F,Alpha_T724I,B1_N439K_del69-70,C363
187-222	ACTTGGTTCCATGCTATACATGTCTCTGGGACCAAT	ACTTGGTTCCATGCTAT------CTCTGGGACCAAT	c.204_209delACATGT	p.His69_Val70del	H69_Val70del	TWFHAIHVSGTN	TWFHAISGTN	HLA-A0201	34380	37576.2	60	75	0.36123	0.11112	Alpha_A701S,Alpha_L5F,Alpha_T724I,B1_N439K_del69-70,C363
187-222	ACTTGGTTCCATGCTATACATGTCTCTGGGACCAAT	ACTTGGTTCCATGCTAT------CTCTGGGACCAAT	c.204_209delACATGT	p.His69_Val70del	H69_Val70del	TWFHAIHVSGTN	TWFHAISGTN	HLA-A3001	36804	25561.8	85	45	0.32323	0.07312	Alpha_A701S,Alpha_L5F,Alpha_T724I,B1_N439K_del69-70,C363
187-222	ACTTGGTTCCATGCTATACATGTCTCTGGGACCAAT	ACTTGGTTCCATGCTAT------CTCTGGGACCAAT	c.204_209delACATGT	p.His69_Val70del	H69_Val70del	TWFHAIHVSGTN	TWFHAISGTN	HLA-B0801	37097.5	37911.9	80	85	0.32313	0.07302	Alpha_A701S,Alpha_L5F,Alpha_T724I,B1_N439K_del69-70,C363
187-222	ACTTGGTTCCATGCTATACATGTCTCTGGGACCAAT	ACTTGGTTCCATGCTAT------CTCTGGGACCAAT	c.204_209delACATGT	p.His69_Val70del	H69_Val70del	TWFHAIHVSGTN	TWFHAISGTN	HLA-B1801	30423.1	33756.3	34	47	0.36123	0.11112	Alpha_A701S,Alpha_L5F,Alpha_T724I,B1_N439K_del69-70,C363
187-222	ACTTGGTTCCATGCTATACATGTCTCTGGGACCAAT	ACTTGGTTCCATGCTAT------CTCTGGGACCAAT	c.204_209delACATGT	p.His69_Val70del	H69_Val70del	TWFHAIHVSGTN	TWFHAISGTN	HLA-B4403	44108.1	40573.5	55	36	0.32323	0.07312	Alpha_A701S,Alpha_L5F,Alpha_T724I,B1_N439K_del69-70,C363
190-225	TGGTTCCATGCTATACATGTCTCTGGGACCAATGGT	TGGTTCCATGCTAT------CTCTGGGACCAATGGT	c.204_209delACATGT	p.His69_Val70del	H69_Val70del	WFHAIHVSGTNG	WFHAISGTNG	HLA-A0101	33463.2	36127.8	55	70	0.10855	0.07253	Alpha_A701S,Alpha_L5F,Alpha_T724I,B1_N439K_del69-70,C363
190-225	TGGTTCCATGCTATACATGTCTCTGGGACCAATGGT	TGGTTCCATGCTAT------CTCTGGGACCAATGGT	c.204_209delACATGT	p.His69_Val70del	H69_Val70del	WFHAIHVSGTNG	WFHAISGTNG	HLA-A0201	36177.1	37099.9	70	70	0.11905	0.08303	Alpha_A701S,Alpha_L5F,Alpha_T724I,B1_N439K_del69-70,C363
190-225	TGGTTCCATGCTATACATGTCTCTGGGACCAATGGT	TGGTTCCATGCTAT------CTCTGGGACCAATGGT	c.204_209delACATGT	p.His69_Val70del	H69_Val70del	WFHAIHVSGTNG	WFHAISGTNG	HLA-A3001	34595.7	22406.2	75	37	0.10855	0.07253	Alpha_A701S,Alpha_L5F,Alpha_T724I,B1_N439K_del69-70,C363
190-225	TGGTTCCATGCTATACATGTCTCTGGGACCAATGGT	TGGTTCCATGCTAT------CTCTGGGACCAATGGT	c.204_209delACATGT	p.His69_Val70del	H69_Val70del	WFHAIHVSGTNG	WFHAISGTNG	HLA-B0801	35500.8	34282.7	75	70	-0.01055	-0.04657	Alpha_A701S,Alpha_L5F,Alpha_T724I,B1_N439K_del69-70,C363
190-225	TGGTTCCATGCTATACATGTCTCTGGGACCAATGGT	TGGTTCCATGCTAT------CTCTGGGACCAATGGT	c.204_209delACATGT	p.His69_Val70del	H69_Val70del	WFHAIHVSGTNG	WFHAISGTNG	HLA-B1801	33804.6	37441	48	70	0.11905	0.08303	Alpha_A701S,Alpha_L5F,Alpha_T724I,B1_N439K_del69-70,C363
190-225	TGGTTCCATGCTATACATGTCTCTGGGACCAATGGT	TGGTTCCATGCTAT------CTCTGGGACCAATGGT	c.204_209delACATGT	p.His69_Val70del	H69_Val70del	WFHAIHVSGTNG	WFHAISGTNG	HLA-B4403	46444.3	44210.8	80	55	0.10855	0.07253	Alpha_A701S,Alpha_L5F,Alpha_T724I,B1_N439K_del69-70,C363
193-228	TTCCATGCTATACATGTCTCTGGGACCAATGGTACT	TTCCATGCTAT------CTCTGGGACCAATGGTACT	c.204_209delACATGT	p.His69_Val70del	H69_Val70del	FHAIHVSGTNGT	FHAISGTNGT	HLA-A0101	37329.4	33746.5	80	55	0.09186	0.0369	Alpha_A701S,Alpha_L5F,Alpha_T724I,B1_N439K_del69-70,C363
193-228	TTCCATGCTATACATGTCTCTGGGACCAATGGTACT	TTCCATGCTAT------CTCTGGGACCAATGGTACT	c.204_209delACATGT	p.His69_Val70del	H69_Val70del	FHAIHVSGTNGT	FHAISGTNGT	HLA-A0201	37407.4	21898.1	75	30	0.10456	0.0496	Alpha_A701S,Alpha_L5F,Alpha_T724I,B1_N439K_del69-70,C363
193-228	TTCCATGCTATACATGTCTCTGGGACCAATGGTACT	TTCCATGCTAT------CTCTGGGACCAATGGTACT	c.204_209delACATGT	p.His69_Val70del	H69_Val70del	FHAIHVSGTNGT	FHAISGTNGT	HLA-A3001	34817.6	23077.9	75	39	0.09186	0.0369	Alpha_A701S,Alpha_L5F,Alpha_T724I,B1_N439K_del69-70,C363
193-228	TTCCATGCTATACATGTCTCTGGGACCAATGGTACT	TTCCATGCTAT------CTCTGGGACCAATGGTACT	c.204_209delACATGT	p.His69_Val70del	H69_Val70del	FHAIHVSGTNGT	FHAISGTNGT	HLA-B0801	40273.9	36744.7	95	80	0.07306	0.2107	Alpha_A701S,Alpha_L5F,Alpha_T724I,B1_N439K_del69-70,C363
193-228	TTCCATGCTATACATGTCTCTGGGACCAATGGTACT	TTCCATGCTAT------CTCTGGGACCAATGGTACT	c.204_209delACATGT	p.His69_Val70del	H69_Val70del	FHAIHVSGTNGT	FHAISGTNGT	HLA-B1801	43224.1	42857.2	99	99	0.10456	0.0496	Alpha_A701S,Alpha_L5F,Alpha_T724I,B1_N439K_del69-70,C363
193-228	TTCCATGCTATACATGTCTCTGGGACCAATGGTACT	TTCCATGCTAT------CTCTGGGACCAATGGTACT	c.204_209delACATGT	p.His69_Val70del	H69_Val70del	FHAIHVSGTNGT	FHAISGTNGT	HLA-B4403	46357.4	46232.7	80	80	0.09186	0.0369	Alpha_A701S,Alpha_L5F,Alpha_T724I,B1_N439K_del69-70,C363
196-231	CATGCTATACATGTCTCTGGGACCAATGGTACTAAG	CATGCTAT------CTCTGGGACCAATGGTACTAAG	c.204_209delACATGT	p.His69_Val70del	H69_Val70del	HAIHVSGTNGTK	HAISGTNGTK	HLA-A0101	38337.1	35307.7	85	65	0.03373	-0.07316	Alpha_A701S,Alpha_L5F,Alpha_T724I,B1_N439K_del69-70,C363
196-231	CATGCTATACATGTCTCTGGGACCAATGGTACTAAG	CATGCTAT------CTCTGGGACCAATGGTACTAAG	c.204_209delACATGT	p.His69_Val70del	H69_Val70del	HAIHVSGTNGTK	HAISGTNGTK	HLA-A0201	38988.9	39409.2	80	80	0.07693	-0.02996	Alpha_A701S,Alpha_L5F,Alpha_T724I,B1_N439K_del69-70,C363
196-231	CATGCTATACATGTCTCTGGGACCAATGGTACTAAG	CATGCTAT------CTCTGGGACCAATGGTACTAAG	c.204_209delACATGT	p.His69_Val70del	H69_Val70del	HAIHVSGTNGTK	HAISGTNGTK	HLA-A3001	13651.7	2232.9	20	4	0.03373	-0.07316	Alpha_A701S,Alpha_L5F,Alpha_T724I,B1_N439K_del69-70,C363
196-231	CATGCTATACATGTCTCTGGGACCAATGGTACTAAG	CATGCTAT------CTCTGGGACCAATGGTACTAAG	c.204_209delACATGT	p.His69_Val70del	H69_Val70del	HAIHVSGTNGTK	HAISGTNGTK	HLA-B0801	41406.3	38906.7	99	90	0.03673	-0.06296	Alpha_A701S,Alpha_L5F,Alpha_T724I,B1_N439K_del69-70,C363
196-231	CATGCTATACATGTCTCTGGGACCAATGGTACTAAG	CATGCTAT------CTCTGGGACCAATGGTACTAAG	c.204_209delACATGT	p.His69_Val70del	H69_Val70del	HAIHVSGTNGTK	HAISGTNGTK	HLA-B1801	41972.4	42310.8	95	95	0.07693	-0.02996	Alpha_A701S,Alpha_L5F,Alpha_T724I,B1_N439K_del69-70,C363
196-231	CATGCTATACATGTCTCTGGGACCAATGGTACTAAG	CATGCTAT------CTCTGGGACCAATGGTACTAAG	c.204_209delACATGT	p.His69_Val70del	H69_Val70del	HAIHVSGTNGTK	HAISGTNGTK	HLA-B4403	46341.4	46235.2	80	80	0.03373	-0.07316	Alpha_A701S,Alpha_L5F,Alpha_T724I,B1_N439K_del69-70,C363
199-234	GCTATACATGTCTCTGGGACCAATGGTACTAAGAGG	GCTAT------CTCTGGGACCAATGGTACTAAGAGG	c.204_209delACATGT	p.His69_Val70del	H69_Val70del	AIHVSGTNGTKR	AISGTNGTKR	HLA-A0101	37287.8	37429.7	75	80	-0.1483	0.13026	Alpha_A701S,Alpha_L5F,Alpha_T724I,B1_N439K_del69-70,C363
199-234	GCTATACATGTCTCTGGGACCAATGGTACTAAGAGG	GCTAT------CTCTGGGACCAATGGTACTAAGAGG	c.204_209delACATGT	p.His69_Val70del	H69_Val70del	AIHVSGTNGTKR	AISGTNGTKR	HLA-A0201	39878.4	39901.3	85	85	-0.1378	0.07656	Alpha_A701S,Alpha_L5F,Alpha_T724I,B1_N439K_del69-70,C363
199-234	GCTATACATGTCTCTGGGACCAATGGTACTAAGAGG	GCTAT------CTCTGGGACCAATGGTACTAAGAGG	c.204_209delACATGT	p.His69_Val70del	H69_Val70del	AIHVSGTNGTKR	AISGTNGTKR	HLA-A3001	16111.2	11709.1	24	17	-0.1483	0.13026	Alpha_A701S,Alpha_L5F,Alpha_T724I,B1_N439K_del69-70,C363
199-234	GCTATACATGTCTCTGGGACCAATGGTACTAAGAGG	GCTAT------CTCTGGGACCAATGGTACTAAGAGG	c.204_209delACATGT	p.His69_Val70del	H69_Val70del	AIHVSGTNGTKR	AISGTNGTKR	HLA-B0801	42464.4	41177.6	99	95	0.0233	0.03876	Alpha_A701S,Alpha_L5F,Alpha_T724I,B1_N439K_del69-70,C363
199-234	GCTATACATGTCTCTGGGACCAATGGTACTAAGAGG	GCTAT------CTCTGGGACCAATGGTACTAAGAGG	c.204_209delACATGT	p.His69_Val70del	H69_Val70del	AIHVSGTNGTKR	AISGTNGTKR	HLA-B1801	42360.7	43227.4	95	99	-0.1378	0.07656	Alpha_A701S,Alpha_L5F,Alpha_T724I,B1_N439K_del69-70,C363
199-234	GCTATACATGTCTCTGGGACCAATGGTACTAAGAGG	GCTAT------CTCTGGGACCAATGGTACTAAGAGG	c.204_209delACATGT	p.His69_Val70del	H69_Val70del	AIHVSGTNGTKR	AISGTNGTKR	HLA-B4403	46424.2	46017.1	80	75	-0.1483	0.13026	Alpha_A701S,Alpha_L5F,Alpha_T724I,B1_N439K_del69-70,C363
1-36	ATGTTTGTTTTTCTTGTTTTATTGCCACTAGTCTCT	ATGTTTGTTTTTtTTGTTTTATTGCCACTAGTCTCT	c.13C>T	p.Leu5Phe	L5F	MFVFLVLLPLVS	MFVFFVLLPLVS	HLA-A0101	23458	20922.1	15	11	0.14036	0.26516	Alpha_L5F
1-36	ATGTTTGTTTTTCTTGTTTTATTGCCACTAGTCTCT	ATGTTTGTTTTTtTTGTTTTATTGCCACTAGTCTCT	c.13C>T	p.Leu5Phe	L5F	MFVFLVLLPLVS	MFVFFVLLPLVS	HLA-A0201	758.4	584.1	3.5	3	0.15376	0.27856	Alpha_L5F
1-36	ATGTTTGTTTTTCTTGTTTTATTGCCACTAGTCTCT	ATGTTTGTTTTTtTTGTTTTATTGCCACTAGTCTCT	c.13C>T	p.Leu5Phe	L5F	MFVFLVLLPLVS	MFVFFVLLPLVS	HLA-A3001	16410.8	14909.6	25	22	0.14036	0.26516	Alpha_L5F
1-36	ATGTTTGTTTTTCTTGTTTTATTGCCACTAGTCTCT	ATGTTTGTTTTTtTTGTTTTATTGCCACTAGTCTCT	c.13C>T	p.Leu5Phe	L5F	MFVFLVLLPLVS	MFVFFVLLPLVS	HLA-B0801	15546.8	15264.6	17	16	0.16456	0.16456	Alpha_L5F
1-36	ATGTTTGTTTTTCTTGTTTTATTGCCACTAGTCTCT	ATGTTTGTTTTTtTTGTTTTATTGCCACTAGTCTCT	c.13C>T	p.Leu5Phe	L5F	MFVFLVLLPLVS	MFVFFVLLPLVS	HLA-B1801	22892.8	21829.5	17	15	0.15376	0.27856	Alpha_L5F
1-36	ATGTTTGTTTTTCTTGTTTTATTGCCACTAGTCTCT	ATGTTTGTTTTTtTTGTTTTATTGCCACTAGTCTCT	c.13C>T	p.Leu5Phe	L5F	MFVFLVLLPLVS	MFVFFVLLPLVS	HLA-B4403	37029.7	35096.7	26	23	0.14036	0.26516	Alpha_L5F
4-39	TTTGTTTTTCTTGTTTTATTGCCACTAGTCTCTAGT	TTTGTTTTTtTTGTTTTATTGCCACTAGTCTCTAGT	c.13C>T	p.Leu5Phe	L5F	FVFLVLLPLVSS	FVFFVLLPLVSS	HLA-A0101	24975.7	21974.7	19	13	-0.06518	0.06378	Alpha_L5F
4-39	TTTGTTTTTCTTGTTTTATTGCCACTAGTCTCTAGT	TTTGTTTTTtTTGTTTTATTGCCACTAGTCTCTAGT	c.13C>T	p.Leu5Phe	L5F	FVFLVLLPLVSS	FVFFVLLPLVSS	HLA-A0201	804	625.9	3.5	3.5	-0.02718	0.10178	Alpha_L5F
4-39	TTTGTTTTTCTTGTTTTATTGCCACTAGTCTCTAGT	TTTGTTTTTtTTGTTTTATTGCCACTAGTCTCTAGT	c.13C>T	p.Leu5Phe	L5F	FVFLVLLPLVSS	FVFFVLLPLVSS	HLA-A3001	20150.7	19505.2	32	31	-0.06518	0.06378	Alpha_L5F
4-39	TTTGTTTTTCTTGTTTTATTGCCACTAGTCTCTAGT	TTTGTTTTTtTTGTTTTATTGCCACTAGTCTCTAGT	c.13C>T	p.Leu5Phe	L5F	FVFLVLLPLVSS	FVFFVLLPLVSS	HLA-B0801	19122.8	19117.8	22	22	-0.06738	0.06158	Alpha_L5F
4-39	TTTGTTTTTCTTGTTTTATTGCCACTAGTCTCTAGT	TTTGTTTTTtTTGTTTTATTGCCACTAGTCTCTAGT	c.13C>T	p.Leu5Phe	L5F	FVFLVLLPLVSS	FVFFVLLPLVSS	HLA-B1801	30031.2	28633.8	33	29	-0.02718	0.10178	Alpha_L5F
4-39	TTTGTTTTTCTTGTTTTATTGCCACTAGTCTCTAGT	TTTGTTTTTtTTGTTTTATTGCCACTAGTCTCTAGT	c.13C>T	p.Leu5Phe	L5F	FVFLVLLPLVSS	FVFFVLLPLVSS	HLA-B4403	44943	43982.3	65	55	-0.06518	0.06378	Alpha_L5F
7-42	GTTTTTCTTGTTTTATTGCCACTAGTCTCTAGTCAG	GTTTTTtTTGTTTTATTGCCACTAGTCTCTAGTCAG	c.13C>T	p.Leu5Phe	L5F	VFLVLLPLVSSQ	VFFVLLPLVSSQ	HLA-A0101	31088.9	29360.4	41	33	-0.23794	-0.23794	Alpha_L5F
7-42	GTTTTTCTTGTTTTATTGCCACTAGTCTCTAGTCAG	GTTTTTtTTGTTTTATTGCCACTAGTCTCTAGTCAG	c.13C>T	p.Leu5Phe	L5F	VFLVLLPLVSSQ	VFFVLLPLVSSQ	HLA-A0201	6821.4	10637.5	12	16	-0.24154	-0.19994	Alpha_L5F
7-42	GTTTTTCTTGTTTTATTGCCACTAGTCTCTAGTCAG	GTTTTTtTTGTTTTATTGCCACTAGTCTCTAGTCAG	c.13C>T	p.Leu5Phe	L5F	VFLVLLPLVSSQ	VFFVLLPLVSSQ	HLA-A3001	20499	19461.3	33	31	-0.23794	-0.23794	Alpha_L5F
7-42	GTTTTTCTTGTTTTATTGCCACTAGTCTCTAGTCAG	GTTTTTtTTGTTTTATTGCCACTAGTCTCTAGTCAG	c.13C>T	p.Leu5Phe	L5F	VFLVLLPLVSSQ	VFFVLLPLVSSQ	HLA-B0801	32517.7	33638.2	60	65	-0.23074	-0.18914	Alpha_L5F
7-42	GTTTTTCTTGTTTTATTGCCACTAGTCTCTAGTCAG	GTTTTTtTTGTTTTATTGCCACTAGTCTCTAGTCAG	c.13C>T	p.Leu5Phe	L5F	VFLVLLPLVSSQ	VFFVLLPLVSSQ	HLA-B1801	34456	32472.4	55	42	-0.24154	-0.19994	Alpha_L5F
7-42	GTTTTTCTTGTTTTATTGCCACTAGTCTCTAGTCAG	GTTTTTtTTGTTTTATTGCCACTAGTCTCTAGTCAG	c.13C>T	p.Leu5Phe	L5F	VFLVLLPLVSSQ	VFFVLLPLVSSQ	HLA-B4403	44631.9	43231.6	60	48	-0.23794	-0.23794	Alpha_L5F
10-45	TTTCTTGTTTTATTGCCACTAGTCTCTAGTCAGTGT	TTTtTTGTTTTATTGCCACTAGTCTCTAGTCAGTGT	c.13C>T	p.Leu5Phe	L5F	FLVLLPLVSSQC	FFVLLPLVSSQC	HLA-A0101	31649.9	31584.9	44	44	-0.21066	-0.21066	Alpha_L5F
10-45	TTTCTTGTTTTATTGCCACTAGTCTCTAGTCAGTGT	TTTtTTGTTTTATTGCCACTAGTCTCTAGTCAGTGT	c.13C>T	p.Leu5Phe	L5F	FLVLLPLVSSQC	FFVLLPLVSSQC	HLA-A0201	4914.1	10643.7	9.5	16	-0.19726	-0.19726	Alpha_L5F
10-45	TTTCTTGTTTTATTGCCACTAGTCTCTAGTCAGTGT	TTTtTTGTTTTATTGCCACTAGTCTCTAGTCAGTGT	c.13C>T	p.Leu5Phe	L5F	FLVLLPLVSSQC	FFVLLPLVSSQC	HLA-A3001	38106.4	37423.2	90	85	-0.21066	-0.21066	Alpha_L5F
10-45	TTTCTTGTTTTATTGCCACTAGTCTCTAGTCAGTGT	TTTtTTGTTTTATTGCCACTAGTCTCTAGTCAGTGT	c.13C>T	p.Leu5Phe	L5F	FLVLLPLVSSQC	FFVLLPLVSSQC	HLA-B0801	31586.6	34541.1	55	70	-0.18646	-0.18646	Alpha_L5F
10-45	TTTCTTGTTTTATTGCCACTAGTCTCTAGTCAGTGT	TTTtTTGTTTTATTGCCACTAGTCTCTAGTCAGTGT	c.13C>T	p.Leu5Phe	L5F	FLVLLPLVSSQC	FFVLLPLVSSQC	HLA-B1801	36659.7	34061.6	65	49	-0.19726	-0.19726	Alpha_L5F
10-45	TTTCTTGTTTTATTGCCACTAGTCTCTAGTCAGTGT	TTTtTTGTTTTATTGCCACTAGTCTCTAGTCAGTGT	c.13C>T	p.Leu5Phe	L5F	FLVLLPLVSSQC	FFVLLPLVSSQC	HLA-B4403	46611.4	46253.8	85	80	-0.21066	-0.21066	Alpha_L5F
13-48	CTTGTTTTATTGCCACTAGTCTCTAGTCAGTGTGTT	tTTGTTTTATTGCCACTAGTCTCTAGTCAGTGTGTT	c.13C>T	p.Leu5Phe	L5F	LVLLPLVSSQCV	FVLLPLVSSQCV	HLA-A0101	28296.9	28187.8	29	29	-0.28292	-0.28292	Alpha_L5F
13-48	CTTGTTTTATTGCCACTAGTCTCTAGTCAGTGTGTT	tTTGTTTTATTGCCACTAGTCTCTAGTCAGTGTGTT	c.13C>T	p.Leu5Phe	L5F	LVLLPLVSSQCV	FVLLPLVSSQCV	HLA-A0201	559.8	508.2	3	3	-0.28652	-0.28652	Alpha_L5F
13-48	CTTGTTTTATTGCCACTAGTCTCTAGTCAGTGTGTT	tTTGTTTTATTGCCACTAGTCTCTAGTCAGTGTGTT	c.13C>T	p.Leu5Phe	L5F	LVLLPLVSSQCV	FVLLPLVSSQCV	HLA-A3001	27789.3	31093.6	55	65	-0.28292	-0.28292	Alpha_L5F
13-48	CTTGTTTTATTGCCACTAGTCTCTAGTCAGTGTGTT	tTTGTTTTATTGCCACTAGTCTCTAGTCAGTGTGTT	c.13C>T	p.Leu5Phe	L5F	LVLLPLVSSQCV	FVLLPLVSSQCV	HLA-B0801	17565.3	17112.1	20	19	-0.27572	-0.27572	Alpha_L5F
13-48	CTTGTTTTATTGCCACTAGTCTCTAGTCAGTGTGTT	tTTGTTTTATTGCCACTAGTCTCTAGTCAGTGTGTT	c.13C>T	p.Leu5Phe	L5F	LVLLPLVSSQCV	FVLLPLVSSQCV	HLA-B1801	35806.7	35060.3	60	55	-0.28652	-0.28652	Alpha_L5F
13-48	CTTGTTTTATTGCCACTAGTCTCTAGTCAGTGTGTT	tTTGTTTTATTGCCACTAGTCTCTAGTCAGTGTGTT	c.13C>T	p.Leu5Phe	L5F	LVLLPLVSSQCV	FVLLPLVSSQCV	HLA-B4403	45964.4	45938	75	75	-0.28292	-0.28292	Alpha_L5F
2137-2172	GCCATACCCACAAATTTTACTATTAGTGTTACCACA	GCCATACCCAtAAATTTTACTATTAGTGTTACCATA	c.2147C>T	p.Thr716Ile	T716I	AIPTNFTISVTT	AIPINFTISVTI	HLA-A0101	32003.9	29872.8	46	36	0.37168	0.46654	Alpha_T724I
2137-2172	GCCATACCCACAAATTTTACTATTAGTGTTACCACA	GCCATACCCAtAAATTTTACTATTAGTGTTACCATA	c.2147C>T	p.Thr716Ile	T716I	AIPTNFTISVTT	AIPINFTISVTI	HLA-A0201	13019.2	4007.7	19	8.5	0.36808	0.46294	Alpha_T724I
2137-2172	GCCATACCCACAAATTTTACTATTAGTGTTACCACA	GCCATACCCAtAAATTTTACTATTAGTGTTACCATA	c.2147C>T	p.Thr716Ile	T716I	AIPTNFTISVTT	AIPINFTISVTI	HLA-A3001	32929.1	29620.1	70	60	0.37168	0.46654	Alpha_T724I
2137-2172	GCCATACCCACAAATTTTACTATTAGTGTTACCACA	GCCATACCCAtAAATTTTACTATTAGTGTTACCATA	c.2147C>T	p.Thr716Ile	T716I	AIPTNFTISVTT	AIPINFTISVTI	HLA-B0801	33962.6	24763.6	65	34	0.37438	0.46924	Alpha_T724I
2137-2172	GCCATACCCACAAATTTTACTATTAGTGTTACCACA	GCCATACCCAtAAATTTTACTATTAGTGTTACCATA	c.2147C>T	p.Thr716Ile	T716I	AIPTNFTISVTT	AIPINFTISVTI	HLA-B1801	36907.7	31632.8	65	39	0.36808	0.46294	Alpha_T724I
2137-2172	GCCATACCCACAAATTTTACTATTAGTGTTACCACA	GCCATACCCAtAAATTTTACTATTAGTGTTACCATA	c.2147C>T	p.Thr716Ile	T716I	AIPTNFTISVTT	AIPINFTISVTI	HLA-B4403	43661.3	36915.7	55	26	0.37168	0.46654	Alpha_T724I
2140-2175	ATACCCACAAATTTTACTATTAGTGTTACCACAGAA	ATACCCAtAAATTTTACTATTAGTGTTACCATAGAA	c.2147C>T	p.Thr716Ile	T716I	IPTNFTISVTTE	IPINFTISVTIE	HLA-A0101	34841.4	32194.9	65	47	0.16923	0.22431	Alpha_T724I
2140-2175	ATACCCACAAATTTTACTATTAGTGTTACCACAGAA	ATACCCAtAAATTTTACTATTAGTGTTACCATAGAA	c.2147C>T	p.Thr716Ile	T716I	IPTNFTISVTTE	IPINFTISVTIE	HLA-A0201	32854.4	24239	55	34	0.18183	0.26751	Alpha_T724I
2140-2175	ATACCCACAAATTTTACTATTAGTGTTACCACAGAA	ATACCCAtAAATTTTACTATTAGTGTTACCATAGAA	c.2147C>T	p.Thr716Ile	T716I	IPTNFTISVTTE	IPINFTISVTIE	HLA-A3001	34029.5	33454.5	75	70	0.16923	0.22431	Alpha_T724I
2140-2175	ATACCCACAAATTTTACTATTAGTGTTACCACAGAA	ATACCCAtAAATTTTACTATTAGTGTTACCATAGAA	c.2147C>T	p.Thr716Ile	T716I	IPTNFTISVTTE	IPINFTISVTIE	HLA-B0801	33619.3	27758.6	65	42	0.06783	0.15351	Alpha_T724I
2140-2175	ATACCCACAAATTTTACTATTAGTGTTACCACAGAA	ATACCCAtAAATTTTACTATTAGTGTTACCATAGAA	c.2147C>T	p.Thr716Ile	T716I	IPTNFTISVTTE	IPINFTISVTIE	HLA-B1801	33414	32749	46	43	0.18183	0.26751	Alpha_T724I
2140-2175	ATACCCACAAATTTTACTATTAGTGTTACCACAGAA	ATACCCAtAAATTTTACTATTAGTGTTACCATAGAA	c.2147C>T	p.Thr716Ile	T716I	IPTNFTISVTTE	IPINFTISVTIE	HLA-B4403	46452.8	43732.2	80	55	0.16923	0.22431	Alpha_T724I
2143-2178	CCCACAAATTTTACTATTAGTGTTACCACAGAAATT	CCCAtAAATTTTACTATTAGTGTTACCATAGAAATT	c.2147C>T	p.Thr716Ile	T716I	PTNFTISVTTEI	PINFTISVTIEI	HLA-A0101	25237.3	25283.4	20	20	0.25556	0.33512	Alpha_T724I
2143-2178	CCCACAAATTTTACTATTAGTGTTACCACAGAAATT	CCCAtAAATTTTACTATTAGTGTTACCATAGAAATT	c.2147C>T	p.Thr716Ile	T716I	PTNFTISVTTEI	PINFTISVTIEI	HLA-A0201	4583.3	1787.6	9	5.5	0.25346	0.33302	Alpha_T724I
2143-2178	CCCACAAATTTTACTATTAGTGTTACCACAGAAATT	CCCAtAAATTTTACTATTAGTGTTACCATAGAAATT	c.2147C>T	p.Thr716Ile	T716I	PTNFTISVTTEI	PINFTISVTIEI	HLA-A3001	28776.4	25978.9	55	46	0.25556	0.33512	Alpha_T724I
2143-2178	CCCACAAATTTTACTATTAGTGTTACCACAGAAATT	CCCAtAAATTTTACTATTAGTGTTACCATAGAAATT	c.2147C>T	p.Thr716Ile	T716I	PTNFTISVTTEI	PINFTISVTIEI	HLA-B0801	31968.3	31982.5	60	60	0.21566	0.29522	Alpha_T724I
2143-2178	CCCACAAATTTTACTATTAGTGTTACCACAGAAATT	CCCAtAAATTTTACTATTAGTGTTACCATAGAAATT	c.2147C>T	p.Thr716Ile	T716I	PTNFTISVTTEI	PINFTISVTIEI	HLA-B1801	31657.5	31404.7	39	38	0.25346	0.33302	Alpha_T724I
2143-2178	CCCACAAATTTTACTATTAGTGTTACCACAGAAATT	CCCAtAAATTTTACTATTAGTGTTACCATAGAAATT	c.2147C>T	p.Thr716Ile	T716I	PTNFTISVTTEI	PINFTISVTIEI	HLA-B4403	42152.6	41538.7	42	39	0.25556	0.33512	Alpha_T724I
2146-2181	ACAAATTTTACTATTAGTGTTACCACAGAAATTCTA	AtAAATTTTACTATTAGTGTTACCATAGAAATTCTA	c.2147C>T	p.Thr716Ile	T716I	TNFTISVTTEIL	INFTISVTIEIL	HLA-A0101	16864.7	19659.9	6.5	9	0.24782	0.24782	Alpha_T724I
2146-2181	ACAAATTTTACTATTAGTGTTACCACAGAAATTCTA	AtAAATTTTACTATTAGTGTTACCATAGAAATTCTA	c.2147C>T	p.Thr716Ile	T716I	TNFTISVTTEIL	INFTISVTIEIL	HLA-A0201	4829.5	1944.2	9.5	6	0.28582	0.28582	Alpha_T724I
2146-2181	ACAAATTTTACTATTAGTGTTACCACAGAAATTCTA	AtAAATTTTACTATTAGTGTTACCATAGAAATTCTA	c.2147C>T	p.Thr716Ile	T716I	TNFTISVTTEIL	INFTISVTIEIL	HLA-A3001	30349.1	27112.7	60	50	0.24782	0.24782	Alpha_T724I
2146-2181	ACAAATTTTACTATTAGTGTTACCACAGAAATTCTA	AtAAATTTTACTATTAGTGTTACCATAGAAATTCTA	c.2147C>T	p.Thr716Ile	T716I	TNFTISVTTEIL	INFTISVTIEIL	HLA-B0801	14866.2	15255.2	16	16	0.15622	0.15622	Alpha_T724I
2146-2181	ACAAATTTTACTATTAGTGTTACCACAGAAATTCTA	AtAAATTTTACTATTAGTGTTACCATAGAAATTCTA	c.2147C>T	p.Thr716Ile	T716I	TNFTISVTTEIL	INFTISVTIEIL	HLA-B1801	28918.1	28667	30	29	0.28582	0.28582	Alpha_T724I
2146-2181	ACAAATTTTACTATTAGTGTTACCACAGAAATTCTA	AtAAATTTTACTATTAGTGTTACCATAGAAATTCTA	c.2147C>T	p.Thr716Ile	T716I	TNFTISVTTEIL	INFTISVTIEIL	HLA-B4403	41936.6	41730.2	41	40	0.24782	0.24782	Alpha_T724I
2149-2184	AATTTTACTATTAGTGTTACCACAGAAATTCTACCA	AATTTTACTATTAGTGTTACCAtAGAAATTCTACCA	c.2171C>T	p.Thr724Ile	T724I	NFTISVTTEILP	NFTISVTIEILP	HLA-A0101	25048.7	25913.2	19	22	0.19446	0.28626	Alpha_T724I
2149-2184	AATTTTACTATTAGTGTTACCACAGAAATTCTACCA	AATTTTACTATTAGTGTTACCAtAGAAATTCTACCA	c.2171C>T	p.Thr724Ile	T724I	NFTISVTTEILP	NFTISVTIEILP	HLA-A0201	12067	5523.4	18	11	0.20706	0.29886	Alpha_T724I
2149-2184	AATTTTACTATTAGTGTTACCACAGAAATTCTACCA	AATTTTACTATTAGTGTTACCAtAGAAATTCTACCA	c.2171C>T	p.Thr724Ile	T724I	NFTISVTTEILP	NFTISVTIEILP	HLA-A3001	30834	30325.4	65	60	0.19446	0.28626	Alpha_T724I
2149-2184	AATTTTACTATTAGTGTTACCACAGAAATTCTACCA	AATTTTACTATTAGTGTTACCAtAGAAATTCTACCA	c.2171C>T	p.Thr724Ile	T724I	NFTISVTTEILP	NFTISVTIEILP	HLA-B0801	22188.6	24161.8	28	33	0.36816	0.45996	Alpha_T724I
2149-2184	AATTTTACTATTAGTGTTACCACAGAAATTCTACCA	AATTTTACTATTAGTGTTACCAtAGAAATTCTACCA	c.2171C>T	p.Thr724Ile	T724I	NFTISVTTEILP	NFTISVTIEILP	HLA-B1801	34817.2	34961.8	55	55	0.20706	0.29886	Alpha_T724I
2149-2184	AATTTTACTATTAGTGTTACCACAGAAATTCTACCA	AATTTTACTATTAGTGTTACCAtAGAAATTCTACCA	c.2171C>T	p.Thr724Ile	T724I	NFTISVTTEILP	NFTISVTIEILP	HLA-B4403	42965.8	41473.6	47	39	0.19446	0.28626	Alpha_T724I
2152-2187	TTTACTATTAGTGTTACCACAGAAATTCTACCAGTG	TTTACTATTAGTGTTACCAtAGAAATTCTACCAGTG	c.2171C>T	p.Thr724Ile	T724I	FTISVTTEILPV	FTISVTIEILPV	HLA-A0101	10167.2	10412.1	3	3	0.03099	0.12279	Alpha_T724I
2152-2187	TTTACTATTAGTGTTACCACAGAAATTCTACCAGTG	TTTACTATTAGTGTTACCAtAGAAATTCTACCAGTG	c.2171C>T	p.Thr724Ile	T724I	FTISVTTEILPV	FTISVTIEILPV	HLA-A0201	150.1	146	1.4	1.4	0.07419	0.16599	Alpha_T724I	weak	weak
2152-2187	TTTACTATTAGTGTTACCACAGAAATTCTACCAGTG	TTTACTATTAGTGTTACCAtAGAAATTCTACCAGTG	c.2171C>T	p.Thr724Ile	T724I	FTISVTTEILPV	FTISVTIEILPV	HLA-A3001	24599.4	24333.4	43	42	0.03099	0.12279	Alpha_T724I
2152-2187	TTTACTATTAGTGTTACCACAGAAATTCTACCAGTG	TTTACTATTAGTGTTACCAtAGAAATTCTACCAGTG	c.2171C>T	p.Thr724Ile	T724I	FTISVTTEILPV	FTISVTIEILPV	HLA-B0801	23023.8	25068	30	35	0.03399	0.12579	Alpha_T724I
2152-2187	TTTACTATTAGTGTTACCACAGAAATTCTACCAGTG	TTTACTATTAGTGTTACCAtAGAAATTCTACCAGTG	c.2171C>T	p.Thr724Ile	T724I	FTISVTTEILPV	FTISVTIEILPV	HLA-B1801	32035.1	32141	40	41	0.07419	0.16599	Alpha_T724I
2152-2187	TTTACTATTAGTGTTACCACAGAAATTCTACCAGTG	TTTACTATTAGTGTTACCAtAGAAATTCTACCAGTG	c.2171C>T	p.Thr724Ile	T724I	FTISVTTEILPV	FTISVTIEILPV	HLA-B4403	45886.9	45403.4	75	70	0.03099	0.12279	Alpha_T724I
2155-2190	ACTATTAGTGTTACCACAGAAATTCTACCAGTGTCT	ACTATTAGTGTTACCAtAGAAATTCTACCAGTGTCT	c.2171C>T	p.Thr724Ile	T724I	TISVTTEILPVS	TISVTIEILPVS	HLA-A0101	28460.5	28896.5	30	32	0.359	0.4508	Alpha_T724I
2155-2190	ACTATTAGTGTTACCACAGAAATTCTACCAGTGTCT	ACTATTAGTGTTACCAtAGAAATTCTACCAGTGTCT	c.2171C>T	p.Thr724Ile	T724I	TISVTTEILPVS	TISVTIEILPVS	HLA-A0201	11096.1	9935.8	16	15	0.3053	0.3971	Alpha_T724I
2155-2190	ACTATTAGTGTTACCACAGAAATTCTACCAGTGTCT	ACTATTAGTGTTACCAtAGAAATTCTACCAGTGTCT	c.2171C>T	p.Thr724Ile	T724I	TISVTTEILPVS	TISVTIEILPVS	HLA-A3001	24137.5	25514.8	42	45	0.359	0.4508	Alpha_T724I
2155-2190	ACTATTAGTGTTACCACAGAAATTCTACCAGTGTCT	ACTATTAGTGTTACCAtAGAAATTCTACCAGTGTCT	c.2171C>T	p.Thr724Ile	T724I	TISVTTEILPVS	TISVTIEILPVS	HLA-B0801	33217.9	33892.5	65	65	0.2675	0.3593	Alpha_T724I
2155-2190	ACTATTAGTGTTACCACAGAAATTCTACCAGTGTCT	ACTATTAGTGTTACCAtAGAAATTCTACCAGTGTCT	c.2171C>T	p.Thr724Ile	T724I	TISVTTEILPVS	TISVTIEILPVS	HLA-B1801	36785.3	35381.2	65	55	0.3053	0.3971	Alpha_T724I
2155-2190	ACTATTAGTGTTACCACAGAAATTCTACCAGTGTCT	ACTATTAGTGTTACCAtAGAAATTCTACCAGTGTCT	c.2171C>T	p.Thr724Ile	T724I	TISVTTEILPVS	TISVTIEILPVS	HLA-B4403	47050.8	46518.7	90	80	0.359	0.4508	Alpha_T724I
2158-2193	ATTAGTGTTACCACAGAAATTCTACCAGTGTCTATG	ATTAGTGTTACCAtAGAAATTCTACCAGTGTCTATG	c.2171C>T	p.Thr724Ile	T724I	ISVTTEILPVSM	ISVTIEILPVSM	HLA-A0101	26532.3	27299	23	26	0.23134	0.32314	Alpha_T724I
2158-2193	ATTAGTGTTACCACAGAAATTCTACCAGTGTCTATG	ATTAGTGTTACCAtAGAAATTCTACCAGTGTCTATG	c.2171C>T	p.Thr724Ile	T724I	ISVTTEILPVSM	ISVTIEILPVSM	HLA-A0201	15611.5	9382.2	22	15	0.24474	0.33654	Alpha_T724I
2158-2193	ATTAGTGTTACCACAGAAATTCTACCAGTGTCTATG	ATTAGTGTTACCAtAGAAATTCTACCAGTGTCTATG	c.2171C>T	p.Thr724Ile	T724I	ISVTTEILPVSM	ISVTIEILPVSM	HLA-A3001	24863.5	25021.9	43	44	0.23134	0.32314	Alpha_T724I
2158-2193	ATTAGTGTTACCACAGAAATTCTACCAGTGTCTATG	ATTAGTGTTACCAtAGAAATTCTACCAGTGTCTATG	c.2171C>T	p.Thr724Ile	T724I	ISVTTEILPVSM	ISVTIEILPVSM	HLA-B0801	29043.5	29117.1	46	46	0.20694	0.20694	Alpha_T724I
2158-2193	ATTAGTGTTACCACAGAAATTCTACCAGTGTCTATG	ATTAGTGTTACCAtAGAAATTCTACCAGTGTCTATG	c.2171C>T	p.Thr724Ile	T724I	ISVTTEILPVSM	ISVTIEILPVSM	HLA-B1801	25962.3	24321	22	19	0.24474	0.33654	Alpha_T724I
2158-2193	ATTAGTGTTACCACAGAAATTCTACCAGTGTCTATG	ATTAGTGTTACCAtAGAAATTCTACCAGTGTCTATG	c.2171C>T	p.Thr724Ile	T724I	ISVTTEILPVSM	ISVTIEILPVSM	HLA-B4403	45625	44710.1	70	60	0.23134	0.32314	Alpha_T724I
2161-2196	AGTGTTACCACAGAAATTCTACCAGTGTCTATGACC	AGTGTTACCAtAGAAATTCTACCAGTGTCTATGACC	c.2171C>T	p.Thr724Ile	T724I	SVTTEILPVSMT	SVTIEILPVSMT	HLA-A0101	28002.4	34168.6	28	60	0.00234	0.0972	Alpha_T724I
2161-2196	AGTGTTACCACAGAAATTCTACCAGTGTCTATGACC	AGTGTTACCAtAGAAATTCTACCAGTGTCTATGACC	c.2171C>T	p.Thr724Ile	T724I	SVTTEILPVSMT	SVTIEILPVSMT	HLA-A0201	20420.2	13887.7	28	20	0.01494	0.1098	Alpha_T724I
2161-2196	AGTGTTACCACAGAAATTCTACCAGTGTCTATGACC	AGTGTTACCAtAGAAATTCTACCAGTGTCTATGACC	c.2171C>T	p.Thr724Ile	T724I	SVTTEILPVSMT	SVTIEILPVSMT	HLA-A3001	30535.2	27741.2	60	55	0.00234	0.0972	Alpha_T724I
2161-2196	AGTGTTACCACAGAAATTCTACCAGTGTCTATGACC	AGTGTTACCAtAGAAATTCTACCAGTGTCTATGACC	c.2171C>T	p.Thr724Ile	T724I	SVTTEILPVSMT	SVTIEILPVSMT	HLA-B0801	33328.4	33425.2	65	65	-0.08256	0.0123	Alpha_T724I
2161-2196	AGTGTTACCACAGAAATTCTACCAGTGTCTATGACC	AGTGTTACCAtAGAAATTCTACCAGTGTCTATGACC	c.2171C>T	p.Thr724Ile	T724I	SVTTEILPVSMT	SVTIEILPVSMT	HLA-B1801	32659.1	32048.3	43	40	0.01494	0.1098	Alpha_T724I
2161-2196	AGTGTTACCACAGAAATTCTACCAGTGTCTATGACC	AGTGTTACCAtAGAAATTCTACCAGTGTCTATGACC	c.2171C>T	p.Thr724Ile	T724I	SVTTEILPVSMT	SVTIEILPVSMT	HLA-B4403	20900.8	20900.8	10	10	0.00234	0.0972	Alpha_T724I
2164-2199	GTTACCACAGAAATTCTACCAGTGTCTATGACCAAG	GTTACCAtAGAAATTCTACCAGTGTCTATGACCAAG	c.2171C>T	p.Thr724Ile	T724I	VTTEILPVSMTK	VTIEILPVSMTK	HLA-A0101	24681.2	32773.5	18	50	0.12343	0.12343	Alpha_T724I
2164-2199	GTTACCACAGAAATTCTACCAGTGTCTATGACCAAG	GTTACCAtAGAAATTCTACCAGTGTCTATGACCAAG	c.2171C>T	p.Thr724Ile	T724I	VTTEILPVSMTK	VTIEILPVSMTK	HLA-A0201	24675.4	15942	35	22	0.13603	0.16663	Alpha_T724I
2164-2199	GTTACCACAGAAATTCTACCAGTGTCTATGACCAAG	GTTACCAtAGAAATTCTACCAGTGTCTATGACCAAG	c.2171C>T	p.Thr724Ile	T724I	VTTEILPVSMTK	VTIEILPVSMTK	HLA-A3001	11635.6	9858.6	17	14	0.12343	0.12343	Alpha_T724I
2164-2199	GTTACCACAGAAATTCTACCAGTGTCTATGACCAAG	GTTACCAtAGAAATTCTACCAGTGTCTATGACCAAG	c.2171C>T	p.Thr724Ile	T724I	VTTEILPVSMTK	VTIEILPVSMTK	HLA-B0801	35500	34594.9	75	70	0.00643	0.03703	Alpha_T724I
2164-2199	GTTACCACAGAAATTCTACCAGTGTCTATGACCAAG	GTTACCAtAGAAATTCTACCAGTGTCTATGACCAAG	c.2171C>T	p.Thr724Ile	T724I	VTTEILPVSMTK	VTIEILPVSMTK	HLA-B1801	17267.7	15664.1	10	9	0.13603	0.16663	Alpha_T724I
2164-2199	GTTACCACAGAAATTCTACCAGTGTCTATGACCAAG	GTTACCAtAGAAATTCTACCAGTGTCTATGACCAAG	c.2171C>T	p.Thr724Ile	T724I	VTTEILPVSMTK	VTIEILPVSMTK	HLA-B4403	26584.3	30299.2	14	17	0.12343	0.12343	Alpha_T724I
2167-2202	ACCACAGAAATTCTACCAGTGTCTATGACCAAGACA	ACCAtAGAAATTCTACCAGTGTCTATGACCAAGACA	c.2171C>T	p.Thr724Ile	T724I	TTEILPVSMTKT	TIEILPVSMTKT	HLA-A0101	30128.9	35126.8	37	65	-0.10182	-0.10182	Alpha_T724I
2167-2202	ACCACAGAAATTCTACCAGTGTCTATGACCAAGACA	ACCAtAGAAATTCTACCAGTGTCTATGACCAAGACA	c.2171C>T	p.Thr724Ile	T724I	TTEILPVSMTKT	TIEILPVSMTKT	HLA-A0201	28871.5	28266.9	44	42	-0.06932	-0.06932	Alpha_T724I
2167-2202	ACCACAGAAATTCTACCAGTGTCTATGACCAAGACA	ACCAtAGAAATTCTACCAGTGTCTATGACCAAGACA	c.2171C>T	p.Thr724Ile	T724I	TTEILPVSMTKT	TIEILPVSMTKT	HLA-A3001	20652.2	26721.9	33	48	-0.10182	-0.10182	Alpha_T724I
2167-2202	ACCACAGAAATTCTACCAGTGTCTATGACCAAGACA	ACCAtAGAAATTCTACCAGTGTCTATGACCAAGACA	c.2171C>T	p.Thr724Ile	T724I	TTEILPVSMTKT	TIEILPVSMTKT	HLA-B0801	39126.6	37872.5	90	85	-0.05852	-0.05852	Alpha_T724I
2167-2202	ACCACAGAAATTCTACCAGTGTCTATGACCAAGACA	ACCAtAGAAATTCTACCAGTGTCTATGACCAAGACA	c.2171C>T	p.Thr724Ile	T724I	TTEILPVSMTKT	TIEILPVSMTKT	HLA-B1801	27934.6	26416.6	27	23	-0.06932	-0.06932	Alpha_T724I
2167-2202	ACCACAGAAATTCTACCAGTGTCTATGACCAAGACA	ACCAtAGAAATTCTACCAGTGTCTATGACCAAGACA	c.2171C>T	p.Thr724Ile	T724I	TTEILPVSMTKT	TIEILPVSMTKT	HLA-B4403	27186.1	30399.7	14	17	-0.10182	-0.10182	Alpha_T724I
2170-2205	ACAGAAATTCTACCAGTGTCTATGACCAAGACATCA	AtAGAAATTCTACCAGTGTCTATGACCAAGACATCA	c.2171C>T	p.Thr724Ile	T724I	TEILPVSMTKTS	IEILPVSMTKTS	HLA-A0101	36666.5	36638.3	75	75	-0.47318	-0.47318	Alpha_T724I
2170-2205	ACAGAAATTCTACCAGTGTCTATGACCAAGACATCA	AtAGAAATTCTACCAGTGTCTATGACCAAGACATCA	c.2171C>T	p.Thr724Ile	T724I	TEILPVSMTKTS	IEILPVSMTKTS	HLA-A0201	28133.8	28178.9	42	42	-0.42998	-0.42998	Alpha_T724I
2170-2205	ACAGAAATTCTACCAGTGTCTATGACCAAGACATCA	AtAGAAATTCTACCAGTGTCTATGACCAAGACATCA	c.2171C>T	p.Thr724Ile	T724I	TEILPVSMTKTS	IEILPVSMTKTS	HLA-A3001	30775	25846.9	65	46	-0.47318	-0.47318	Alpha_T724I
2170-2205	ACAGAAATTCTACCAGTGTCTATGACCAAGACATCA	AtAGAAATTCTACCAGTGTCTATGACCAAGACATCA	c.2171C>T	p.Thr724Ile	T724I	TEILPVSMTKTS	IEILPVSMTKTS	HLA-B0801	37084.6	37036.5	80	80	-0.41918	-0.41918	Alpha_T724I
2170-2205	ACAGAAATTCTACCAGTGTCTATGACCAAGACATCA	AtAGAAATTCTACCAGTGTCTATGACCAAGACATCA	c.2171C>T	p.Thr724Ile	T724I	TEILPVSMTKTS	IEILPVSMTKTS	HLA-B1801	22380.5	20284.8	16	13	-0.42998	-0.42998	Alpha_T724I
2170-2205	ACAGAAATTCTACCAGTGTCTATGACCAAGACATCA	AtAGAAATTCTACCAGTGTCTATGACCAAGACATCA	c.2171C>T	p.Thr724Ile	T724I	TEILPVSMTKTS	IEILPVSMTKTS	HLA-B4403	19244.8	23825.8	9	12	-0.47318	-0.47318	Alpha_T724I
958-993	GTCCAACCAACAGAATCTATTGTTAGATTTCCTAAT	GTCCAACCAACAGAATCTATTGTTAGATTTCCTAcT	c.992A>C	p.Asn331Thr	N331T	VQPTESIVRFPN	VQPTESIVRFPT	HLA-A0101	33719.1	28113.2	55	29	0.23758	0.23758	B1_N439K_del69-70
958-993	GTCCAACCAACAGAATCTATTGTTAGATTTCCTAAT	GTCCAACCAACAGAATCTATTGTTAGATTTCCTAcT	c.992A>C	p.Asn331Thr	N331T	VQPTESIVRFPN	VQPTESIVRFPT	HLA-A0201	31973.8	25760.9	55	37	0.23398	0.23398	B1_N439K_del69-70
958-993	GTCCAACCAACAGAATCTATTGTTAGATTTCCTAAT	GTCCAACCAACAGAATCTATTGTTAGATTTCCTAcT	c.992A>C	p.Asn331Thr	N331T	VQPTESIVRFPN	VQPTESIVRFPT	HLA-A3001	35688.4	30153	80	60	0.23758	0.23758	B1_N439K_del69-70
958-993	GTCCAACCAACAGAATCTATTGTTAGATTTCCTAAT	GTCCAACCAACAGAATCTATTGTTAGATTTCCTAcT	c.992A>C	p.Asn331Thr	N331T	VQPTESIVRFPN	VQPTESIVRFPT	HLA-B0801	34815	31954.5	70	60	0.13648	0.13648	B1_N439K_del69-70
958-993	GTCCAACCAACAGAATCTATTGTTAGATTTCCTAAT	GTCCAACCAACAGAATCTATTGTTAGATTTCCTAcT	c.992A>C	p.Asn331Thr	N331T	VQPTESIVRFPN	VQPTESIVRFPT	HLA-B1801	10560	10715.2	5.5	5.5	0.23398	0.23398	B1_N439K_del69-70
958-993	GTCCAACCAACAGAATCTATTGTTAGATTTCCTAAT	GTCCAACCAACAGAATCTATTGTTAGATTTCCTAcT	c.992A>C	p.Asn331Thr	N331T	VQPTESIVRFPN	VQPTESIVRFPT	HLA-B4403	27733.7	29800.5	15	17	0.23758	0.23758	B1_N439K_del69-70
961-996	CAACCAACAGAATCTATTGTTAGATTTCCTAATATT	CAACCAACAGAATCTATTGTTAGATTTCCTAcTATT	c.992A>C	p.Asn331Thr	N331T	QPTESIVRFPNI	QPTESIVRFPTI	HLA-A0101	30929.5	30229.1	40	37	0.14671	0.17317	B1_N439K_del69-70
961-996	CAACCAACAGAATCTATTGTTAGATTTCCTAATATT	CAACCAACAGAATCTATTGTTAGATTTCCTAcTATT	c.992A>C	p.Asn331Thr	N331T	QPTESIVRFPNI	QPTESIVRFPTI	HLA-A0201	31070.1	27923.4	49	42	0.15931	0.18577	B1_N439K_del69-70
961-996	CAACCAACAGAATCTATTGTTAGATTTCCTAATATT	CAACCAACAGAATCTATTGTTAGATTTCCTAcTATT	c.992A>C	p.Asn331Thr	N331T	QPTESIVRFPNI	QPTESIVRFPTI	HLA-A3001	15182.6	14732.1	23	22	0.14671	0.17317	B1_N439K_del69-70
961-996	CAACCAACAGAATCTATTGTTAGATTTCCTAATATT	CAACCAACAGAATCTATTGTTAGATTTCCTAcTATT	c.992A>C	p.Asn331Thr	N331T	QPTESIVRFPNI	QPTESIVRFPTI	HLA-B0801	19915.5	10676.9	24	11	0.32041	0.34687	B1_N439K_del69-70
961-996	CAACCAACAGAATCTATTGTTAGATTTCCTAATATT	CAACCAACAGAATCTATTGTTAGATTTCCTAcTATT	c.992A>C	p.Asn331Thr	N331T	QPTESIVRFPNI	QPTESIVRFPTI	HLA-B1801	7536	7346.4	4	4	0.15931	0.18577	B1_N439K_del69-70
961-996	CAACCAACAGAATCTATTGTTAGATTTCCTAATATT	CAACCAACAGAATCTATTGTTAGATTTCCTAcTATT	c.992A>C	p.Asn331Thr	N331T	QPTESIVRFPNI	QPTESIVRFPTI	HLA-B4403	10320.9	9507.5	5.5	5	0.14671	0.17317	B1_N439K_del69-70
964-999	CCAACAGAATCTATTGTTAGATTTCCTAATATTACA	CCAACAGAATCTATTGTTAGATTTCCTAcTATTACA	c.992A>C	p.Asn331Thr	N331T	PTESIVRFPNIT	PTESIVRFPTIT	HLA-A0101	28933.7	29823.7	32	35	0.24003	0.27825	B1_N439K_del69-70
964-999	CCAACAGAATCTATTGTTAGATTTCCTAATATTACA	CCAACAGAATCTATTGTTAGATTTCCTAcTATTACA	c.992A>C	p.Asn331Thr	N331T	PTESIVRFPNIT	PTESIVRFPTIT	HLA-A0201	32309	31280.5	55	50	0.27253	0.31075	B1_N439K_del69-70
964-999	CCAACAGAATCTATTGTTAGATTTCCTAATATTACA	CCAACAGAATCTATTGTTAGATTTCCTAcTATTACA	c.992A>C	p.Asn331Thr	N331T	PTESIVRFPNIT	PTESIVRFPTIT	HLA-A3001	19476.3	18619.9	31	29	0.24003	0.27825	B1_N439K_del69-70
964-999	CCAACAGAATCTATTGTTAGATTTCCTAATATTACA	CCAACAGAATCTATTGTTAGATTTCCTAcTATTACA	c.992A>C	p.Asn331Thr	N331T	PTESIVRFPNIT	PTESIVRFPTIT	HLA-B0801	30672.9	25079.9	55	35	0.14293	0.18115	B1_N439K_del69-70
964-999	CCAACAGAATCTATTGTTAGATTTCCTAATATTACA	CCAACAGAATCTATTGTTAGATTTCCTAcTATTACA	c.992A>C	p.Asn331Thr	N331T	PTESIVRFPNIT	PTESIVRFPTIT	HLA-B1801	14951.4	14861.7	8.5	8	0.27253	0.31075	B1_N439K_del69-70
964-999	CCAACAGAATCTATTGTTAGATTTCCTAATATTACA	CCAACAGAATCTATTGTTAGATTTCCTAcTATTACA	c.992A>C	p.Asn331Thr	N331T	PTESIVRFPNIT	PTESIVRFPTIT	HLA-B4403	11484.5	10636.8	6	5.5	0.24003	0.27825	B1_N439K_del69-70
967-1002	ACAGAATCTATTGTTAGATTTCCTAATATTACAAAC	ACAGAATCTATTGTTAGATTTCCTAcTATTACAAAC	c.992A>C	p.Asn331Thr	N331T	TESIVRFPNITN	TESIVRFPTITN	HLA-A0101	35590	34945.5	70	65	0.46272	0.46272	B1_N439K_del69-70
967-1002	ACAGAATCTATTGTTAGATTTCCTAATATTACAAAC	ACAGAATCTATTGTTAGATTTCCTAcTATTACAAAC	c.992A>C	p.Asn331Thr	N331T	TESIVRFPNITN	TESIVRFPTITN	HLA-A0201	31226.4	30140.6	50	47	0.40902	0.40902	B1_N439K_del69-70
967-1002	ACAGAATCTATTGTTAGATTTCCTAATATTACAAAC	ACAGAATCTATTGTTAGATTTCCTAcTATTACAAAC	c.992A>C	p.Asn331Thr	N331T	TESIVRFPNITN	TESIVRFPTITN	HLA-A3001	18758.8	18046.5	29	28	0.46272	0.46272	B1_N439K_del69-70
967-1002	ACAGAATCTATTGTTAGATTTCCTAATATTACAAAC	ACAGAATCTATTGTTAGATTTCCTAcTATTACAAAC	c.992A>C	p.Asn331Thr	N331T	TESIVRFPNITN	TESIVRFPTITN	HLA-B0801	33173.8	27228.8	65	41	0.36882	0.36882	B1_N439K_del69-70
967-1002	ACAGAATCTATTGTTAGATTTCCTAATATTACAAAC	ACAGAATCTATTGTTAGATTTCCTAcTATTACAAAC	c.992A>C	p.Asn331Thr	N331T	TESIVRFPNITN	TESIVRFPTITN	HLA-B1801	12066.8	11917.7	6.5	6.5	0.40902	0.40902	B1_N439K_del69-70
967-1002	ACAGAATCTATTGTTAGATTTCCTAATATTACAAAC	ACAGAATCTATTGTTAGATTTCCTAcTATTACAAAC	c.992A>C	p.Asn331Thr	N331T	TESIVRFPNITN	TESIVRFPTITN	HLA-B4403	10200.7	9463.9	5.5	5	0.46272	0.46272	B1_N439K_del69-70
970-1005	GAATCTATTGTTAGATTTCCTAATATTACAAACTTG	GAATCTATTGTTAGATTTCCTAcTATTACAAACTTG	c.992A>C	p.Asn331Thr	N331T	ESIVRFPNITNL	ESIVRFPTITNL	HLA-A0101	30218.7	29343.9	37	33	0.21782	0.26192	B1_N439K_del69-70
970-1005	GAATCTATTGTTAGATTTCCTAATATTACAAACTTG	GAATCTATTGTTAGATTTCCTAcTATTACAAACTTG	c.992A>C	p.Asn331Thr	N331T	ESIVRFPNITNL	ESIVRFPTITNL	HLA-A0201	9462.1	7366.8	15	12	0.26102	0.30512	B1_N439K_del69-70
970-1005	GAATCTATTGTTAGATTTCCTAATATTACAAACTTG	GAATCTATTGTTAGATTTCCTAcTATTACAAACTTG	c.992A>C	p.Asn331Thr	N331T	ESIVRFPNITNL	ESIVRFPTITNL	HLA-A3001	21775.9	20701.6	36	33	0.21782	0.26192	B1_N439K_del69-70
970-1005	GAATCTATTGTTAGATTTCCTAATATTACAAACTTG	GAATCTATTGTTAGATTTCCTAcTATTACAAACTTG	c.992A>C	p.Asn331Thr	N331T	ESIVRFPNITNL	ESIVRFPTITNL	HLA-B0801	16125	12372.2	18	13	0.21062	0.25472	B1_N439K_del69-70
970-1005	GAATCTATTGTTAGATTTCCTAATATTACAAACTTG	GAATCTATTGTTAGATTTCCTAcTATTACAAACTTG	c.992A>C	p.Asn331Thr	N331T	ESIVRFPNITNL	ESIVRFPTITNL	HLA-B1801	34483.2	33644.4	55	47	0.26102	0.30512	B1_N439K_del69-70
970-1005	GAATCTATTGTTAGATTTCCTAATATTACAAACTTG	GAATCTATTGTTAGATTTCCTAcTATTACAAACTTG	c.992A>C	p.Asn331Thr	N331T	ESIVRFPNITNL	ESIVRFPTITNL	HLA-B4403	42736.3	42124.4	45	42	0.21782	0.26192	B1_N439K_del69-70
973-1008	TCTATTGTTAGATTTCCTAATATTACAAACTTGTGC	TCTATTGTTAGATTTCCTAcTATTACAAACTTGTGC	c.992A>C	p.Asn331Thr	N331T	SIVRFPNITNLC	SIVRFPTITNLC	HLA-A0101	33310.8	30915.8	55	40	0.26664	0.31074	B1_N439K_del69-70
973-1008	TCTATTGTTAGATTTCCTAATATTACAAACTTGTGC	TCTATTGTTAGATTTCCTAcTATTACAAACTTGTGC	c.992A>C	p.Asn331Thr	N331T	SIVRFPNITNLC	SIVRFPTITNLC	HLA-A0201	16654.1	13442.7	23	19	0.28004	0.32414	B1_N439K_del69-70
973-1008	TCTATTGTTAGATTTCCTAATATTACAAACTTGTGC	TCTATTGTTAGATTTCCTAcTATTACAAACTTGTGC	c.992A>C	p.Asn331Thr	N331T	SIVRFPNITNLC	SIVRFPTITNLC	HLA-A3001	27151.4	25946.9	50	46	0.26664	0.31074	B1_N439K_del69-70
973-1008	TCTATTGTTAGATTTCCTAATATTACAAACTTGTGC	TCTATTGTTAGATTTCCTAcTATTACAAACTTGTGC	c.992A>C	p.Asn331Thr	N331T	SIVRFPNITNLC	SIVRFPTITNLC	HLA-B0801	27073.1	27355.5	40	41	0.16604	0.21014	B1_N439K_del69-70
973-1008	TCTATTGTTAGATTTCCTAATATTACAAACTTGTGC	TCTATTGTTAGATTTCCTAcTATTACAAACTTGTGC	c.992A>C	p.Asn331Thr	N331T	SIVRFPNITNLC	SIVRFPTITNLC	HLA-B1801	37566.4	36862.6	70	65	0.28004	0.32414	B1_N439K_del69-70
973-1008	TCTATTGTTAGATTTCCTAATATTACAAACTTGTGC	TCTATTGTTAGATTTCCTAcTATTACAAACTTGTGC	c.992A>C	p.Asn331Thr	N331T	SIVRFPNITNLC	SIVRFPTITNLC	HLA-B4403	42726.2	42154.5	45	42	0.26664	0.31074	B1_N439K_del69-70
976-1011	ATTGTTAGATTTCCTAATATTACAAACTTGTGCCCT	ATTGTTAGATTTCCTAcTATTACAAACTTGTGCCCT	c.992A>C	p.Asn331Thr	N331T	IVRFPNITNLCP	IVRFPTITNLCP	HLA-A0101	34815.3	33046.9	65	55	0.22724	0.27134	B1_N439K_del69-70
976-1011	ATTGTTAGATTTCCTAATATTACAAACTTGTGCCCT	ATTGTTAGATTTCCTAcTATTACAAACTTGTGCCCT	c.992A>C	p.Asn331Thr	N331T	IVRFPNITNLCP	IVRFPTITNLCP	HLA-A0201	21601.8	17835.1	30	24	0.24404	0.28814	B1_N439K_del69-70
976-1011	ATTGTTAGATTTCCTAATATTACAAACTTGTGCCCT	ATTGTTAGATTTCCTAcTATTACAAACTTGTGCCCT	c.992A>C	p.Asn331Thr	N331T	IVRFPNITNLCP	IVRFPTITNLCP	HLA-A3001	24775.4	23704	43	40	0.22724	0.27134	B1_N439K_del69-70
976-1011	ATTGTTAGATTTCCTAATATTACAAACTTGTGCCCT	ATTGTTAGATTTCCTAcTATTACAAACTTGTGCCCT	c.992A>C	p.Asn331Thr	N331T	IVRFPNITNLCP	IVRFPTITNLCP	HLA-B0801	30715.1	32988.7	55	65	0.25484	0.29894	B1_N439K_del69-70
976-1011	ATTGTTAGATTTCCTAATATTACAAACTTGTGCCCT	ATTGTTAGATTTCCTAcTATTACAAACTTGTGCCCT	c.992A>C	p.Asn331Thr	N331T	IVRFPNITNLCP	IVRFPTITNLCP	HLA-B1801	37423.6	37025.3	70	65	0.24404	0.28814	B1_N439K_del69-70
976-1011	ATTGTTAGATTTCCTAATATTACAAACTTGTGCCCT	ATTGTTAGATTTCCTAcTATTACAAACTTGTGCCCT	c.992A>C	p.Asn331Thr	N331T	IVRFPNITNLCP	IVRFPTITNLCP	HLA-B4403	45491.9	45270.9	70	65	0.22724	0.27134	B1_N439K_del69-70
979-1014	GTTAGATTTCCTAATATTACAAACTTGTGCCCTTTT	GTTAGATTTCCTAcTATTACAAACTTGTGCCCTTTT	c.992A>C	p.Asn331Thr	N331T	VRFPNITNLCPF	VRFPTITNLCPF	HLA-A0101	25429.9	11902.5	20	4	0.09166	0.13576	B1_N439K_del69-70
979-1014	GTTAGATTTCCTAATATTACAAACTTGTGCCCTTTT	GTTAGATTTCCTAcTATTACAAACTTGTGCCCTTTT	c.992A>C	p.Asn331Thr	N331T	VRFPNITNLCPF	VRFPTITNLCPF	HLA-A0201	24355.2	17742.7	34	24	0.12966	0.17376	B1_N439K_del69-70
979-1014	GTTAGATTTCCTAATATTACAAACTTGTGCCCTTTT	GTTAGATTTCCTAcTATTACAAACTTGTGCCCTTTT	c.992A>C	p.Asn331Thr	N331T	VRFPNITNLCPF	VRFPTITNLCPF	HLA-A3001	26262.1	20809.9	47	34	0.09166	0.13576	B1_N439K_del69-70
979-1014	GTTAGATTTCCTAATATTACAAACTTGTGCCCTTTT	GTTAGATTTCCTAcTATTACAAACTTGTGCCCTTTT	c.992A>C	p.Asn331Thr	N331T	VRFPNITNLCPF	VRFPTITNLCPF	HLA-B0801	8787.8	9461.3	8.5	9	0.13596	0.13596	B1_N439K_del69-70
979-1014	GTTAGATTTCCTAATATTACAAACTTGTGCCCTTTT	GTTAGATTTCCTAcTATTACAAACTTGTGCCCTTTT	c.992A>C	p.Asn331Thr	N331T	VRFPNITNLCPF	VRFPTITNLCPF	HLA-B1801	12906	15421	7	8.5	0.12966	0.17376	B1_N439K_del69-70
979-1014	GTTAGATTTCCTAATATTACAAACTTGTGCCCTTTT	GTTAGATTTCCTAcTATTACAAACTTGTGCCCTTTT	c.992A>C	p.Asn331Thr	N331T	VRFPNITNLCPF	VRFPTITNLCPF	HLA-B4403	40631.9	39501	36	32	0.09166	0.13576	B1_N439K_del69-70
982-1017	AGATTTCCTAATATTACAAACTTGTGCCCTTTTGGT	AGATTTCCTAcTATTACAAACTTGTGCCCTTTTGGT	c.992A>C	p.Asn331Thr	N331T	RFPNITNLCPFG	RFPTITNLCPFG	HLA-A0101	29154.3	19056.5	33	8.5	0.20283	0.2484	B1_N439K_del69-70
982-1017	AGATTTCCTAATATTACAAACTTGTGCCCTTTTGGT	AGATTTCCTAcTATTACAAACTTGTGCCCTTTTGGT	c.992A>C	p.Asn331Thr	N331T	RFPNITNLCPFG	RFPTITNLCPFG	HLA-A0201	23126.4	20489.7	32	28	0.19923	0.2448	B1_N439K_del69-70
982-1017	AGATTTCCTAATATTACAAACTTGTGCCCTTTTGGT	AGATTTCCTAcTATTACAAACTTGTGCCCTTTTGGT	c.992A>C	p.Asn331Thr	N331T	RFPNITNLCPFG	RFPTITNLCPFG	HLA-A3001	22404	19667.7	37	31	0.20283	0.2484	B1_N439K_del69-70
982-1017	AGATTTCCTAATATTACAAACTTGTGCCCTTTTGGT	AGATTTCCTAcTATTACAAACTTGTGCCCTTTTGGT	c.992A>C	p.Asn331Thr	N331T	RFPNITNLCPFG	RFPTITNLCPFG	HLA-B0801	15783.8	16571.4	17	18	0.06963	0.1152	B1_N439K_del69-70
982-1017	AGATTTCCTAATATTACAAACTTGTGCCCTTTTGGT	AGATTTCCTAcTATTACAAACTTGTGCCCTTTTGGT	c.992A>C	p.Asn331Thr	N331T	RFPNITNLCPFG	RFPTITNLCPFG	HLA-B1801	22215	24265	16	19	0.19923	0.2448	B1_N439K_del69-70
982-1017	AGATTTCCTAATATTACAAACTTGTGCCCTTTTGGT	AGATTTCCTAcTATTACAAACTTGTGCCCTTTTGGT	c.992A>C	p.Asn331Thr	N331T	RFPNITNLCPFG	RFPTITNLCPFG	HLA-B4403	42638.9	42804.4	45	46	0.20283	0.2484	B1_N439K_del69-70
985-1020	TTTCCTAATATTACAAACTTGTGCCCTTTTGGTGAA	TTTCCTAcTATTACAAACTTGTGCCCTTTTGGTGAA	c.992A>C	p.Asn331Thr	N331T	FPNITNLCPFGE	FPTITNLCPFGE	HLA-A0101	30965.7	21639.9	41	12	0.22072	0.22072	B1_N439K_del69-70
985-1020	TTTCCTAATATTACAAACTTGTGCCCTTTTGGTGAA	TTTCCTAcTATTACAAACTTGTGCCCTTTTGGTGAA	c.992A>C	p.Asn331Thr	N331T	FPNITNLCPFGE	FPTITNLCPFGE	HLA-A0201	25919.7	22439.4	37	31	0.21862	0.23332	B1_N439K_del69-70
985-1020	TTTCCTAATATTACAAACTTGTGCCCTTTTGGTGAA	TTTCCTAcTATTACAAACTTGTGCCCTTTTGGTGAA	c.992A>C	p.Asn331Thr	N331T	FPNITNLCPFGE	FPTITNLCPFGE	HLA-A3001	33932.8	30755	75	65	0.22072	0.22072	B1_N439K_del69-70
985-1020	TTTCCTAATATTACAAACTTGTGCCCTTTTGGTGAA	TTTCCTAcTATTACAAACTTGTGCCCTTTTGGTGAA	c.992A>C	p.Asn331Thr	N331T	FPNITNLCPFGE	FPTITNLCPFGE	HLA-B0801	18667.1	19489.6	22	23	0.18082	0.19552	B1_N439K_del69-70
985-1020	TTTCCTAATATTACAAACTTGTGCCCTTTTGGTGAA	TTTCCTAcTATTACAAACTTGTGCCCTTTTGGTGAA	c.992A>C	p.Asn331Thr	N331T	FPNITNLCPFGE	FPTITNLCPFGE	HLA-B1801	24292.1	26762.7	19	24	0.21862	0.23332	B1_N439K_del69-70
985-1020	TTTCCTAATATTACAAACTTGTGCCCTTTTGGTGAA	TTTCCTAcTATTACAAACTTGTGCCCTTTTGGTGAA	c.992A>C	p.Asn331Thr	N331T	FPNITNLCPFGE	FPTITNLCPFGE	HLA-B4403	44963.9	45849.1	65	75	0.22072	0.22072	B1_N439K_del69-70
988-1023	CCTAATATTACAAACTTGTGCCCTTTTGGTGAAGTT	CCTAcTATTACAAACTTGTGCCCTTTTGGTGAAGTT	c.992A>C	p.Asn331Thr	N331T	PNITNLCPFGEV	PTITNLCPFGEV	HLA-A0101	27773.6	24776.2	27	18	0.04576	0.04576	B1_N439K_del69-70
988-1023	CCTAATATTACAAACTTGTGCCCTTTTGGTGAAGTT	CCTAcTATTACAAACTTGTGCCCTTTTGGTGAAGTT	c.992A>C	p.Asn331Thr	N331T	PNITNLCPFGEV	PTITNLCPFGEV	HLA-A0201	8631.6	7828.3	14	13	0.08896	0.08896	B1_N439K_del69-70
988-1023	CCTAATATTACAAACTTGTGCCCTTTTGGTGAAGTT	CCTAcTATTACAAACTTGTGCCCTTTTGGTGAAGTT	c.992A>C	p.Asn331Thr	N331T	PNITNLCPFGEV	PTITNLCPFGEV	HLA-A3001	25784.3	25781.8	46	46	0.04576	0.04576	B1_N439K_del69-70
988-1023	CCTAATATTACAAACTTGTGCCCTTTTGGTGAAGTT	CCTAcTATTACAAACTTGTGCCCTTTTGGTGAAGTT	c.992A>C	p.Asn331Thr	N331T	PNITNLCPFGEV	PTITNLCPFGEV	HLA-B0801	34419.5	34973.2	70	70	0.09526	0.09526	B1_N439K_del69-70
988-1023	CCTAATATTACAAACTTGTGCCCTTTTGGTGAAGTT	CCTAcTATTACAAACTTGTGCCCTTTTGGTGAAGTT	c.992A>C	p.Asn331Thr	N331T	PNITNLCPFGEV	PTITNLCPFGEV	HLA-B1801	35862.9	35689.5	60	60	0.08896	0.08896	B1_N439K_del69-70
988-1023	CCTAATATTACAAACTTGTGCCCTTTTGGTGAAGTT	CCTAcTATTACAAACTTGTGCCCTTTTGGTGAAGTT	c.992A>C	p.Asn331Thr	N331T	PNITNLCPFGEV	PTITNLCPFGEV	HLA-B4403	45855.1	46108.3	75	75	0.04576	0.04576	B1_N439K_del69-70
991-1026	AATATTACAAACTTGTGCCCTTTTGGTGAAGTTTTT	AcTATTACAAACTTGTGCCCTTTTGGTGAAGTTTTT	c.992A>C	p.Asn331Thr	N331T	NITNLCPFGEVF	TITNLCPFGEVF	HLA-A0101	21194.3	21287.4	11	12	0.14201	0.14201	B1_N439K_del69-70
991-1026	AATATTACAAACTTGTGCCCTTTTGGTGAAGTTTTT	AcTATTACAAACTTGTGCCCTTTTGGTGAAGTTTTT	c.992A>C	p.Asn331Thr	N331T	NITNLCPFGEVF	TITNLCPFGEVF	HLA-A0201	13381.2	12554.9	19	18	0.15461	0.15461	B1_N439K_del69-70
991-1026	AATATTACAAACTTGTGCCCTTTTGGTGAAGTTTTT	AcTATTACAAACTTGTGCCCTTTTGGTGAAGTTTTT	c.992A>C	p.Asn331Thr	N331T	NITNLCPFGEVF	TITNLCPFGEVF	HLA-A3001	27304.7	27284.6	50	50	0.14201	0.14201	B1_N439K_del69-70
991-1026	AATATTACAAACTTGTGCCCTTTTGGTGAAGTTTTT	AcTATTACAAACTTGTGCCCTTTTGGTGAAGTTTTT	c.992A>C	p.Asn331Thr	N331T	NITNLCPFGEVF	TITNLCPFGEVF	HLA-B0801	29623.6	30502.1	48	55	0.16541	0.16541	B1_N439K_del69-70
991-1026	AATATTACAAACTTGTGCCCTTTTGGTGAAGTTTTT	AcTATTACAAACTTGTGCCCTTTTGGTGAAGTTTTT	c.992A>C	p.Asn331Thr	N331T	NITNLCPFGEVF	TITNLCPFGEVF	HLA-B1801	22486.8	22610.5	16	16	0.15461	0.15461	B1_N439K_del69-70
991-1026	AATATTACAAACTTGTGCCCTTTTGGTGAAGTTTTT	AcTATTACAAACTTGTGCCCTTTTGGTGAAGTTTTT	c.992A>C	p.Asn331Thr	N331T	NITNLCPFGEVF	TITNLCPFGEVF	HLA-B4403	36170.4	36360.7	25	25	0.14201	0.14201	B1_N439K_del69-70
1282-1317	GATTTTACAGGCTGCGTTATAGCTTGGAATTCTAAC	GATTTTACAGGCTGCGTTATAGCTTGGAATTCTAAa	c.1317C>A	p.Asn439Lys	N439K	DFTGCVIAWNSN	DFTGCVIAWNSK	HLA-A0101	32749	24326.8	50	17	0.08738	0.08738	B1_N439K_del69-70
1282-1317	GATTTTACAGGCTGCGTTATAGCTTGGAATTCTAAC	GATTTTACAGGCTGCGTTATAGCTTGGAATTCTAAa	c.1317C>A	p.Asn439Lys	N439K	DFTGCVIAWNSN	DFTGCVIAWNSK	HLA-A0201	21605.5	21177.4	30	29	0.09998	0.09998	B1_N439K_del69-70
1282-1317	GATTTTACAGGCTGCGTTATAGCTTGGAATTCTAAC	GATTTTACAGGCTGCGTTATAGCTTGGAATTCTAAa	c.1317C>A	p.Asn439Lys	N439K	DFTGCVIAWNSN	DFTGCVIAWNSK	HLA-A3001	37967.7	20002.5	90	32	0.08738	0.08738	B1_N439K_del69-70
1282-1317	GATTTTACAGGCTGCGTTATAGCTTGGAATTCTAAC	GATTTTACAGGCTGCGTTATAGCTTGGAATTCTAAa	c.1317C>A	p.Asn439Lys	N439K	DFTGCVIAWNSN	DFTGCVIAWNSK	HLA-B0801	39548.4	39154.2	90	90	0.15248	0.15248	B1_N439K_del69-70
1282-1317	GATTTTACAGGCTGCGTTATAGCTTGGAATTCTAAC	GATTTTACAGGCTGCGTTATAGCTTGGAATTCTAAa	c.1317C>A	p.Asn439Lys	N439K	DFTGCVIAWNSN	DFTGCVIAWNSK	HLA-B1801	26771.9	27016.7	24	25	0.09998	0.09998	B1_N439K_del69-70
1282-1317	GATTTTACAGGCTGCGTTATAGCTTGGAATTCTAAC	GATTTTACAGGCTGCGTTATAGCTTGGAATTCTAAa	c.1317C>A	p.Asn439Lys	N439K	DFTGCVIAWNSN	DFTGCVIAWNSK	HLA-B4403	37074.6	37074.6	26	26	0.08738	0.08738	B1_N439K_del69-70
1285-1320	TTTACAGGCTGCGTTATAGCTTGGAATTCTAACAAT	TTTACAGGCTGCGTTATAGCTTGGAATTCTAAaAAT	c.1317C>A	p.Asn439Lys	N439K	FTGCVIAWNSNN	FTGCVIAWNSKN	HLA-A0101	34786.3	29847.9	65	36	0.22595	0.10373	B1_N439K_del69-70
1285-1320	TTTACAGGCTGCGTTATAGCTTGGAATTCTAACAAT	TTTACAGGCTGCGTTATAGCTTGGAATTCTAAaAAT	c.1317C>A	p.Asn439Lys	N439K	FTGCVIAWNSNN	FTGCVIAWNSKN	HLA-A0201	21205.3	21214	29	29	0.23695	0.11473	B1_N439K_del69-70
1285-1320	TTTACAGGCTGCGTTATAGCTTGGAATTCTAACAAT	TTTACAGGCTGCGTTATAGCTTGGAATTCTAAaAAT	c.1317C>A	p.Asn439Lys	N439K	FTGCVIAWNSNN	FTGCVIAWNSKN	HLA-A3001	38584.7	22036.1	90	36	0.22595	0.10373	B1_N439K_del69-70
1285-1320	TTTACAGGCTGCGTTATAGCTTGGAATTCTAACAAT	TTTACAGGCTGCGTTATAGCTTGGAATTCTAAaAAT	c.1317C>A	p.Asn439Lys	N439K	FTGCVIAWNSNN	FTGCVIAWNSKN	HLA-B0801	40681.2	40004.2	95	95	0.19675	0.07453	B1_N439K_del69-70
1285-1320	TTTACAGGCTGCGTTATAGCTTGGAATTCTAACAAT	TTTACAGGCTGCGTTATAGCTTGGAATTCTAAaAAT	c.1317C>A	p.Asn439Lys	N439K	FTGCVIAWNSNN	FTGCVIAWNSKN	HLA-B1801	39587.8	39340.6	80	80	0.23695	0.11473	B1_N439K_del69-70
1285-1320	TTTACAGGCTGCGTTATAGCTTGGAATTCTAACAAT	TTTACAGGCTGCGTTATAGCTTGGAATTCTAAaAAT	c.1317C>A	p.Asn439Lys	N439K	FTGCVIAWNSNN	FTGCVIAWNSKN	HLA-B4403	46099.3	46312.3	75	80	0.22595	0.10373	B1_N439K_del69-70
1288-1323	ACAGGCTGCGTTATAGCTTGGAATTCTAACAATCTT	ACAGGCTGCGTTATAGCTTGGAATTCTAAaAATCTT	c.1317C>A	p.Asn439Lys	N439K	TGCVIAWNSNNL	TGCVIAWNSKNL	HLA-A0101	31283.9	32722.8	42	49	0.4094	0.23286	B1_N439K_del69-70
1288-1323	ACAGGCTGCGTTATAGCTTGGAATTCTAACAATCTT	ACAGGCTGCGTTATAGCTTGGAATTCTAAaAATCTT	c.1317C>A	p.Asn439Lys	N439K	TGCVIAWNSNNL	TGCVIAWNSKNL	HLA-A0201	22521.9	24127	31	34	0.3919	0.21536	B1_N439K_del69-70
1288-1323	ACAGGCTGCGTTATAGCTTGGAATTCTAACAATCTT	ACAGGCTGCGTTATAGCTTGGAATTCTAAaAATCTT	c.1317C>A	p.Asn439Lys	N439K	TGCVIAWNSNNL	TGCVIAWNSKNL	HLA-A3001	37043.7	33632	85	75	0.4094	0.23286	B1_N439K_del69-70
1288-1323	ACAGGCTGCGTTATAGCTTGGAATTCTAACAATCTT	ACAGGCTGCGTTATAGCTTGGAATTCTAAaAATCTT	c.1317C>A	p.Asn439Lys	N439K	TGCVIAWNSNNL	TGCVIAWNSKNL	HLA-B0801	29398.5	28265.4	47	44	0.2623	0.08576	B1_N439K_del69-70
1288-1323	ACAGGCTGCGTTATAGCTTGGAATTCTAACAATCTT	ACAGGCTGCGTTATAGCTTGGAATTCTAAaAATCTT	c.1317C>A	p.Asn439Lys	N439K	TGCVIAWNSNNL	TGCVIAWNSKNL	HLA-B1801	38267.9	38843.6	75	75	0.3919	0.21536	B1_N439K_del69-70
1288-1323	ACAGGCTGCGTTATAGCTTGGAATTCTAACAATCTT	ACAGGCTGCGTTATAGCTTGGAATTCTAAaAATCTT	c.1317C>A	p.Asn439Lys	N439K	TGCVIAWNSNNL	TGCVIAWNSKNL	HLA-B4403	44429.5	44043.7	60	55	0.4094	0.23286	B1_N439K_del69-70
1291-1326	GGCTGCGTTATAGCTTGGAATTCTAACAATCTTGAT	GGCTGCGTTATAGCTTGGAATTCTAAaAATCTTGAT	c.1317C>A	p.Asn439Lys	N439K	GCVIAWNSNNLD	GCVIAWNSKNLD	HLA-A0101	34542.2	35617.8	60	70	0.20838	0.20838	B1_N439K_del69-70
1291-1326	GGCTGCGTTATAGCTTGGAATTCTAACAATCTTGAT	GGCTGCGTTATAGCTTGGAATTCTAAaAATCTTGAT	c.1317C>A	p.Asn439Lys	N439K	GCVIAWNSNNLD	GCVIAWNSKNLD	HLA-A0201	29787.9	31465.5	46	55	0.22178	0.22178	B1_N439K_del69-70
1291-1326	GGCTGCGTTATAGCTTGGAATTCTAACAATCTTGAT	GGCTGCGTTATAGCTTGGAATTCTAAaAATCTTGAT	c.1317C>A	p.Asn439Lys	N439K	GCVIAWNSNNLD	GCVIAWNSKNLD	HLA-A3001	37728.9	34507.8	85	75	0.20838	0.20838	B1_N439K_del69-70
1291-1326	GGCTGCGTTATAGCTTGGAATTCTAACAATCTTGAT	GGCTGCGTTATAGCTTGGAATTCTAAaAATCTTGAT	c.1317C>A	p.Asn439Lys	N439K	GCVIAWNSNNLD	GCVIAWNSKNLD	HLA-B0801	34352.5	33496.5	70	65	0.18368	0.18368	B1_N439K_del69-70
1291-1326	GGCTGCGTTATAGCTTGGAATTCTAACAATCTTGAT	GGCTGCGTTATAGCTTGGAATTCTAAaAATCTTGAT	c.1317C>A	p.Asn439Lys	N439K	GCVIAWNSNNLD	GCVIAWNSKNLD	HLA-B1801	40838.2	41120.2	90	90	0.22178	0.22178	B1_N439K_del69-70
1291-1326	GGCTGCGTTATAGCTTGGAATTCTAACAATCTTGAT	GGCTGCGTTATAGCTTGGAATTCTAAaAATCTTGAT	c.1317C>A	p.Asn439Lys	N439K	GCVIAWNSNNLD	GCVIAWNSKNLD	HLA-B4403	45081.3	44553.7	65	60	0.20838	0.20838	B1_N439K_del69-70
1294-1329	TGCGTTATAGCTTGGAATTCTAACAATCTTGATTCT	TGCGTTATAGCTTGGAATTCTAAaAATCTTGATTCT	c.1317C>A	p.Asn439Lys	N439K	CVIAWNSNNLDS	CVIAWNSKNLDS	HLA-A0101	35669.8	36510.9	70	75	0.08497	-0.11873	B1_N439K_del69-70
1294-1329	TGCGTTATAGCTTGGAATTCTAACAATCTTGATTCT	TGCGTTATAGCTTGGAATTCTAAaAATCTTGATTCT	c.1317C>A	p.Asn439Lys	N439K	CVIAWNSNNLDS	CVIAWNSKNLDS	HLA-A0201	30599	32778.4	48	55	0.12817	-0.07553	B1_N439K_del69-70
1294-1329	TGCGTTATAGCTTGGAATTCTAACAATCTTGATTCT	TGCGTTATAGCTTGGAATTCTAAaAATCTTGATTCT	c.1317C>A	p.Asn439Lys	N439K	CVIAWNSNNLDS	CVIAWNSKNLDS	HLA-A3001	39504	39403.6	95	90	0.08497	-0.11873	B1_N439K_del69-70
1294-1329	TGCGTTATAGCTTGGAATTCTAACAATCTTGATTCT	TGCGTTATAGCTTGGAATTCTAAaAATCTTGATTCT	c.1317C>A	p.Asn439Lys	N439K	CVIAWNSNNLDS	CVIAWNSKNLDS	HLA-B0801	35276.4	34471.6	75	70	-0.08753	-0.29123	B1_N439K_del69-70
1294-1329	TGCGTTATAGCTTGGAATTCTAACAATCTTGATTCT	TGCGTTATAGCTTGGAATTCTAAaAATCTTGATTCT	c.1317C>A	p.Asn439Lys	N439K	CVIAWNSNNLDS	CVIAWNSKNLDS	HLA-B1801	41750.9	42136.7	95	95	0.12817	-0.07553	B1_N439K_del69-70
1294-1329	TGCGTTATAGCTTGGAATTCTAACAATCTTGATTCT	TGCGTTATAGCTTGGAATTCTAAaAATCTTGATTCT	c.1317C>A	p.Asn439Lys	N439K	CVIAWNSNNLDS	CVIAWNSKNLDS	HLA-B4403	44857.5	44864.3	65	65	0.08497	-0.11873	B1_N439K_del69-70
1297-1332	GTTATAGCTTGGAATTCTAACAATCTTGATTCTAAG	GTTATAGCTTGGAATTCTAAaAATCTTGATTCTAAG	c.1317C>A	p.Asn439Lys	N439K	VIAWNSNNLDSK	VIAWNSKNLDSK	HLA-A0101	37182.6	38460.9	75	85	-0.03505	-0.23875	B1_N439K_del69-70
1297-1332	GTTATAGCTTGGAATTCTAACAATCTTGATTCTAAG	GTTATAGCTTGGAATTCTAAaAATCTTGATTCTAAG	c.1317C>A	p.Asn439Lys	N439K	VIAWNSNNLDSK	VIAWNSKNLDSK	HLA-A0201	36203.7	36713.3	70	70	-0.02235	-0.22605	B1_N439K_del69-70
1297-1332	GTTATAGCTTGGAATTCTAACAATCTTGATTCTAAG	GTTATAGCTTGGAATTCTAAaAATCTTGATTCTAAG	c.1317C>A	p.Asn439Lys	N439K	VIAWNSNNLDSK	VIAWNSKNLDSK	HLA-A3001	26890.4	28065.7	49	55	-0.03505	-0.23875	B1_N439K_del69-70
1297-1332	GTTATAGCTTGGAATTCTAACAATCTTGATTCTAAG	GTTATAGCTTGGAATTCTAAaAATCTTGATTCTAAG	c.1317C>A	p.Asn439Lys	N439K	VIAWNSNNLDSK	VIAWNSKNLDSK	HLA-B0801	37961.9	37409.4	85	80	-0.01605	-0.21975	B1_N439K_del69-70
1297-1332	GTTATAGCTTGGAATTCTAACAATCTTGATTCTAAG	GTTATAGCTTGGAATTCTAAaAATCTTGATTCTAAG	c.1317C>A	p.Asn439Lys	N439K	VIAWNSNNLDSK	VIAWNSKNLDSK	HLA-B1801	40417.9	40481	85	85	-0.02235	-0.22605	B1_N439K_del69-70
1297-1332	GTTATAGCTTGGAATTCTAACAATCTTGATTCTAAG	GTTATAGCTTGGAATTCTAAaAATCTTGATTCTAAG	c.1317C>A	p.Asn439Lys	N439K	VIAWNSNNLDSK	VIAWNSKNLDSK	HLA-B4403	45256.7	46350.4	65	80	-0.03505	-0.23875	B1_N439K_del69-70
1300-1335	ATAGCTTGGAATTCTAACAATCTTGATTCTAAGGTT	ATAGCTTGGAATTCTAAaAATCTTGATTCTAAGGTT	c.1317C>A	p.Asn439Lys	N439K	IAWNSNNLDSKV	IAWNSKNLDSKV	HLA-A0101	21537.4	32609.3	12	49	-0.45663	-0.66033	B1_N439K_del69-70
1300-1335	ATAGCTTGGAATTCTAACAATCTTGATTCTAAGGTT	ATAGCTTGGAATTCTAAaAATCTTGATTCTAAGGTT	c.1317C>A	p.Asn439Lys	N439K	IAWNSNNLDSKV	IAWNSKNLDSKV	HLA-A0201	13994.4	18819	20	26	-0.38473	-0.58843	B1_N439K_del69-70
1300-1335	ATAGCTTGGAATTCTAACAATCTTGATTCTAAGGTT	ATAGCTTGGAATTCTAAaAATCTTGATTCTAAGGTT	c.1317C>A	p.Asn439Lys	N439K	IAWNSNNLDSKV	IAWNSKNLDSKV	HLA-A3001	29424.3	29747.6	60	60	-0.45663	-0.66033	B1_N439K_del69-70
1300-1335	ATAGCTTGGAATTCTAACAATCTTGATTCTAAGGTT	ATAGCTTGGAATTCTAAaAATCTTGATTCTAAGGTT	c.1317C>A	p.Asn439Lys	N439K	IAWNSNNLDSKV	IAWNSKNLDSKV	HLA-B0801	30526.2	26102.6	55	38	-0.22363	-0.42733	B1_N439K_del69-70
1300-1335	ATAGCTTGGAATTCTAACAATCTTGATTCTAAGGTT	ATAGCTTGGAATTCTAAaAATCTTGATTCTAAGGTT	c.1317C>A	p.Asn439Lys	N439K	IAWNSNNLDSKV	IAWNSKNLDSKV	HLA-B1801	40093.9	39875.4	85	80	-0.38473	-0.58843	B1_N439K_del69-70
1300-1335	ATAGCTTGGAATTCTAACAATCTTGATTCTAAGGTT	ATAGCTTGGAATTCTAAaAATCTTGATTCTAAGGTT	c.1317C>A	p.Asn439Lys	N439K	IAWNSNNLDSKV	IAWNSKNLDSKV	HLA-B4403	40823.2	42566.5	37	44	-0.45663	-0.66033	B1_N439K_del69-70
1303-1338	GCTTGGAATTCTAACAATCTTGATTCTAAGGTTGGT	GCTTGGAATTCTAAaAATCTTGATTCTAAGGTTGGT	c.1317C>A	p.Asn439Lys	N439K	AWNSNNLDSKVG	AWNSKNLDSKVG	HLA-A0101	29649.6	36937.7	35	75	-0.32615	-0.52985	B1_N439K_del69-70
1303-1338	GCTTGGAATTCTAACAATCTTGATTCTAAGGTTGGT	GCTTGGAATTCTAAaAATCTTGATTCTAAGGTTGGT	c.1317C>A	p.Asn439Lys	N439K	AWNSNNLDSKVG	AWNSKNLDSKVG	HLA-A0201	39287	40087.8	80	85	-0.32825	-0.53195	B1_N439K_del69-70
1303-1338	GCTTGGAATTCTAACAATCTTGATTCTAAGGTTGGT	GCTTGGAATTCTAAaAATCTTGATTCTAAGGTTGGT	c.1317C>A	p.Asn439Lys	N439K	AWNSNNLDSKVG	AWNSKNLDSKVG	HLA-A3001	29741.8	30487	60	60	-0.32615	-0.52985	B1_N439K_del69-70
1303-1338	GCTTGGAATTCTAACAATCTTGATTCTAAGGTTGGT	GCTTGGAATTCTAAaAATCTTGATTCTAAGGTTGGT	c.1317C>A	p.Asn439Lys	N439K	AWNSNNLDSKVG	AWNSKNLDSKVG	HLA-B0801	31766.6	27814.8	60	42	-0.32195	-0.32195	B1_N439K_del69-70
1303-1338	GCTTGGAATTCTAACAATCTTGATTCTAAGGTTGGT	GCTTGGAATTCTAAaAATCTTGATTCTAAGGTTGGT	c.1317C>A	p.Asn439Lys	N439K	AWNSNNLDSKVG	AWNSKNLDSKVG	HLA-B1801	43200.3	43205.9	99	99	-0.32825	-0.53195	B1_N439K_del69-70
1303-1338	GCTTGGAATTCTAACAATCTTGATTCTAAGGTTGGT	GCTTGGAATTCTAAaAATCTTGATTCTAAGGTTGGT	c.1317C>A	p.Asn439Lys	N439K	AWNSNNLDSKVG	AWNSKNLDSKVG	HLA-B4403	40537.1	42301.6	36	43	-0.32615	-0.52985	B1_N439K_del69-70
1306-1341	TGGAATTCTAACAATCTTGATTCTAAGGTTGGTGGT	TGGAATTCTAAaAATCTTGATTCTAAGGTTGGTGGT	c.1317C>A	p.Asn439Lys	N439K	WNSNNLDSKVGG	WNSKNLDSKVGG	HLA-A0101	31844.4	37778.4	45	80	-0.10847	-0.31896	B1_N439K_del69-70
1306-1341	TGGAATTCTAACAATCTTGATTCTAAGGTTGGTGGT	TGGAATTCTAAaAATCTTGATTCTAAGGTTGGTGGT	c.1317C>A	p.Asn439Lys	N439K	WNSNNLDSKVGG	WNSKNLDSKVGG	HLA-A0201	40600.3	41271.3	85	90	-0.16217	-0.37266	B1_N439K_del69-70
1306-1341	TGGAATTCTAACAATCTTGATTCTAAGGTTGGTGGT	TGGAATTCTAAaAATCTTGATTCTAAGGTTGGTGGT	c.1317C>A	p.Asn439Lys	N439K	WNSNNLDSKVGG	WNSKNLDSKVGG	HLA-A3001	36321	35468.5	80	80	-0.10847	-0.31896	B1_N439K_del69-70
1306-1341	TGGAATTCTAACAATCTTGATTCTAAGGTTGGTGGT	TGGAATTCTAAaAATCTTGATTCTAAGGTTGGTGGT	c.1317C>A	p.Asn439Lys	N439K	WNSNNLDSKVGG	WNSKNLDSKVGG	HLA-B0801	34371.4	30734.4	70	55	-0.15587	-0.36636	B1_N439K_del69-70
1306-1341	TGGAATTCTAACAATCTTGATTCTAAGGTTGGTGGT	TGGAATTCTAAaAATCTTGATTCTAAGGTTGGTGGT	c.1317C>A	p.Asn439Lys	N439K	WNSNNLDSKVGG	WNSKNLDSKVGG	HLA-B1801	43143.3	42974.7	99	99	-0.16217	-0.37266	B1_N439K_del69-70
1306-1341	TGGAATTCTAACAATCTTGATTCTAAGGTTGGTGGT	TGGAATTCTAAaAATCTTGATTCTAAGGTTGGTGGT	c.1317C>A	p.Asn439Lys	N439K	WNSNNLDSKVGG	WNSKNLDSKVGG	HLA-B4403	46290.8	45737.2	80	70	-0.10847	-0.31896	B1_N439K_del69-70
1309-1344	AATTCTAACAATCTTGATTCTAAGGTTGGTGGTAAT	AATTCTAAaAATCTTGATTCTAAGGTTGGTGGTAAT	c.1317C>A	p.Asn439Lys	N439K	NSNNLDSKVGGN	NSKNLDSKVGGN	HLA-A0101	33601.1	33931	55	60	-0.31841	-0.31841	B1_N439K_del69-70
1309-1344	AATTCTAACAATCTTGATTCTAAGGTTGGTGGTAAT	AATTCTAAaAATCTTGATTCTAAGGTTGGTGGTAAT	c.1317C>A	p.Asn439Lys	N439K	NSNNLDSKVGGN	NSKNLDSKVGGN	HLA-A0201	40198.1	40394.8	85	85	-0.32051	-0.38841	B1_N439K_del69-70
1309-1344	AATTCTAACAATCTTGATTCTAAGGTTGGTGGTAAT	AATTCTAAaAATCTTGATTCTAAGGTTGGTGGTAAT	c.1317C>A	p.Asn439Lys	N439K	NSNNLDSKVGGN	NSKNLDSKVGGN	HLA-A3001	37956.6	36694.3	90	85	-0.31841	-0.31841	B1_N439K_del69-70
1309-1344	AATTCTAACAATCTTGATTCTAAGGTTGGTGGTAAT	AATTCTAAaAATCTTGATTCTAAGGTTGGTGGTAAT	c.1317C>A	p.Asn439Lys	N439K	NSNNLDSKVGGN	NSKNLDSKVGGN	HLA-B0801	39934.1	35757.2	95	75	-0.30971	-0.37761	B1_N439K_del69-70
1309-1344	AATTCTAACAATCTTGATTCTAAGGTTGGTGGTAAT	AATTCTAAaAATCTTGATTCTAAGGTTGGTGGTAAT	c.1317C>A	p.Asn439Lys	N439K	NSNNLDSKVGGN	NSKNLDSKVGGN	HLA-B1801	43001.2	43454.9	99	99	-0.32051	-0.38841	B1_N439K_del69-70
1309-1344	AATTCTAACAATCTTGATTCTAAGGTTGGTGGTAAT	AATTCTAAaAATCTTGATTCTAAGGTTGGTGGTAAT	c.1317C>A	p.Asn439Lys	N439K	NSNNLDSKVGGN	NSKNLDSKVGGN	HLA-B4403	46004.2	45584	75	70	-0.31841	-0.31841	B1_N439K_del69-70
1312-1347	TCTAACAATCTTGATTCTAAGGTTGGTGGTAATTAT	TCTAAaAATCTTGATTCTAAGGTTGGTGGTAATTAT	c.1317C>A	p.Asn439Lys	N439K	SNNLDSKVGGNY	SKNLDSKVGGNY	HLA-A0101	1196.1	1220.2	0.6	0.7	-0.29564	-0.29564	B1_N439K_del69-70	weak	weak
1312-1347	TCTAACAATCTTGATTCTAAGGTTGGTGGTAATTAT	TCTAAaAATCTTGATTCTAAGGTTGGTGGTAATTAT	c.1317C>A	p.Asn439Lys	N439K	SNNLDSKVGGNY	SKNLDSKVGGNY	HLA-A0201	33780.1	33933.2	60	60	-0.29774	-0.29774	B1_N439K_del69-70
1312-1347	TCTAACAATCTTGATTCTAAGGTTGGTGGTAATTAT	TCTAAaAATCTTGATTCTAAGGTTGGTGGTAATTAT	c.1317C>A	p.Asn439Lys	N439K	SNNLDSKVGGNY	SKNLDSKVGGNY	HLA-A3001	38561.4	35968.6	90	80	-0.29564	-0.29564	B1_N439K_del69-70
1312-1347	TCTAACAATCTTGATTCTAAGGTTGGTGGTAATTAT	TCTAAaAATCTTGATTCTAAGGTTGGTGGTAATTAT	c.1317C>A	p.Asn439Lys	N439K	SNNLDSKVGGNY	SKNLDSKVGGNY	HLA-B0801	38316.4	36808.8	85	80	-0.31934	-0.31934	B1_N439K_del69-70
1312-1347	TCTAACAATCTTGATTCTAAGGTTGGTGGTAATTAT	TCTAAaAATCTTGATTCTAAGGTTGGTGGTAATTAT	c.1317C>A	p.Asn439Lys	N439K	SNNLDSKVGGNY	SKNLDSKVGGNY	HLA-B1801	29547.8	29828.2	32	32	-0.29774	-0.29774	B1_N439K_del69-70
1312-1347	TCTAACAATCTTGATTCTAAGGTTGGTGGTAATTAT	TCTAAaAATCTTGATTCTAAGGTTGGTGGTAATTAT	c.1317C>A	p.Asn439Lys	N439K	SNNLDSKVGGNY	SKNLDSKVGGNY	HLA-B4403	27024.2	27080.1	14	14	-0.29564	-0.29564	B1_N439K_del69-70
1315-1350	AACAATCTTGATTCTAAGGTTGGTGGTAATTATAAT	AAaAATCTTGATTCTAAGGTTGGTGGTAATTATAAT	c.1317C>A	p.Asn439Lys	N439K	NNLDSKVGGNYN	KNLDSKVGGNYN	HLA-A0101	4871.7	4945.4	1.5	1.6	-0.2832	-0.2832	B1_N439K_del69-70	weak	weak
1315-1350	AACAATCTTGATTCTAAGGTTGGTGGTAATTATAAT	AAaAATCTTGATTCTAAGGTTGGTGGTAATTATAAT	c.1317C>A	p.Asn439Lys	N439K	NNLDSKVGGNYN	KNLDSKVGGNYN	HLA-A0201	33675.7	33877.4	60	60	-0.2868	-0.2868	B1_N439K_del69-70
1315-1350	AACAATCTTGATTCTAAGGTTGGTGGTAATTATAAT	AAaAATCTTGATTCTAAGGTTGGTGGTAATTATAAT	c.1317C>A	p.Asn439Lys	N439K	NNLDSKVGGNYN	KNLDSKVGGNYN	HLA-A3001	38523.4	29805.9	90	60	-0.2832	-0.2832	B1_N439K_del69-70
1315-1350	AACAATCTTGATTCTAAGGTTGGTGGTAATTATAAT	AAaAATCTTGATTCTAAGGTTGGTGGTAATTATAAT	c.1317C>A	p.Asn439Lys	N439K	NNLDSKVGGNYN	KNLDSKVGGNYN	HLA-B0801	39831.8	40022.4	90	95	-0.1257	-0.1257	B1_N439K_del69-70
1315-1350	AACAATCTTGATTCTAAGGTTGGTGGTAATTATAAT	AAaAATCTTGATTCTAAGGTTGGTGGTAATTATAAT	c.1317C>A	p.Asn439Lys	N439K	NNLDSKVGGNYN	KNLDSKVGGNYN	HLA-B1801	35442.1	36112.5	55	60	-0.2868	-0.2868	B1_N439K_del69-70
1315-1350	AACAATCTTGATTCTAAGGTTGGTGGTAATTATAAT	AAaAATCTTGATTCTAAGGTTGGTGGTAATTATAAT	c.1317C>A	p.Asn439Lys	N439K	NNLDSKVGGNYN	KNLDSKVGGNYN	HLA-B4403	35299	36479.3	23	25	-0.2832	-0.2832	B1_N439K_del69-70
1990-2025	ATACCCATTGGTGCAGGTATATGCGCTAGTTATCAG	ATACCCATTGGTGCAGGTATATGCGCTAGTTATCAt	c.2025G>T	p.Gln675His	Q675H	IPIGAGICASYQ	IPIGAGICASYH	HLA-A0101	30566.6	30252.4	39	37	0.04052	0.04052	B1_Q675H
1990-2025	ATACCCATTGGTGCAGGTATATGCGCTAGTTATCAG	ATACCCATTGGTGCAGGTATATGCGCTAGTTATCAt	c.2025G>T	p.Gln675His	Q675H	IPIGAGICASYQ	IPIGAGICASYH	HLA-A0201	32179.6	32333.5	55	55	0.08372	0.08372	B1_Q675H
1990-2025	ATACCCATTGGTGCAGGTATATGCGCTAGTTATCAG	ATACCCATTGGTGCAGGTATATGCGCTAGTTATCAt	c.2025G>T	p.Gln675His	Q675H	IPIGAGICASYQ	IPIGAGICASYH	HLA-A3001	40668.4	40587.5	95	95	0.04052	0.04052	B1_Q675H
1990-2025	ATACCCATTGGTGCAGGTATATGCGCTAGTTATCAG	ATACCCATTGGTGCAGGTATATGCGCTAGTTATCAt	c.2025G>T	p.Gln675His	Q675H	IPIGAGICASYQ	IPIGAGICASYH	HLA-B0801	37487.6	37781.2	80	85	0.04562	0.04562	B1_Q675H
1990-2025	ATACCCATTGGTGCAGGTATATGCGCTAGTTATCAG	ATACCCATTGGTGCAGGTATATGCGCTAGTTATCAt	c.2025G>T	p.Gln675His	Q675H	IPIGAGICASYQ	IPIGAGICASYH	HLA-B1801	23370.4	23271.2	18	17	0.08372	0.08372	B1_Q675H
1990-2025	ATACCCATTGGTGCAGGTATATGCGCTAGTTATCAG	ATACCCATTGGTGCAGGTATATGCGCTAGTTATCAt	c.2025G>T	p.Gln675His	Q675H	IPIGAGICASYQ	IPIGAGICASYH	HLA-B4403	39983.8	39965.7	34	34	0.04052	0.04052	B1_Q675H
1993-2028	CCCATTGGTGCAGGTATATGCGCTAGTTATCAGACT	CCCATTGGTGCAGGTATATGCGCTAGTTATCAtACT	c.2025G>T	p.Gln675His	Q675H	PIGAGICASYQT	PIGAGICASYHT	HLA-A0101	31094.3	31448.5	41	43	0.11677	0.20335	B1_Q675H
1993-2028	CCCATTGGTGCAGGTATATGCGCTAGTTATCAGACT	CCCATTGGTGCAGGTATATGCGCTAGTTATCAtACT	c.2025G>T	p.Gln675His	Q675H	PIGAGICASYQT	PIGAGICASYHT	HLA-A0201	33358.4	32471.7	60	55	0.12777	0.21435	B1_Q675H
1993-2028	CCCATTGGTGCAGGTATATGCGCTAGTTATCAGACT	CCCATTGGTGCAGGTATATGCGCTAGTTATCAtACT	c.2025G>T	p.Gln675His	Q675H	PIGAGICASYQT	PIGAGICASYHT	HLA-A3001	39273	38319.3	90	90	0.11677	0.20335	B1_Q675H
1993-2028	CCCATTGGTGCAGGTATATGCGCTAGTTATCAGACT	CCCATTGGTGCAGGTATATGCGCTAGTTATCAtACT	c.2025G>T	p.Gln675His	Q675H	PIGAGICASYQT	PIGAGICASYHT	HLA-B0801	39576.3	39803.4	90	90	0.09477	0.18135	B1_Q675H
1993-2028	CCCATTGGTGCAGGTATATGCGCTAGTTATCAGACT	CCCATTGGTGCAGGTATATGCGCTAGTTATCAtACT	c.2025G>T	p.Gln675His	Q675H	PIGAGICASYQT	PIGAGICASYHT	HLA-B1801	39177.5	39175.8	80	80	0.12777	0.21435	B1_Q675H
1993-2028	CCCATTGGTGCAGGTATATGCGCTAGTTATCAGACT	CCCATTGGTGCAGGTATATGCGCTAGTTATCAtACT	c.2025G>T	p.Gln675His	Q675H	PIGAGICASYQT	PIGAGICASYHT	HLA-B4403	45308.7	45591.9	65	70	0.11677	0.20335	B1_Q675H
1996-2031	ATTGGTGCAGGTATATGCGCTAGTTATCAGACTCAG	ATTGGTGCAGGTATATGCGCTAGTTATCAtACTCAG	c.2025G>T	p.Gln675His	Q675H	IGAGICASYQTQ	IGAGICASYHTQ	HLA-A0101	37978	38271.7	80	85	-0.08688	0.03818	B1_Q675H
1996-2031	ATTGGTGCAGGTATATGCGCTAGTTATCAGACTCAG	ATTGGTGCAGGTATATGCGCTAGTTATCAtACTCAG	c.2025G>T	p.Gln675His	Q675H	IGAGICASYQTQ	IGAGICASYHTQ	HLA-A0201	33646.9	33204.3	60	60	-0.07418	0.05088	B1_Q675H
1996-2031	ATTGGTGCAGGTATATGCGCTAGTTATCAGACTCAG	ATTGGTGCAGGTATATGCGCTAGTTATCAtACTCAG	c.2025G>T	p.Gln675His	Q675H	IGAGICASYQTQ	IGAGICASYHTQ	HLA-A3001	38764.7	38070.5	90	90	-0.08688	0.03818	B1_Q675H
1996-2031	ATTGGTGCAGGTATATGCGCTAGTTATCAGACTCAG	ATTGGTGCAGGTATATGCGCTAGTTATCAtACTCAG	c.2025G>T	p.Gln675His	Q675H	IGAGICASYQTQ	IGAGICASYHTQ	HLA-B0801	39974.3	39885.3	95	95	-0.20378	-0.07872	B1_Q675H
1996-2031	ATTGGTGCAGGTATATGCGCTAGTTATCAGACTCAG	ATTGGTGCAGGTATATGCGCTAGTTATCAtACTCAG	c.2025G>T	p.Gln675His	Q675H	IGAGICASYQTQ	IGAGICASYHTQ	HLA-B1801	39211.4	37872.1	80	70	-0.07418	0.05088	B1_Q675H
1996-2031	ATTGGTGCAGGTATATGCGCTAGTTATCAGACTCAG	ATTGGTGCAGGTATATGCGCTAGTTATCAtACTCAG	c.2025G>T	p.Gln675His	Q675H	IGAGICASYQTQ	IGAGICASYHTQ	HLA-B4403	42746	42157.2	45	42	-0.08688	0.03818	B1_Q675H
1999-2034	GGTGCAGGTATATGCGCTAGTTATCAGACTCAGACT	GGTGCAGGTATATGCGCTAGTTATCAtACTCAGACT	c.2025G>T	p.Gln675His	Q675H	GAGICASYQTQT	GAGICASYHTQT	HLA-A0101	36131.7	36981.2	70	75	-0.0801	-0.0801	B1_Q675H
1999-2034	GGTGCAGGTATATGCGCTAGTTATCAGACTCAGACT	GGTGCAGGTATATGCGCTAGTTATCAtACTCAGACT	c.2025G>T	p.Gln675His	Q675H	GAGICASYQTQT	GAGICASYHTQT	HLA-A0201	36264.8	36052	70	70	-0.0691	-0.0691	B1_Q675H
1999-2034	GGTGCAGGTATATGCGCTAGTTATCAGACTCAGACT	GGTGCAGGTATATGCGCTAGTTATCAtACTCAGACT	c.2025G>T	p.Gln675His	Q675H	GAGICASYQTQT	GAGICASYHTQT	HLA-A3001	39588.7	38812.5	95	90	-0.0801	-0.0801	B1_Q675H
1999-2034	GGTGCAGGTATATGCGCTAGTTATCAGACTCAGACT	GGTGCAGGTATATGCGCTAGTTATCAtACTCAGACT	c.2025G>T	p.Gln675His	Q675H	GAGICASYQTQT	GAGICASYHTQT	HLA-B0801	41196.3	39642.7	95	90	-0.0166	-0.0166	B1_Q675H
1999-2034	GGTGCAGGTATATGCGCTAGTTATCAGACTCAGACT	GGTGCAGGTATATGCGCTAGTTATCAtACTCAGACT	c.2025G>T	p.Gln675His	Q675H	GAGICASYQTQT	GAGICASYHTQT	HLA-B1801	43541.5	41950.2	99	95	-0.0691	-0.0691	B1_Q675H
1999-2034	GGTGCAGGTATATGCGCTAGTTATCAGACTCAGACT	GGTGCAGGTATATGCGCTAGTTATCAtACTCAGACT	c.2025G>T	p.Gln675His	Q675H	GAGICASYQTQT	GAGICASYHTQT	HLA-B4403	43224.1	42408.4	48	44	-0.0801	-0.0801	B1_Q675H
2002-2037	GCAGGTATATGCGCTAGTTATCAGACTCAGACTAAT	GCAGGTATATGCGCTAGTTATCAtACTCAGACTAAT	c.2025G>T	p.Gln675His	Q675H	AGICASYQTQTN	AGICASYHTQTN	HLA-A0101	38266.7	38886.5	85	85	-0.36873	-0.22443	B1_Q675H
2002-2037	GCAGGTATATGCGCTAGTTATCAGACTCAGACTAAT	GCAGGTATATGCGCTAGTTATCAtACTCAGACTAAT	c.2025G>T	p.Gln675His	Q675H	AGICASYQTQTN	AGICASYHTQTN	HLA-A0201	41610.2	41357.1	90	90	-0.32553	-0.18123	B1_Q675H
2002-2037	GCAGGTATATGCGCTAGTTATCAGACTCAGACTAAT	GCAGGTATATGCGCTAGTTATCAtACTCAGACTAAT	c.2025G>T	p.Gln675His	Q675H	AGICASYQTQTN	AGICASYHTQTN	HLA-A3001	38815.9	37157.7	90	85	-0.36873	-0.22443	B1_Q675H
2002-2037	GCAGGTATATGCGCTAGTTATCAGACTCAGACTAAT	GCAGGTATATGCGCTAGTTATCAtACTCAGACTAAT	c.2025G>T	p.Gln675His	Q675H	AGICASYQTQTN	AGICASYHTQTN	HLA-B0801	42225.7	40617.8	99	95	-0.36363	-0.21933	B1_Q675H
2002-2037	GCAGGTATATGCGCTAGTTATCAGACTCAGACTAAT	GCAGGTATATGCGCTAGTTATCAtACTCAGACTAAT	c.2025G>T	p.Gln675His	Q675H	AGICASYQTQTN	AGICASYHTQTN	HLA-B1801	43135.4	41655.3	99	90	-0.32553	-0.18123	B1_Q675H
2002-2037	GCAGGTATATGCGCTAGTTATCAGACTCAGACTAAT	GCAGGTATATGCGCTAGTTATCAtACTCAGACTAAT	c.2025G>T	p.Gln675His	Q675H	AGICASYQTQTN	AGICASYHTQTN	HLA-B4403	42581.7	41405.5	44	39	-0.36873	-0.22443	B1_Q675H
2005-2040	GGTATATGCGCTAGTTATCAGACTCAGACTAATTCT	GGTATATGCGCTAGTTATCAtACTCAGACTAATTCT	c.2025G>T	p.Gln675His	Q675H	GICASYQTQTNS	GICASYHTQTNS	HLA-A0101	37462.5	37703.2	80	80	-0.17135	-0.02705	B1_Q675H
2005-2040	GGTATATGCGCTAGTTATCAGACTCAGACTAATTCT	GGTATATGCGCTAGTTATCAtACTCAGACTAATTCT	c.2025G>T	p.Gln675His	Q675H	GICASYQTQTNS	GICASYHTQTNS	HLA-A0201	39655.1	39733.3	85	85	-0.18885	-0.04455	B1_Q675H
2005-2040	GGTATATGCGCTAGTTATCAGACTCAGACTAATTCT	GGTATATGCGCTAGTTATCAtACTCAGACTAATTCT	c.2025G>T	p.Gln675His	Q675H	GICASYQTQTNS	GICASYHTQTNS	HLA-A3001	38698.5	37364.1	90	85	-0.17135	-0.02705	B1_Q675H
2005-2040	GGTATATGCGCTAGTTATCAGACTCAGACTAATTCT	GGTATATGCGCTAGTTATCAtACTCAGACTAATTCT	c.2025G>T	p.Gln675His	Q675H	GICASYQTQTNS	GICASYHTQTNS	HLA-B0801	41349.9	38924.4	99	90	-0.02775	0.11655	B1_Q675H
2005-2040	GGTATATGCGCTAGTTATCAGACTCAGACTAATTCT	GGTATATGCGCTAGTTATCAtACTCAGACTAATTCT	c.2025G>T	p.Gln675His	Q675H	GICASYQTQTNS	GICASYHTQTNS	HLA-B1801	43259.7	42283.7	99	95	-0.18885	-0.04455	B1_Q675H
2005-2040	GGTATATGCGCTAGTTATCAGACTCAGACTAATTCT	GGTATATGCGCTAGTTATCAtACTCAGACTAATTCT	c.2025G>T	p.Gln675His	Q675H	GICASYQTQTNS	GICASYHTQTNS	HLA-B4403	46579.2	46242.2	80	80	-0.17135	-0.02705	B1_Q675H
2008-2043	ATATGCGCTAGTTATCAGACTCAGACTAATTCTCCT	ATATGCGCTAGTTATCAtACTCAGACTAATTCTCCT	c.2025G>T	p.Gln675His	Q675H	ICASYQTQTNSP	ICASYHTQTNSP	HLA-A0101	38601	38813.8	85	85	-0.45999	-0.31569	B1_Q675H
2008-2043	ATATGCGCTAGTTATCAGACTCAGACTAATTCTCCT	ATATGCGCTAGTTATCAtACTCAGACTAATTCTCCT	c.2025G>T	p.Gln675His	Q675H	ICASYQTQTNSP	ICASYHTQTNSP	HLA-A0201	42206	42598.3	95	95	-0.44729	-0.30299	B1_Q675H
2008-2043	ATATGCGCTAGTTATCAGACTCAGACTAATTCTCCT	ATATGCGCTAGTTATCAtACTCAGACTAATTCTCCT	c.2025G>T	p.Gln675His	Q675H	ICASYQTQTNSP	ICASYHTQTNSP	HLA-A3001	33218.6	29525.1	70	60	-0.45999	-0.31569	B1_Q675H
2008-2043	ATATGCGCTAGTTATCAGACTCAGACTAATTCTCCT	ATATGCGCTAGTTATCAtACTCAGACTAATTCTCCT	c.2025G>T	p.Gln675His	Q675H	ICASYQTQTNSP	ICASYHTQTNSP	HLA-B0801	36529.9	34367	80	70	-0.44369	-0.29939	B1_Q675H
2008-2043	ATATGCGCTAGTTATCAGACTCAGACTAATTCTCCT	ATATGCGCTAGTTATCAtACTCAGACTAATTCTCCT	c.2025G>T	p.Gln675His	Q675H	ICASYQTQTNSP	ICASYHTQTNSP	HLA-B1801	41246.3	41341.4	90	90	-0.44729	-0.30299	B1_Q675H
2008-2043	ATATGCGCTAGTTATCAGACTCAGACTAATTCTCCT	ATATGCGCTAGTTATCAtACTCAGACTAATTCTCCT	c.2025G>T	p.Gln675His	Q675H	ICASYQTQTNSP	ICASYHTQTNSP	HLA-B4403	46783.2	46934.3	85	85	-0.45999	-0.31569	B1_Q675H
2011-2046	TGCGCTAGTTATCAGACTCAGACTAATTCTCCTCGG	TGCGCTAGTTATCAtACTCAGACTAATTCTCCTCGG	c.2025G>T	p.Gln675His	Q675H	CASYQTQTNSPR	CASYHTQTNSPR	HLA-A0101	34653.4	34698.4	60	65	-0.29982	-0.15552	B1_Q675H
2011-2046	TGCGCTAGTTATCAGACTCAGACTAATTCTCCTCGG	TGCGCTAGTTATCAtACTCAGACTAATTCTCCTCGG	c.2025G>T	p.Gln675His	Q675H	CASYQTQTNSPR	CASYHTQTNSPR	HLA-A0201	41275.7	41538.3	90	90	-0.35352	-0.20922	B1_Q675H
2011-2046	TGCGCTAGTTATCAGACTCAGACTAATTCTCCTCGG	TGCGCTAGTTATCAtACTCAGACTAATTCTCCTCGG	c.2025G>T	p.Gln675His	Q675H	CASYQTQTNSPR	CASYHTQTNSPR	HLA-A3001	30717.4	26931.4	65	49	-0.29982	-0.15552	B1_Q675H
2011-2046	TGCGCTAGTTATCAGACTCAGACTAATTCTCCTCGG	TGCGCTAGTTATCAtACTCAGACTAATTCTCCTCGG	c.2025G>T	p.Gln675His	Q675H	CASYQTQTNSPR	CASYHTQTNSPR	HLA-B0801	35949.6	35363.9	75	75	-0.24072	-0.24072	B1_Q675H
2011-2046	TGCGCTAGTTATCAGACTCAGACTAATTCTCCTCGG	TGCGCTAGTTATCAtACTCAGACTAATTCTCCTCGG	c.2025G>T	p.Gln675His	Q675H	CASYQTQTNSPR	CASYHTQTNSPR	HLA-B1801	37261.6	39121.6	65	80	-0.35352	-0.20922	B1_Q675H
2011-2046	TGCGCTAGTTATCAGACTCAGACTAATTCTCCTCGG	TGCGCTAGTTATCAtACTCAGACTAATTCTCCTCGG	c.2025G>T	p.Gln675His	Q675H	CASYQTQTNSPR	CASYHTQTNSPR	HLA-B4403	45289.5	46777.7	65	85	-0.29982	-0.15552	B1_Q675H
2014-2049	GCTAGTTATCAGACTCAGACTAATTCTCCTCGGCGG	GCTAGTTATCAtACTCAGACTAATTCTCCTCGGCGG	c.2025G>T	p.Gln675His	Q675H	ASYQTQTNSPRR	ASYHTQTNSPRR	HLA-A0101	35904.9	36266	70	70	-0.13918	0.00993	B1_Q675H
2014-2049	GCTAGTTATCAGACTCAGACTAATTCTCCTCGGCGG	GCTAGTTATCAtACTCAGACTAATTCTCCTCGGCGG	c.2025G>T	p.Gln675His	Q675H	ASYQTQTNSPRR	ASYHTQTNSPRR	HLA-A0201	42355.6	43388.1	95	95	-0.14038	0.00873	B1_Q675H
2014-2049	GCTAGTTATCAGACTCAGACTAATTCTCCTCGGCGG	GCTAGTTATCAtACTCAGACTAATTCTCCTCGGCGG	c.2025G>T	p.Gln675His	Q675H	ASYQTQTNSPRR	ASYHTQTNSPRR	HLA-A3001	27241.5	23529.9	50	40	-0.13918	0.00993	B1_Q675H
2014-2049	GCTAGTTATCAGACTCAGACTAATTCTCCTCGGCGG	GCTAGTTATCAtACTCAGACTAATTCTCCTCGGCGG	c.2025G>T	p.Gln675His	Q675H	ASYQTQTNSPRR	ASYHTQTNSPRR	HLA-B0801	38067.6	39354.6	85	90	-0.17818	-0.02907	B1_Q675H
2014-2049	GCTAGTTATCAGACTCAGACTAATTCTCCTCGGCGG	GCTAGTTATCAtACTCAGACTAATTCTCCTCGGCGG	c.2025G>T	p.Gln675His	Q675H	ASYQTQTNSPRR	ASYHTQTNSPRR	HLA-B1801	39522.8	41026	80	90	-0.14038	0.00873	B1_Q675H
2014-2049	GCTAGTTATCAGACTCAGACTAATTCTCCTCGGCGG	GCTAGTTATCAtACTCAGACTAATTCTCCTCGGCGG	c.2025G>T	p.Gln675His	Q675H	ASYQTQTNSPRR	ASYHTQTNSPRR	HLA-B4403	45171.6	46748.3	65	85	-0.13918	0.00993	B1_Q675H
2017-2052	AGTTATCAGACTCAGACTAATTCTCCTCGGCGGGCA	AGTTATCAtACTCAGACTAATTCTCCTCGGCGGGCA	c.2025G>T	p.Gln675His	Q675H	SYQTQTNSPRRA	SYHTQTNSPRRA	HLA-A0101	33381.1	32380.1	55	48	-0.12942	-0.12942	B1_Q675H
2017-2052	AGTTATCAGACTCAGACTAATTCTCCTCGGCGGGCA	AGTTATCAtACTCAGACTAATTCTCCTCGGCGGGCA	c.2025G>T	p.Gln675His	Q675H	SYQTQTNSPRRA	SYHTQTNSPRRA	HLA-A0201	32843	39675.7	55	85	-0.16702	-0.11892	B1_Q675H
2017-2052	AGTTATCAGACTCAGACTAATTCTCCTCGGCGGGCA	AGTTATCAtACTCAGACTAATTCTCCTCGGCGGGCA	c.2025G>T	p.Gln675His	Q675H	SYQTQTNSPRRA	SYHTQTNSPRRA	HLA-A3001	32346.1	24029.1	70	41	-0.12942	-0.12942	B1_Q675H
2017-2052	AGTTATCAGACTCAGACTAATTCTCCTCGGCGGGCA	AGTTATCAtACTCAGACTAATTCTCCTCGGCGGGCA	c.2025G>T	p.Gln675His	Q675H	SYQTQTNSPRRA	SYHTQTNSPRRA	HLA-B0801	33686.3	36146.9	65	75	-0.05422	-0.00612	B1_Q675H
2017-2052	AGTTATCAGACTCAGACTAATTCTCCTCGGCGGGCA	AGTTATCAtACTCAGACTAATTCTCCTCGGCGGGCA	c.2025G>T	p.Gln675His	Q675H	SYQTQTNSPRRA	SYHTQTNSPRRA	HLA-B1801	37824.6	40156.4	70	85	-0.16702	-0.11892	B1_Q675H
2017-2052	AGTTATCAGACTCAGACTAATTCTCCTCGGCGGGCA	AGTTATCAtACTCAGACTAATTCTCCTCGGCGGGCA	c.2025G>T	p.Gln675His	Q675H	SYQTQTNSPRRA	SYHTQTNSPRRA	HLA-B4403	43797.6	43881	55	55	-0.12942	-0.12942	B1_Q675H
2020-2055	TATCAGACTCAGACTAATTCTCCTCGGCGGGCACGT	TATCAtACTCAGACTAATTCTCCTCGGCGGGCACGT	c.2025G>T	p.Gln675His	Q675H	YQTQTNSPRRAR	YHTQTNSPRRAR	HLA-A0101	37679.2	37364.5	80	80	-0.19042	-0.19042	B1_Q675H
2020-2055	TATCAGACTCAGACTAATTCTCCTCGGCGGGCACGT	TATCAtACTCAGACTAATTCTCCTCGGCGGGCACGT	c.2025G>T	p.Gln675His	Q675H	YQTQTNSPRRAR	YHTQTNSPRRAR	HLA-A0201	37498.6	41775.3	75	90	-0.17782	-0.17782	B1_Q675H
2020-2055	TATCAGACTCAGACTAATTCTCCTCGGCGGGCACGT	TATCAtACTCAGACTAATTCTCCTCGGCGGGCACGT	c.2025G>T	p.Gln675His	Q675H	YQTQTNSPRRAR	YHTQTNSPRRAR	HLA-A3001	31560.7	27816.3	65	55	-0.19042	-0.19042	B1_Q675H
2020-2055	TATCAGACTCAGACTAATTCTCCTCGGCGGGCACGT	TATCAtACTCAGACTAATTCTCCTCGGCGGGCACGT	c.2025G>T	p.Gln675His	Q675H	YQTQTNSPRRAR	YHTQTNSPRRAR	HLA-B0801	36092.2	36705.4	75	80	-0.21562	-0.21562	B1_Q675H
2020-2055	TATCAGACTCAGACTAATTCTCCTCGGCGGGCACGT	TATCAtACTCAGACTAATTCTCCTCGGCGGGCACGT	c.2025G>T	p.Gln675His	Q675H	YQTQTNSPRRAR	YHTQTNSPRRAR	HLA-B1801	38285.8	39942.8	75	85	-0.17782	-0.17782	B1_Q675H
2020-2055	TATCAGACTCAGACTAATTCTCCTCGGCGGGCACGT	TATCAtACTCAGACTAATTCTCCTCGGCGGGCACGT	c.2025G>T	p.Gln675His	Q675H	YQTQTNSPRRAR	YHTQTNSPRRAR	HLA-B4403	44662.8	45915.7	60	75	-0.19042	-0.19042	B1_Q675H
2023-2058	CAGACTCAGACTAATTCTCCTCGGCGGGCACGTAGT	CAtACTCAGACTAATTCTCCTCGGCGGGCACGTAGT	c.2025G>T	p.Gln675His	Q675H	QTQTNSPRRARS	HTQTNSPRRARS	HLA-A0101	39014.6	37179	85	75	-0.02548	-0.02548	B1_Q675H
2023-2058	CAGACTCAGACTAATTCTCCTCGGCGGGCACGTAGT	CAtACTCAGACTAATTCTCCTCGGCGGGCACGTAGT	c.2025G>T	p.Gln675His	Q675H	QTQTNSPRRARS	HTQTNSPRRARS	HLA-A0201	43957.5	43668.4	99	95	-0.06308	-0.06308	B1_Q675H
2023-2058	CAGACTCAGACTAATTCTCCTCGGCGGGCACGTAGT	CAtACTCAGACTAATTCTCCTCGGCGGGCACGTAGT	c.2025G>T	p.Gln675His	Q675H	QTQTNSPRRARS	HTQTNSPRRARS	HLA-A3001	35359.7	27602	80	55	-0.02548	-0.02548	B1_Q675H
2023-2058	CAGACTCAGACTAATTCTCCTCGGCGGGCACGTAGT	CAtACTCAGACTAATTCTCCTCGGCGGGCACGTAGT	c.2025G>T	p.Gln675His	Q675H	QTQTNSPRRARS	HTQTNSPRRARS	HLA-B0801	32844.5	30305.1	60	55	-0.05678	-0.05678	B1_Q675H
2023-2058	CAGACTCAGACTAATTCTCCTCGGCGGGCACGTAGT	CAtACTCAGACTAATTCTCCTCGGCGGGCACGTAGT	c.2025G>T	p.Gln675His	Q675H	QTQTNSPRRARS	HTQTNSPRRARS	HLA-B1801	41970.6	41681.9	95	90	-0.06308	-0.06308	B1_Q675H
2023-2058	CAGACTCAGACTAATTCTCCTCGGCGGGCACGTAGT	CAtACTCAGACTAATTCTCCTCGGCGGGCACGTAGT	c.2025G>T	p.Gln675His	Q675H	QTQTNSPRRARS	HTQTNSPRRARS	HLA-B4403	44854.1	46041.5	65	75	-0.02548	-0.02548	B1_Q675H
631-666	AATTTAGTGCGTGATCTCCCTCAGGGTTTTTCGGCT	AATTTAGTGCGTGATCTCCCTCAGGGTTTTTCGGtT	c.665C>T	p.Ala222Val	A222V	NLVRDLPQGFSA	NLVRDLPQGFSV	HLA-A0101	33390.9	32372.7	55	48	-0.05858	-0.05858	B1_Q675H,Delta_A222V
631-666	AATTTAGTGCGTGATCTCCCTCAGGGTTTTTCGGCT	AATTTAGTGCGTGATCTCCCTCAGGGTTTTTCGGtT	c.665C>T	p.Ala222Val	A222V	NLVRDLPQGFSA	NLVRDLPQGFSV	HLA-A0201	7499.2	1062.3	13	4.5	-0.04518	-0.04518	B1_Q675H,Delta_A222V
631-666	AATTTAGTGCGTGATCTCCCTCAGGGTTTTTCGGCT	AATTTAGTGCGTGATCTCCCTCAGGGTTTTTCGGtT	c.665C>T	p.Ala222Val	A222V	NLVRDLPQGFSA	NLVRDLPQGFSV	HLA-A3001	26249.6	26660.6	47	48	-0.05858	-0.05858	B1_Q675H,Delta_A222V
631-666	AATTTAGTGCGTGATCTCCCTCAGGGTTTTTCGGCT	AATTTAGTGCGTGATCTCCCTCAGGGTTTTTCGGtT	c.665C>T	p.Ala222Val	A222V	NLVRDLPQGFSA	NLVRDLPQGFSV	HLA-B0801	27049.1	23959.2	40	32	-0.06678	-0.06678	B1_Q675H,Delta_A222V
631-666	AATTTAGTGCGTGATCTCCCTCAGGGTTTTTCGGCT	AATTTAGTGCGTGATCTCCCTCAGGGTTTTTCGGtT	c.665C>T	p.Ala222Val	A222V	NLVRDLPQGFSA	NLVRDLPQGFSV	HLA-B1801	35291.7	34406.4	55	50	-0.04518	-0.04518	B1_Q675H,Delta_A222V
631-666	AATTTAGTGCGTGATCTCCCTCAGGGTTTTTCGGCT	AATTTAGTGCGTGATCTCCCTCAGGGTTTTTCGGtT	c.665C>T	p.Ala222Val	A222V	NLVRDLPQGFSA	NLVRDLPQGFSV	HLA-B4403	40106	39594.2	34	33	-0.05858	-0.05858	B1_Q675H,Delta_A222V
634-669	TTAGTGCGTGATCTCCCTCAGGGTTTTTCGGCTTTA	TTAGTGCGTGATCTCCCTCAGGGTTTTTCGGtTTTA	c.665C>T	p.Ala222Val	A222V	LVRDLPQGFSAL	LVRDLPQGFSVL	HLA-A0101	31559.3	29915.1	44	36	-0.19584	-0.19458	B1_Q675H,Delta_A222V
634-669	TTAGTGCGTGATCTCCCTCAGGGTTTTTCGGCTTTA	TTAGTGCGTGATCTCCCTCAGGGTTTTTCGGtTTTA	c.665C>T	p.Ala222Val	A222V	LVRDLPQGFSAL	LVRDLPQGFSVL	HLA-A0201	10480.8	13113	16	19	-0.17904	-0.17778	B1_Q675H,Delta_A222V
634-669	TTAGTGCGTGATCTCCCTCAGGGTTTTTCGGCTTTA	TTAGTGCGTGATCTCCCTCAGGGTTTTTCGGtTTTA	c.665C>T	p.Ala222Val	A222V	LVRDLPQGFSAL	LVRDLPQGFSVL	HLA-A3001	26525.7	26608.2	48	48	-0.19584	-0.19458	B1_Q675H,Delta_A222V
634-669	TTAGTGCGTGATCTCCCTCAGGGTTTTTCGGCTTTA	TTAGTGCGTGATCTCCCTCAGGGTTTTTCGGtTTTA	c.665C>T	p.Ala222Val	A222V	LVRDLPQGFSAL	LVRDLPQGFSVL	HLA-B0801	3547.3	4533	4	4.5	-0.16824	-0.16698	B1_Q675H,Delta_A222V
634-669	TTAGTGCGTGATCTCCCTCAGGGTTTTTCGGCTTTA	TTAGTGCGTGATCTCCCTCAGGGTTTTTCGGtTTTA	c.665C>T	p.Ala222Val	A222V	LVRDLPQGFSAL	LVRDLPQGFSVL	HLA-B1801	28735.6	29291.5	29	31	-0.17904	-0.17778	B1_Q675H,Delta_A222V
634-669	TTAGTGCGTGATCTCCCTCAGGGTTTTTCGGCTTTA	TTAGTGCGTGATCTCCCTCAGGGTTTTTCGGtTTTA	c.665C>T	p.Ala222Val	A222V	LVRDLPQGFSAL	LVRDLPQGFSVL	HLA-B4403	38898.3	40731.4	31	36	-0.19584	-0.19458	B1_Q675H,Delta_A222V
637-672	GTGCGTGATCTCCCTCAGGGTTTTTCGGCTTTAGAA	GTGCGTGATCTCCCTCAGGGTTTTTCGGtTTTAGAA	c.665C>T	p.Ala222Val	A222V	VRDLPQGFSALE	VRDLPQGFSVLE	HLA-A0101	34725.4	33119.9	65	55	0.03878	0.0406	B1_Q675H,Delta_A222V
637-672	GTGCGTGATCTCCCTCAGGGTTTTTCGGCTTTAGAA	GTGCGTGATCTCCCTCAGGGTTTTTCGGtTTTAGAA	c.665C>T	p.Ala222Val	A222V	VRDLPQGFSALE	VRDLPQGFSVLE	HLA-A0201	21384.8	23933.6	29	34	0.04598	0.0478	B1_Q675H,Delta_A222V
637-672	GTGCGTGATCTCCCTCAGGGTTTTTCGGCTTTAGAA	GTGCGTGATCTCCCTCAGGGTTTTTCGGtTTTAGAA	c.665C>T	p.Ala222Val	A222V	VRDLPQGFSALE	VRDLPQGFSVLE	HLA-A3001	36080.1	35859.5	80	80	0.03878	0.0406	B1_Q675H,Delta_A222V
637-672	GTGCGTGATCTCCCTCAGGGTTTTTCGGCTTTAGAA	GTGCGTGATCTCCCTCAGGGTTTTTCGGtTTTAGAA	c.665C>T	p.Ala222Val	A222V	VRDLPQGFSALE	VRDLPQGFSVLE	HLA-B0801	19863.4	18952.2	24	22	0.05678	0.0586	B1_Q675H,Delta_A222V
637-672	GTGCGTGATCTCCCTCAGGGTTTTTCGGCTTTAGAA	GTGCGTGATCTCCCTCAGGGTTTTTCGGtTTTAGAA	c.665C>T	p.Ala222Val	A222V	VRDLPQGFSALE	VRDLPQGFSVLE	HLA-B1801	33631.6	33634.5	47	47	0.04598	0.0478	B1_Q675H,Delta_A222V
637-672	GTGCGTGATCTCCCTCAGGGTTTTTCGGCTTTAGAA	GTGCGTGATCTCCCTCAGGGTTTTTCGGtTTTAGAA	c.665C>T	p.Ala222Val	A222V	VRDLPQGFSALE	VRDLPQGFSVLE	HLA-B4403	39425	41057.1	32	38	0.03878	0.0406	B1_Q675H,Delta_A222V
640-675	CGTGATCTCCCTCAGGGTTTTTCGGCTTTAGAACCA	CGTGATCTCCCTCAGGGTTTTTCGGtTTTAGAACCA	c.665C>T	p.Ala222Val	A222V	RDLPQGFSALEP	RDLPQGFSVLEP	HLA-A0101	35008.4	33541.2	65	55	-0.08892	-0.08892	B1_Q675H,Delta_A222V
640-675	CGTGATCTCCCTCAGGGTTTTTCGGCTTTAGAACCA	CGTGATCTCCCTCAGGGTTTTTCGGtTTTAGAACCA	c.665C>T	p.Ala222Val	A222V	RDLPQGFSALEP	RDLPQGFSVLEP	HLA-A0201	23988	26304.2	34	38	-0.09252	-0.09252	B1_Q675H,Delta_A222V
640-675	CGTGATCTCCCTCAGGGTTTTTCGGCTTTAGAACCA	CGTGATCTCCCTCAGGGTTTTTCGGtTTTAGAACCA	c.665C>T	p.Ala222Val	A222V	RDLPQGFSALEP	RDLPQGFSVLEP	HLA-A3001	34842.5	34271.9	75	75	-0.08892	-0.08892	B1_Q675H,Delta_A222V
640-675	CGTGATCTCCCTCAGGGTTTTTCGGCTTTAGAACCA	CGTGATCTCCCTCAGGGTTTTTCGGtTTTAGAACCA	c.665C>T	p.Ala222Val	A222V	RDLPQGFSALEP	RDLPQGFSVLEP	HLA-B0801	22706.8	21732.6	29	27	0.02028	0.02028	B1_Q675H,Delta_A222V
640-675	CGTGATCTCCCTCAGGGTTTTTCGGCTTTAGAACCA	CGTGATCTCCCTCAGGGTTTTTCGGtTTTAGAACCA	c.665C>T	p.Ala222Val	A222V	RDLPQGFSALEP	RDLPQGFSVLEP	HLA-B1801	33810.4	33638.2	48	47	-0.09252	-0.09252	B1_Q675H,Delta_A222V
640-675	CGTGATCTCCCTCAGGGTTTTTCGGCTTTAGAACCA	CGTGATCTCCCTCAGGGTTTTTCGGtTTTAGAACCA	c.665C>T	p.Ala222Val	A222V	RDLPQGFSALEP	RDLPQGFSVLEP	HLA-B4403	38402.3	39987.3	29	34	-0.08892	-0.08892	B1_Q675H,Delta_A222V
643-678	GATCTCCCTCAGGGTTTTTCGGCTTTAGAACCATTG	GATCTCCCTCAGGGTTTTTCGGtTTTAGAACCATTG	c.665C>T	p.Ala222Val	A222V	DLPQGFSALEPL	DLPQGFSVLEPL	HLA-A0101	28269.9	27083.7	29	25	-0.01454	-0.01244	B1_Q675H,Delta_A222V
643-678	GATCTCCCTCAGGGTTTTTCGGCTTTAGAACCATTG	GATCTCCCTCAGGGTTTTTCGGtTTTAGAACCATTG	c.665C>T	p.Ala222Val	A222V	DLPQGFSALEPL	DLPQGFSVLEPL	HLA-A0201	10150.2	5904.8	15	11	-0.01814	-0.01604	B1_Q675H,Delta_A222V
643-678	GATCTCCCTCAGGGTTTTTCGGCTTTAGAACCATTG	GATCTCCCTCAGGGTTTTTCGGtTTTAGAACCATTG	c.665C>T	p.Ala222Val	A222V	DLPQGFSALEPL	DLPQGFSVLEPL	HLA-A3001	35411	34143.9	80	75	-0.01454	-0.01244	B1_Q675H,Delta_A222V
643-678	GATCTCCCTCAGGGTTTTTCGGCTTTAGAACCATTG	GATCTCCCTCAGGGTTTTTCGGtTTTAGAACCATTG	c.665C>T	p.Ala222Val	A222V	DLPQGFSALEPL	DLPQGFSVLEPL	HLA-B0801	6851.7	7844.2	6.5	7.5	-0.05114	-0.04904	B1_Q675H,Delta_A222V
643-678	GATCTCCCTCAGGGTTTTTCGGCTTTAGAACCATTG	GATCTCCCTCAGGGTTTTTCGGtTTTAGAACCATTG	c.665C>T	p.Ala222Val	A222V	DLPQGFSALEPL	DLPQGFSVLEPL	HLA-B1801	27095.4	25784.6	25	22	-0.01814	-0.01604	B1_Q675H,Delta_A222V
643-678	GATCTCCCTCAGGGTTTTTCGGCTTTAGAACCATTG	GATCTCCCTCAGGGTTTTTCGGtTTTAGAACCATTG	c.665C>T	p.Ala222Val	A222V	DLPQGFSALEPL	DLPQGFSVLEPL	HLA-B4403	45515.5	45104.7	70	65	-0.01454	-0.01244	B1_Q675H,Delta_A222V
646-681	CTCCCTCAGGGTTTTTCGGCTTTAGAACCATTGGTA	CTCCCTCAGGGTTTTTCGGtTTTAGAACCATTGGTA	c.665C>T	p.Ala222Val	A222V	LPQGFSALEPLV	LPQGFSVLEPLV	HLA-A0101	30304.4	28929.3	38	32	-0.00154	0.00056	B1_Q675H,Delta_A222V
646-681	CTCCCTCAGGGTTTTTCGGCTTTAGAACCATTGGTA	CTCCCTCAGGGTTTTTCGGtTTTAGAACCATTGGTA	c.665C>T	p.Ala222Val	A222V	LPQGFSALEPLV	LPQGFSVLEPLV	HLA-A0201	22688.9	17788.1	32	24	-0.03914	-0.03704	B1_Q675H,Delta_A222V
646-681	CTCCCTCAGGGTTTTTCGGCTTTAGAACCATTGGTA	CTCCCTCAGGGTTTTTCGGtTTTAGAACCATTGGTA	c.665C>T	p.Ala222Val	A222V	LPQGFSALEPLV	LPQGFSVLEPLV	HLA-A3001	24390.3	24747	42	43	-0.00154	0.00056	B1_Q675H,Delta_A222V
646-681	CTCCCTCAGGGTTTTTCGGCTTTAGAACCATTGGTA	CTCCCTCAGGGTTTTTCGGtTTTAGAACCATTGGTA	c.665C>T	p.Ala222Val	A222V	LPQGFSALEPLV	LPQGFSVLEPLV	HLA-B0801	11415.4	12657.5	12	13	-0.15314	-0.15104	B1_Q675H,Delta_A222V
646-681	CTCCCTCAGGGTTTTTCGGCTTTAGAACCATTGGTA	CTCCCTCAGGGTTTTTCGGtTTTAGAACCATTGGTA	c.665C>T	p.Ala222Val	A222V	LPQGFSALEPLV	LPQGFSVLEPLV	HLA-B1801	33361.3	32515.6	46	42	-0.03914	-0.03704	B1_Q675H,Delta_A222V
646-681	CTCCCTCAGGGTTTTTCGGCTTTAGAACCATTGGTA	CTCCCTCAGGGTTTTTCGGtTTTAGAACCATTGGTA	c.665C>T	p.Ala222Val	A222V	LPQGFSALEPLV	LPQGFSVLEPLV	HLA-B4403	44873.5	44618.8	65	60	-0.00154	0.00056	B1_Q675H,Delta_A222V
649-684	CCTCAGGGTTTTTCGGCTTTAGAACCATTGGTAGAT	CCTCAGGGTTTTTCGGtTTTAGAACCATTGGTAGAT	c.665C>T	p.Ala222Val	A222V	PQGFSALEPLVD	PQGFSVLEPLVD	HLA-A0101	30694.8	30636.4	39	39	0.09626	0.09836	B1_Q675H,Delta_A222V
649-684	CCTCAGGGTTTTTCGGCTTTAGAACCATTGGTAGAT	CCTCAGGGTTTTTCGGtTTTAGAACCATTGGTAGAT	c.665C>T	p.Ala222Val	A222V	PQGFSALEPLVD	PQGFSVLEPLVD	HLA-A0201	30097.3	23386.8	47	33	0.10726	0.10936	B1_Q675H,Delta_A222V
649-684	CCTCAGGGTTTTTCGGCTTTAGAACCATTGGTAGAT	CCTCAGGGTTTTTCGGtTTTAGAACCATTGGTAGAT	c.665C>T	p.Ala222Val	A222V	PQGFSALEPLVD	PQGFSVLEPLVD	HLA-A3001	29580.4	29483.9	60	60	0.09626	0.09836	B1_Q675H,Delta_A222V
649-684	CCTCAGGGTTTTTCGGCTTTAGAACCATTGGTAGAT	CCTCAGGGTTTTTCGGtTTTAGAACCATTGGTAGAT	c.665C>T	p.Ala222Val	A222V	PQGFSALEPLVD	PQGFSVLEPLVD	HLA-B0801	31865.7	30373.1	60	55	0.26836	0.27046	B1_Q675H,Delta_A222V
649-684	CCTCAGGGTTTTTCGGCTTTAGAACCATTGGTAGAT	CCTCAGGGTTTTTCGGtTTTAGAACCATTGGTAGAT	c.665C>T	p.Ala222Val	A222V	PQGFSALEPLVD	PQGFSVLEPLVD	HLA-B1801	38949.7	38318.5	75	75	0.10726	0.10936	B1_Q675H,Delta_A222V
649-684	CCTCAGGGTTTTTCGGCTTTAGAACCATTGGTAGAT	CCTCAGGGTTTTTCGGtTTTAGAACCATTGGTAGAT	c.665C>T	p.Ala222Val	A222V	PQGFSALEPLVD	PQGFSVLEPLVD	HLA-B4403	44747.4	44307.1	60	60	0.09626	0.09836	B1_Q675H,Delta_A222V
652-687	CAGGGTTTTTCGGCTTTAGAACCATTGGTAGATTTG	CAGGGTTTTTCGGtTTTAGAACCATTGGTAGATTTG	c.665C>T	p.Ala222Val	A222V	QGFSALEPLVDL	QGFSVLEPLVDL	HLA-A0101	19894.8	28726.9	9.5	31	-0.00467	-0.00257	B1_Q675H,Delta_A222V
652-687	CAGGGTTTTTCGGCTTTAGAACCATTGGTAGATTTG	CAGGGTTTTTCGGtTTTAGAACCATTGGTAGATTTG	c.665C>T	p.Ala222Val	A222V	QGFSALEPLVDL	QGFSVLEPLVDL	HLA-A0201	13927.7	6278.4	20	11	0.03333	0.03543	B1_Q675H,Delta_A222V
652-687	CAGGGTTTTTCGGCTTTAGAACCATTGGTAGATTTG	CAGGGTTTTTCGGtTTTAGAACCATTGGTAGATTTG	c.665C>T	p.Ala222Val	A222V	QGFSALEPLVDL	QGFSVLEPLVDL	HLA-A3001	27678.8	27899.5	55	55	-0.00467	-0.00257	B1_Q675H,Delta_A222V
652-687	CAGGGTTTTTCGGCTTTAGAACCATTGGTAGATTTG	CAGGGTTTTTCGGtTTTAGAACCATTGGTAGATTTG	c.665C>T	p.Ala222Val	A222V	QGFSALEPLVDL	QGFSVLEPLVDL	HLA-B0801	23789	25677.7	32	36	-0.00477	-0.00477	B1_Q675H,Delta_A222V
652-687	CAGGGTTTTTCGGCTTTAGAACCATTGGTAGATTTG	CAGGGTTTTTCGGtTTTAGAACCATTGGTAGATTTG	c.665C>T	p.Ala222Val	A222V	QGFSALEPLVDL	QGFSVLEPLVDL	HLA-B1801	35065.6	34770.5	55	55	0.03333	0.03543	B1_Q675H,Delta_A222V
652-687	CAGGGTTTTTCGGCTTTAGAACCATTGGTAGATTTG	CAGGGTTTTTCGGtTTTAGAACCATTGGTAGATTTG	c.665C>T	p.Ala222Val	A222V	QGFSALEPLVDL	QGFSVLEPLVDL	HLA-B4403	43755.9	43534.4	55	50	-0.00467	-0.00257	B1_Q675H,Delta_A222V
655-690	GGTTTTTCGGCTTTAGAACCATTGGTAGATTTGCCA	GGTTTTTCGGtTTTAGAACCATTGGTAGATTTGCCA	c.665C>T	p.Ala222Val	A222V	GFSALEPLVDLP	GFSVLEPLVDLP	HLA-A0101	26780	27865.7	24	28	0.11671	0.11888	B1_Q675H,Delta_A222V
655-690	GGTTTTTCGGCTTTAGAACCATTGGTAGATTTGCCA	GGTTTTTCGGtTTTAGAACCATTGGTAGATTTGCCA	c.665C>T	p.Ala222Val	A222V	GFSALEPLVDLP	GFSVLEPLVDLP	HLA-A0201	18647.5	12813.2	25	18	0.06301	0.06518	B1_Q675H,Delta_A222V
655-690	GGTTTTTCGGCTTTAGAACCATTGGTAGATTTGCCA	GGTTTTTCGGtTTTAGAACCATTGGTAGATTTGCCA	c.665C>T	p.Ala222Val	A222V	GFSALEPLVDLP	GFSVLEPLVDLP	HLA-A3001	29042.9	29241.5	55	60	0.11671	0.11888	B1_Q675H,Delta_A222V
655-690	GGTTTTTCGGCTTTAGAACCATTGGTAGATTTGCCA	GGTTTTTCGGtTTTAGAACCATTGGTAGATTTGCCA	c.665C>T	p.Ala222Val	A222V	GFSALEPLVDLP	GFSVLEPLVDLP	HLA-B0801	29459.4	31702	48	60	0.07381	0.07598	B1_Q675H,Delta_A222V
655-690	GGTTTTTCGGCTTTAGAACCATTGGTAGATTTGCCA	GGTTTTTCGGtTTTAGAACCATTGGTAGATTTGCCA	c.665C>T	p.Ala222Val	A222V	GFSALEPLVDLP	GFSVLEPLVDLP	HLA-B1801	37326.1	37136	70	65	0.06301	0.06518	B1_Q675H,Delta_A222V
655-690	GGTTTTTCGGCTTTAGAACCATTGGTAGATTTGCCA	GGTTTTTCGGtTTTAGAACCATTGGTAGATTTGCCA	c.665C>T	p.Ala222Val	A222V	GFSALEPLVDLP	GFSVLEPLVDLP	HLA-B4403	45177	45775.8	65	70	0.11671	0.11888	B1_Q675H,Delta_A222V
658-693	TTTTCGGCTTTAGAACCATTGGTAGATTTGCCAATA	TTTTCGGtTTTAGAACCATTGGTAGATTTGCCAATA	c.665C>T	p.Ala222Val	A222V	FSALEPLVDLPI	FSVLEPLVDLPI	HLA-A0101	16278.8	23142.6	6	15	0.0891	0.0891	B1_Q675H,Delta_A222V
658-693	TTTTCGGCTTTAGAACCATTGGTAGATTTGCCAATA	TTTTCGGtTTTAGAACCATTGGTAGATTTGCCAATA	c.665C>T	p.Ala222Val	A222V	FSALEPLVDLPI	FSVLEPLVDLPI	HLA-A0201	4013	3469	8.5	8	0.1018	0.1025	B1_Q675H,Delta_A222V
658-693	TTTTCGGCTTTAGAACCATTGGTAGATTTGCCAATA	TTTTCGGtTTTAGAACCATTGGTAGATTTGCCAATA	c.665C>T	p.Ala222Val	A222V	FSALEPLVDLPI	FSVLEPLVDLPI	HLA-A3001	25848.3	25946.3	46	46	0.0891	0.0891	B1_Q675H,Delta_A222V
658-693	TTTTCGGCTTTAGAACCATTGGTAGATTTGCCAATA	TTTTCGGtTTTAGAACCATTGGTAGATTTGCCAATA	c.665C>T	p.Ala222Val	A222V	FSALEPLVDLPI	FSVLEPLVDLPI	HLA-B0801	27819.7	30779.6	42	55	0.0043	0.005	B1_Q675H,Delta_A222V
658-693	TTTTCGGCTTTAGAACCATTGGTAGATTTGCCAATA	TTTTCGGtTTTAGAACCATTGGTAGATTTGCCAATA	c.665C>T	p.Ala222Val	A222V	FSALEPLVDLPI	FSVLEPLVDLPI	HLA-B1801	22077.9	22086.3	16	16	0.1018	0.1025	B1_Q675H,Delta_A222V
658-693	TTTTCGGCTTTAGAACCATTGGTAGATTTGCCAATA	TTTTCGGtTTTAGAACCATTGGTAGATTTGCCAATA	c.665C>T	p.Ala222Val	A222V	FSALEPLVDLPI	FSVLEPLVDLPI	HLA-B4403	27398.2	29354.4	14	16	0.0891	0.0891	B1_Q675H,Delta_A222V
661-696	TCGGCTTTAGAACCATTGGTAGATTTGCCAATAGGT	TCGGtTTTAGAACCATTGGTAGATTTGCCAATAGGT	c.665C>T	p.Ala222Val	A222V	SALEPLVDLPIG	SVLEPLVDLPIG	HLA-A0101	31242.3	29990.7	42	36	0.20935	0.20935	B1_Q675H,Delta_A222V
661-696	TCGGCTTTAGAACCATTGGTAGATTTGCCAATAGGT	TCGGtTTTAGAACCATTGGTAGATTTGCCAATAGGT	c.665C>T	p.Ala222Val	A222V	SALEPLVDLPIG	SVLEPLVDLPIG	HLA-A0201	7926.2	7264.7	13	12	0.20575	0.20575	B1_Q675H,Delta_A222V
661-696	TCGGCTTTAGAACCATTGGTAGATTTGCCAATAGGT	TCGGtTTTAGAACCATTGGTAGATTTGCCAATAGGT	c.665C>T	p.Ala222Val	A222V	SALEPLVDLPIG	SVLEPLVDLPIG	HLA-A3001	27222.9	28834	50	55	0.20935	0.20935	B1_Q675H,Delta_A222V
661-696	TCGGCTTTAGAACCATTGGTAGATTTGCCAATAGGT	TCGGtTTTAGAACCATTGGTAGATTTGCCAATAGGT	c.665C>T	p.Ala222Val	A222V	SALEPLVDLPIG	SVLEPLVDLPIG	HLA-B0801	32487.5	33689.9	60	65	0.21655	0.21655	B1_Q675H,Delta_A222V
661-696	TCGGCTTTAGAACCATTGGTAGATTTGCCAATAGGT	TCGGtTTTAGAACCATTGGTAGATTTGCCAATAGGT	c.665C>T	p.Ala222Val	A222V	SALEPLVDLPIG	SVLEPLVDLPIG	HLA-B1801	30835	30692.2	36	35	0.20575	0.20575	B1_Q675H,Delta_A222V
661-696	TCGGCTTTAGAACCATTGGTAGATTTGCCAATAGGT	TCGGtTTTAGAACCATTGGTAGATTTGCCAATAGGT	c.665C>T	p.Ala222Val	A222V	SALEPLVDLPIG	SVLEPLVDLPIG	HLA-B4403	27752	28776.7	15	16	0.20935	0.20935	B1_Q675H,Delta_A222V
664-699	GCTTTAGAACCATTGGTAGATTTGCCAATAGGTATT	GtTTTAGAACCATTGGTAGATTTGCCAATAGGTATT	c.665C>T	p.Ala222Val	A222V	ALEPLVDLPIGI	VLEPLVDLPIGI	HLA-A0101	28473.5	26569.4	30	23	0.16116	0.16116	B1_Q675H,Delta_A222V
664-699	GCTTTAGAACCATTGGTAGATTTGCCAATAGGTATT	GtTTTAGAACCATTGGTAGATTTGCCAATAGGTATT	c.665C>T	p.Ala222Val	A222V	ALEPLVDLPIGI	VLEPLVDLPIGI	HLA-A0201	1201.8	1368.5	4.5	5	0.19366	0.19366	B1_Q675H,Delta_A222V
664-699	GCTTTAGAACCATTGGTAGATTTGCCAATAGGTATT	GtTTTAGAACCATTGGTAGATTTGCCAATAGGTATT	c.665C>T	p.Ala222Val	A222V	ALEPLVDLPIGI	VLEPLVDLPIGI	HLA-A3001	33399.6	34082.6	70	75	0.16116	0.16116	B1_Q675H,Delta_A222V
664-699	GCTTTAGAACCATTGGTAGATTTGCCAATAGGTATT	GtTTTAGAACCATTGGTAGATTTGCCAATAGGTATT	c.665C>T	p.Ala222Val	A222V	ALEPLVDLPIGI	VLEPLVDLPIGI	HLA-B0801	33153.3	32730.2	65	60	0.20446	0.20446	B1_Q675H,Delta_A222V
664-699	GCTTTAGAACCATTGGTAGATTTGCCAATAGGTATT	GtTTTAGAACCATTGGTAGATTTGCCAATAGGTATT	c.665C>T	p.Ala222Val	A222V	ALEPLVDLPIGI	VLEPLVDLPIGI	HLA-B1801	25786.3	25922.5	22	22	0.19366	0.19366	B1_Q675H,Delta_A222V
664-699	GCTTTAGAACCATTGGTAGATTTGCCAATAGGTATT	GtTTTAGAACCATTGGTAGATTTGCCAATAGGTATT	c.665C>T	p.Ala222Val	A222V	ALEPLVDLPIGI	VLEPLVDLPIGI	HLA-B4403	14061.1	14757.4	7	7	0.16116	0.16116	B1_Q675H,Delta_A222V
1417-1452	TATCAGGCCGGTAGCACACCTTGTAATGGTGTTGAA	TATCAGGCCGGTAaCACACCTTGTAATGGTGTTCAA	c.1430G>A	p.Ser477Asn	S477N	YQAGSTPCNGVE	YQAGNTPCNGVQ	HLA-A0101	35247	35895.9	65	70	-0.09978	0.05502	B1_S477N_T29I_E484Q
1417-1452	TATCAGGCCGGTAGCACACCTTGTAATGGTGTTGAA	TATCAGGCCGGTAaCACACCTTGTAATGGTGTTCAA	c.1430G>A	p.Ser477Asn	S477N	YQAGSTPCNGVE	YQAGNTPCNGVQ	HLA-A0201	7523.7	8301.9	13	13	-0.08708	0.06772	B1_S477N_T29I_E484Q
1417-1452	TATCAGGCCGGTAGCACACCTTGTAATGGTGTTGAA	TATCAGGCCGGTAaCACACCTTGTAATGGTGTTCAA	c.1430G>A	p.Ser477Asn	S477N	YQAGSTPCNGVE	YQAGNTPCNGVQ	HLA-A3001	30574.5	31984.5	60	65	-0.09978	0.05502	B1_S477N_T29I_E484Q
1417-1452	TATCAGGCCGGTAGCACACCTTGTAATGGTGTTGAA	TATCAGGCCGGTAaCACACCTTGTAATGGTGTTCAA	c.1430G>A	p.Ser477Asn	S477N	YQAGSTPCNGVE	YQAGNTPCNGVQ	HLA-B0801	30684.5	31932.7	55	60	0.07402	0.07402	B1_S477N_T29I_E484Q
1417-1452	TATCAGGCCGGTAGCACACCTTGTAATGGTGTTGAA	TATCAGGCCGGTAaCACACCTTGTAATGGTGTTCAA	c.1430G>A	p.Ser477Asn	S477N	YQAGSTPCNGVE	YQAGNTPCNGVQ	HLA-B1801	39802.1	36125.4	80	60	-0.08708	0.06772	B1_S477N_T29I_E484Q
1417-1452	TATCAGGCCGGTAGCACACCTTGTAATGGTGTTGAA	TATCAGGCCGGTAaCACACCTTGTAATGGTGTTCAA	c.1430G>A	p.Ser477Asn	S477N	YQAGSTPCNGVE	YQAGNTPCNGVQ	HLA-B4403	42937.5	43756.3	46	55	-0.09978	0.05502	B1_S477N_T29I_E484Q
1420-1455	CAGGCCGGTAGCACACCTTGTAATGGTGTTGAAGGT	CAGGCCGGTAaCACACCTTGTAATGGTGTTCAAGGT	c.1430G>A	p.Ser477Asn	S477N	QAGSTPCNGVEG	QAGNTPCNGVQG	HLA-A0101	38019.5	38980.4	80	85	-0.10493	-0.07115	B1_S477N_T29I_E484Q
1420-1455	CAGGCCGGTAGCACACCTTGTAATGGTGTTGAAGGT	CAGGCCGGTAaCACACCTTGTAATGGTGTTCAAGGT	c.1430G>A	p.Ser477Asn	S477N	QAGSTPCNGVEG	QAGNTPCNGVQG	HLA-A0201	36549.6	36387.1	70	70	-0.09393	-0.06015	B1_S477N_T29I_E484Q
1420-1455	CAGGCCGGTAGCACACCTTGTAATGGTGTTGAAGGT	CAGGCCGGTAaCACACCTTGTAATGGTGTTCAAGGT	c.1430G>A	p.Ser477Asn	S477N	QAGSTPCNGVEG	QAGNTPCNGVQG	HLA-A3001	38729.5	39780.6	90	95	-0.10493	-0.07115	B1_S477N_T29I_E484Q
1420-1455	CAGGCCGGTAGCACACCTTGTAATGGTGTTGAAGGT	CAGGCCGGTAaCACACCTTGTAATGGTGTTCAAGGT	c.1430G>A	p.Ser477Asn	S477N	QAGSTPCNGVEG	QAGNTPCNGVQG	HLA-B0801	39017.2	37458.9	90	80	-0.13173	-0.09795	B1_S477N_T29I_E484Q
1420-1455	CAGGCCGGTAGCACACCTTGTAATGGTGTTGAAGGT	CAGGCCGGTAaCACACCTTGTAATGGTGTTCAAGGT	c.1430G>A	p.Ser477Asn	S477N	QAGSTPCNGVEG	QAGNTPCNGVQG	HLA-B1801	43844.5	43778.6	99	99	-0.09393	-0.06015	B1_S477N_T29I_E484Q
1420-1455	CAGGCCGGTAGCACACCTTGTAATGGTGTTGAAGGT	CAGGCCGGTAaCACACCTTGTAATGGTGTTCAAGGT	c.1430G>A	p.Ser477Asn	S477N	QAGSTPCNGVEG	QAGNTPCNGVQG	HLA-B4403	46558	46011.7	80	75	-0.10493	-0.07115	B1_S477N_T29I_E484Q
1423-1458	GCCGGTAGCACACCTTGTAATGGTGTTGAAGGTTTT	GCCGGTAaCACACCTTGTAATGGTGTTCAAGGTTTT	c.1430G>A	p.Ser477Asn	S477N	AGSTPCNGVEGF	AGNTPCNGVQGF	HLA-A0101	26228.6	25545.8	22	20	0.10676	-0.0755	B1_S477N_T29I_E484Q
1423-1458	GCCGGTAGCACACCTTGTAATGGTGTTGAAGGTTTT	GCCGGTAaCACACCTTGTAATGGTGTTCAAGGTTTT	c.1430G>A	p.Ser477Asn	S477N	AGSTPCNGVEGF	AGNTPCNGVQGF	HLA-A0201	34211.2	36232.3	60	70	0.05306	-0.0776	B1_S477N_T29I_E484Q
1423-1458	GCCGGTAGCACACCTTGTAATGGTGTTGAAGGTTTT	GCCGGTAaCACACCTTGTAATGGTGTTCAAGGTTTT	c.1430G>A	p.Ser477Asn	S477N	AGSTPCNGVEGF	AGNTPCNGVQGF	HLA-A3001	34416.5	36634	75	85	0.10676	-0.0755	B1_S477N_T29I_E484Q
1423-1458	GCCGGTAGCACACCTTGTAATGGTGTTGAAGGTTTT	GCCGGTAaCACACCTTGTAATGGTGTTCAAGGTTTT	c.1430G>A	p.Ser477Asn	S477N	AGSTPCNGVEGF	AGNTPCNGVQGF	HLA-B0801	36273.5	34433.6	75	70	0.06386	-0.0668	B1_S477N_T29I_E484Q
1423-1458	GCCGGTAGCACACCTTGTAATGGTGTTGAAGGTTTT	GCCGGTAaCACACCTTGTAATGGTGTTCAAGGTTTT	c.1430G>A	p.Ser477Asn	S477N	AGSTPCNGVEGF	AGNTPCNGVQGF	HLA-B1801	35079.6	32896.7	55	44	0.05306	-0.0776	B1_S477N_T29I_E484Q
1423-1458	GCCGGTAGCACACCTTGTAATGGTGTTGAAGGTTTT	GCCGGTAaCACACCTTGTAATGGTGTTCAAGGTTTT	c.1430G>A	p.Ser477Asn	S477N	AGSTPCNGVEGF	AGNTPCNGVQGF	HLA-B4403	42598.3	36655	45	26	0.10676	-0.0755	B1_S477N_T29I_E484Q
1426-1461	GGTAGCACACCTTGTAATGGTGTTGAAGGTTTTAAT	GGTAaCACACCTTGTAATGGTGTTCAAGGTTTTAAT	c.1430G>A	p.Ser477Asn	S477N	GSTPCNGVEGFN	GNTPCNGVQGFN	HLA-A0101	31735	30917.2	44	40	0.10024	0.10024	B1_S477N_T29I_E484Q
1426-1461	GGTAGCACACCTTGTAATGGTGTTGAAGGTTTTAAT	GGTAaCACACCTTGTAATGGTGTTCAAGGTTTTAAT	c.1430G>A	p.Ser477Asn	S477N	GSTPCNGVEGFN	GNTPCNGVQGFN	HLA-A0201	36138.7	37686.5	70	75	0.11284	0.11284	B1_S477N_T29I_E484Q
1426-1461	GGTAGCACACCTTGTAATGGTGTTGAAGGTTTTAAT	GGTAaCACACCTTGTAATGGTGTTCAAGGTTTTAAT	c.1430G>A	p.Ser477Asn	S477N	GSTPCNGVEGFN	GNTPCNGVQGFN	HLA-A3001	34775.8	37959.9	75	90	0.10024	0.10024	B1_S477N_T29I_E484Q
1426-1461	GGTAGCACACCTTGTAATGGTGTTGAAGGTTTTAAT	GGTAaCACACCTTGTAATGGTGTTCAAGGTTTTAAT	c.1430G>A	p.Ser477Asn	S477N	GSTPCNGVEGFN	GNTPCNGVQGFN	HLA-B0801	38393.2	37202.8	85	80	0.16534	0.16534	B1_S477N_T29I_E484Q
1426-1461	GGTAGCACACCTTGTAATGGTGTTGAAGGTTTTAAT	GGTAaCACACCTTGTAATGGTGTTCAAGGTTTTAAT	c.1430G>A	p.Ser477Asn	S477N	GSTPCNGVEGFN	GNTPCNGVQGFN	HLA-B1801	39465.5	38147.2	80	70	0.11284	0.11284	B1_S477N_T29I_E484Q
1426-1461	GGTAGCACACCTTGTAATGGTGTTGAAGGTTTTAAT	GGTAaCACACCTTGTAATGGTGTTCAAGGTTTTAAT	c.1430G>A	p.Ser477Asn	S477N	GSTPCNGVEGFN	GNTPCNGVQGFN	HLA-B4403	43705.3	39413	55	32	0.10024	0.10024	B1_S477N_T29I_E484Q
1429-1464	AGCACACCTTGTAATGGTGTTGAAGGTTTTAATTGT	AaCACACCTTGTAATGGTGTTCAAGGTTTTAATTGT	c.1430G>A	p.Ser477Asn	S477N	STPCNGVEGFNC	NTPCNGVQGFNC	HLA-A0101	32861.1	31979.7	50	46	0.20517	-0.00513	B1_S477N_T29I_E484Q
1429-1464	AGCACACCTTGTAATGGTGTTGAAGGTTTTAATTGT	AaCACACCTTGTAATGGTGTTCAAGGTTTTAATTGT	c.1430G>A	p.Ser477Asn	S477N	STPCNGVEGFNC	NTPCNGVQGFNC	HLA-A0201	35482.8	36920.9	65	70	0.20157	-0.00873	B1_S477N_T29I_E484Q
1429-1464	AGCACACCTTGTAATGGTGTTGAAGGTTTTAATTGT	AaCACACCTTGTAATGGTGTTCAAGGTTTTAATTGT	c.1430G>A	p.Ser477Asn	S477N	STPCNGVEGFNC	NTPCNGVQGFNC	HLA-A3001	38091.1	38478.8	90	90	0.20517	-0.00513	B1_S477N_T29I_E484Q
1429-1464	AGCACACCTTGTAATGGTGTTGAAGGTTTTAATTGT	AaCACACCTTGTAATGGTGTTCAAGGTTTTAATTGT	c.1430G>A	p.Ser477Asn	S477N	STPCNGVEGFNC	NTPCNGVQGFNC	HLA-B0801	40607.3	39000.7	95	90	0.20787	-0.00243	B1_S477N_T29I_E484Q
1429-1464	AGCACACCTTGTAATGGTGTTGAAGGTTTTAATTGT	AaCACACCTTGTAATGGTGTTCAAGGTTTTAATTGT	c.1430G>A	p.Ser477Asn	S477N	STPCNGVEGFNC	NTPCNGVQGFNC	HLA-B1801	39922.9	38862.9	85	75	0.20157	-0.00873	B1_S477N_T29I_E484Q
1429-1464	AGCACACCTTGTAATGGTGTTGAAGGTTTTAATTGT	AaCACACCTTGTAATGGTGTTCAAGGTTTTAATTGT	c.1430G>A	p.Ser477Asn	S477N	STPCNGVEGFNC	NTPCNGVQGFNC	HLA-B4403	44816.7	45068.6	60	65	0.20517	-0.00513	B1_S477N_T29I_E484Q
1432-1467	ACACCTTGTAATGGTGTTGAAGGTTTTAATTGTTAC	ACACCTTGTAATGGTGTTcAAGGTTTTAATTGTTAC	c.1450G>C	p.Glu484Gln	E484Q	TPCNGVEGFNCY	TPCNGVQGFNCY	HLA-A0101	23124.1	21503.8	15	12	0.16023	-0.05007	B1_S477N_T29I_E484Q
1432-1467	ACACCTTGTAATGGTGTTGAAGGTTTTAATTGTTAC	ACACCTTGTAATGGTGTTcAAGGTTTTAATTGTTAC	c.1450G>C	p.Glu484Gln	E484Q	TPCNGVEGFNCY	TPCNGVQGFNCY	HLA-A0201	36122.3	36523.2	70	70	0.14273	-0.06757	B1_S477N_T29I_E484Q
1432-1467	ACACCTTGTAATGGTGTTGAAGGTTTTAATTGTTAC	ACACCTTGTAATGGTGTTcAAGGTTTTAATTGTTAC	c.1450G>C	p.Glu484Gln	E484Q	TPCNGVEGFNCY	TPCNGVQGFNCY	HLA-A3001	40106.5	39607.5	95	95	0.16023	-0.05007	B1_S477N_T29I_E484Q
1432-1467	ACACCTTGTAATGGTGTTGAAGGTTTTAATTGTTAC	ACACCTTGTAATGGTGTTcAAGGTTTTAATTGTTAC	c.1450G>C	p.Glu484Gln	E484Q	TPCNGVEGFNCY	TPCNGVQGFNCY	HLA-B0801	32362.2	31841.6	60	60	0.10973	-0.10057	B1_S477N_T29I_E484Q
1432-1467	ACACCTTGTAATGGTGTTGAAGGTTTTAATTGTTAC	ACACCTTGTAATGGTGTTcAAGGTTTTAATTGTTAC	c.1450G>C	p.Glu484Gln	E484Q	TPCNGVEGFNCY	TPCNGVQGFNCY	HLA-B1801	25606.1	28520.9	22	29	0.14273	-0.06757	B1_S477N_T29I_E484Q
1432-1467	ACACCTTGTAATGGTGTTGAAGGTTTTAATTGTTAC	ACACCTTGTAATGGTGTTcAAGGTTTTAATTGTTAC	c.1450G>C	p.Glu484Gln	E484Q	TPCNGVEGFNCY	TPCNGVQGFNCY	HLA-B4403	41680.1	41386.6	40	39	0.16023	-0.05007	B1_S477N_T29I_E484Q
1435-1470	CCTTGTAATGGTGTTGAAGGTTTTAATTGTTACTTT	CCTTGTAATGGTGTTcAAGGTTTTAATTGTTACTTT	c.1450G>C	p.Glu484Gln	E484Q	PCNGVEGFNCYF	PCNGVQGFNCYF	HLA-A0101	13904.9	22959.6	4.5	14	0.27114	0.06084	B1_S477N_T29I_E484Q
1435-1470	CCTTGTAATGGTGTTGAAGGTTTTAATTGTTACTTT	CCTTGTAATGGTGTTcAAGGTTTTAATTGTTACTTT	c.1450G>C	p.Glu484Gln	E484Q	PCNGVEGFNCYF	PCNGVQGFNCYF	HLA-A0201	27989.9	27046.2	42	40	0.26904	0.05874	B1_S477N_T29I_E484Q
1435-1470	CCTTGTAATGGTGTTGAAGGTTTTAATTGTTACTTT	CCTTGTAATGGTGTTcAAGGTTTTAATTGTTACTTT	c.1450G>C	p.Glu484Gln	E484Q	PCNGVEGFNCYF	PCNGVQGFNCYF	HLA-A3001	38377.8	37615.2	90	85	0.27114	0.06084	B1_S477N_T29I_E484Q
1435-1470	CCTTGTAATGGTGTTGAAGGTTTTAATTGTTACTTT	CCTTGTAATGGTGTTcAAGGTTTTAATTGTTACTTT	c.1450G>C	p.Glu484Gln	E484Q	PCNGVEGFNCYF	PCNGVQGFNCYF	HLA-B0801	32048.6	30163.1	60	50	0.22884	0.01854	B1_S477N_T29I_E484Q
1435-1470	CCTTGTAATGGTGTTGAAGGTTTTAATTGTTACTTT	CCTTGTAATGGTGTTcAAGGTTTTAATTGTTACTTT	c.1450G>C	p.Glu484Gln	E484Q	PCNGVEGFNCYF	PCNGVQGFNCYF	HLA-B1801	33993.8	33657.1	48	47	0.26904	0.05874	B1_S477N_T29I_E484Q
1435-1470	CCTTGTAATGGTGTTGAAGGTTTTAATTGTTACTTT	CCTTGTAATGGTGTTcAAGGTTTTAATTGTTACTTT	c.1450G>C	p.Glu484Gln	E484Q	PCNGVEGFNCYF	PCNGVQGFNCYF	HLA-B4403	38659.1	37894.2	30	28	0.27114	0.06084	B1_S477N_T29I_E484Q
1438-1473	TGTAATGGTGTTGAAGGTTTTAATTGTTACTTTCCT	TGTAATGGTGTTcAAGGTTTTAATTGTTACTTTCCT	c.1450G>C	p.Glu484Gln	E484Q	CNGVEGFNCYFP	CNGVQGFNCYFP	HLA-A0101	22771.1	27799.2	14	28	0.34502	0.13472	B1_S477N_T29I_E484Q
1438-1473	TGTAATGGTGTTGAAGGTTTTAATTGTTACTTTCCT	TGTAATGGTGTTcAAGGTTTTAATTGTTACTTTCCT	c.1450G>C	p.Glu484Gln	E484Q	CNGVEGFNCYFP	CNGVQGFNCYFP	HLA-A0201	29866.6	28302.4	46	43	0.35602	0.14572	B1_S477N_T29I_E484Q
1438-1473	TGTAATGGTGTTGAAGGTTTTAATTGTTACTTTCCT	TGTAATGGTGTTcAAGGTTTTAATTGTTACTTTCCT	c.1450G>C	p.Glu484Gln	E484Q	CNGVEGFNCYFP	CNGVQGFNCYFP	HLA-A3001	37389.2	35751.8	85	80	0.34502	0.13472	B1_S477N_T29I_E484Q
1438-1473	TGTAATGGTGTTGAAGGTTTTAATTGTTACTTTCCT	TGTAATGGTGTTcAAGGTTTTAATTGTTACTTTCCT	c.1450G>C	p.Glu484Gln	E484Q	CNGVEGFNCYFP	CNGVQGFNCYFP	HLA-B0801	33677.1	32341.6	65	60	0.25852	0.25852	B1_S477N_T29I_E484Q
1438-1473	TGTAATGGTGTTGAAGGTTTTAATTGTTACTTTCCT	TGTAATGGTGTTcAAGGTTTTAATTGTTACTTTCCT	c.1450G>C	p.Glu484Gln	E484Q	CNGVEGFNCYFP	CNGVQGFNCYFP	HLA-B1801	31251.5	36199.8	37	60	0.35602	0.14572	B1_S477N_T29I_E484Q
1438-1473	TGTAATGGTGTTGAAGGTTTTAATTGTTACTTTCCT	TGTAATGGTGTTcAAGGTTTTAATTGTTACTTTCCT	c.1450G>C	p.Glu484Gln	E484Q	CNGVEGFNCYFP	CNGVQGFNCYFP	HLA-B4403	35485.8	38127	24	29	0.34502	0.13472	B1_S477N_T29I_E484Q
1441-1476	AATGGTGTTGAAGGTTTTAATTGTTACTTTCCTTTA	AATGGTGTTcAAGGTTTTAATTGTTACTTTCCTTTA	c.1450G>C	p.Glu484Gln	E484Q	NGVEGFNCYFPL	NGVQGFNCYFPL	HLA-A0101	24665.5	26303.1	18	23	0.28127	0.06396	B1_S477N_T29I_E484Q
1441-1476	AATGGTGTTGAAGGTTTTAATTGTTACTTTCCTTTA	AATGGTGTTcAAGGTTTTAATTGTTACTTTCCTTTA	c.1450G>C	p.Glu484Gln	E484Q	NGVEGFNCYFPL	NGVQGFNCYFPL	HLA-A0201	1740.5	1528.1	5.5	5	0.29467	0.07736	B1_S477N_T29I_E484Q
1441-1476	AATGGTGTTGAAGGTTTTAATTGTTACTTTCCTTTA	AATGGTGTTcAAGGTTTTAATTGTTACTTTCCTTTA	c.1450G>C	p.Glu484Gln	E484Q	NGVEGFNCYFPL	NGVQGFNCYFPL	HLA-A3001	28072.4	25793.8	55	46	0.28127	0.06396	B1_S477N_T29I_E484Q
1441-1476	AATGGTGTTGAAGGTTTTAATTGTTACTTTCCTTTA	AATGGTGTTcAAGGTTTTAATTGTTACTTTCCTTTA	c.1450G>C	p.Glu484Gln	E484Q	NGVEGFNCYFPL	NGVQGFNCYFPL	HLA-B0801	12638.4	10684.5	13	11	0.26167	0.04436	B1_S477N_T29I_E484Q
1441-1476	AATGGTGTTGAAGGTTTTAATTGTTACTTTCCTTTA	AATGGTGTTcAAGGTTTTAATTGTTACTTTCCTTTA	c.1450G>C	p.Glu484Gln	E484Q	NGVEGFNCYFPL	NGVQGFNCYFPL	HLA-B1801	2372.4	22390.2	1.8	16	0.29467	0.07736	B1_S477N_T29I_E484Q	weak
1441-1476	AATGGTGTTGAAGGTTTTAATTGTTACTTTCCTTTA	AATGGTGTTcAAGGTTTTAATTGTTACTTTCCTTTA	c.1450G>C	p.Glu484Gln	E484Q	NGVEGFNCYFPL	NGVQGFNCYFPL	HLA-B4403	4589.8	28275.1	3	15	0.28127	0.06396	B1_S477N_T29I_E484Q
1444-1479	GGTGTTGAAGGTTTTAATTGTTACTTTCCTTTACAA	GGTGTTcAAGGTTTTAATTGTTACTTTCCTTTACAA	c.1450G>C	p.Glu484Gln	E484Q	GVEGFNCYFPLQ	GVQGFNCYFPLQ	HLA-A0101	28360.6	29052.3	30	32	0.06986	0.06986	B1_S477N_T29I_E484Q
1444-1479	GGTGTTGAAGGTTTTAATTGTTACTTTCCTTTACAA	GGTGTTcAAGGTTTTAATTGTTACTTTCCTTTACAA	c.1450G>C	p.Glu484Gln	E484Q	GVEGFNCYFPLQ	GVQGFNCYFPLQ	HLA-A0201	4552.3	4290.9	9	9	0.10236	0.03226	B1_S477N_T29I_E484Q
1444-1479	GGTGTTGAAGGTTTTAATTGTTACTTTCCTTTACAA	GGTGTTcAAGGTTTTAATTGTTACTTTCCTTTACAA	c.1450G>C	p.Glu484Gln	E484Q	GVEGFNCYFPLQ	GVQGFNCYFPLQ	HLA-A3001	25437.7	24371	45	42	0.06986	0.06986	B1_S477N_T29I_E484Q
1444-1479	GGTGTTGAAGGTTTTAATTGTTACTTTCCTTTACAA	GGTGTTcAAGGTTTTAATTGTTACTTTCCTTTACAA	c.1450G>C	p.Glu484Gln	E484Q	GVEGFNCYFPLQ	GVQGFNCYFPLQ	HLA-B0801	19420.1	16342.5	23	18	-0.01164	-0.08174	B1_S477N_T29I_E484Q
1444-1479	GGTGTTGAAGGTTTTAATTGTTACTTTCCTTTACAA	GGTGTTcAAGGTTTTAATTGTTACTTTCCTTTACAA	c.1450G>C	p.Glu484Gln	E484Q	GVEGFNCYFPLQ	GVQGFNCYFPLQ	HLA-B1801	6705.3	27812.7	4	27	0.10236	0.03226	B1_S477N_T29I_E484Q
1444-1479	GGTGTTGAAGGTTTTAATTGTTACTTTCCTTTACAA	GGTGTTcAAGGTTTTAATTGTTACTTTCCTTTACAA	c.1450G>C	p.Glu484Gln	E484Q	GVEGFNCYFPLQ	GVQGFNCYFPLQ	HLA-B4403	4673.7	30342.5	3	17	0.06986	0.06986	B1_S477N_T29I_E484Q
1447-1482	GTTGAAGGTTTTAATTGTTACTTTCCTTTACAATCA	GTTcAAGGTTTTAATTGTTACTTTCCTTTACAATCA	c.1450G>C	p.Glu484Gln	E484Q	VEGFNCYFPLQS	VQGFNCYFPLQS	HLA-A0101	29725.7	29861.5	35	36	0.09236	0.09236	B1_S477N_T29I_E484Q
1447-1482	GTTGAAGGTTTTAATTGTTACTTTCCTTTACAATCA	GTTcAAGGTTTTAATTGTTACTTTCCTTTACAATCA	c.1450G>C	p.Glu484Gln	E484Q	VEGFNCYFPLQS	VQGFNCYFPLQS	HLA-A0201	20297.3	5401.8	28	10	0.10336	0.10336	B1_S477N_T29I_E484Q
1447-1482	GTTGAAGGTTTTAATTGTTACTTTCCTTTACAATCA	GTTcAAGGTTTTAATTGTTACTTTCCTTTACAATCA	c.1450G>C	p.Glu484Gln	E484Q	VEGFNCYFPLQS	VQGFNCYFPLQS	HLA-A3001	26577.4	24528.4	48	43	0.09236	0.09236	B1_S477N_T29I_E484Q
1447-1482	GTTGAAGGTTTTAATTGTTACTTTCCTTTACAATCA	GTTcAAGGTTTTAATTGTTACTTTCCTTTACAATCA	c.1450G>C	p.Glu484Gln	E484Q	VEGFNCYFPLQS	VQGFNCYFPLQS	HLA-B0801	21782	18350.9	27	21	0.10966	0.10966	B1_S477N_T29I_E484Q
1447-1482	GTTGAAGGTTTTAATTGTTACTTTCCTTTACAATCA	GTTcAAGGTTTTAATTGTTACTTTCCTTTACAATCA	c.1450G>C	p.Glu484Gln	E484Q	VEGFNCYFPLQS	VQGFNCYFPLQS	HLA-B1801	7972.4	29576.6	4.5	32	0.10336	0.10336	B1_S477N_T29I_E484Q
1447-1482	GTTGAAGGTTTTAATTGTTACTTTCCTTTACAATCA	GTTcAAGGTTTTAATTGTTACTTTCCTTTACAATCA	c.1450G>C	p.Glu484Gln	E484Q	VEGFNCYFPLQS	VQGFNCYFPLQS	HLA-B4403	4141.7	29621.1	3	16	0.09236	0.09236	B1_S477N_T29I_E484Q
1450-1485	GAAGGTTTTAATTGTTACTTTCCTTTACAATCATAT	cAAGGTTTTAATTGTTACTTTCCTTTACAATCATAT	c.1450G>C	p.Glu484Gln	E484Q	EGFNCYFPLQSY	QGFNCYFPLQSY	HLA-A0101	11628.9	11729.6	3.5	3.5	-0.15383	-0.15383	B1_S477N_T29I_E484Q
1450-1485	GAAGGTTTTAATTGTTACTTTCCTTTACAATCATAT	cAAGGTTTTAATTGTTACTTTCCTTTACAATCATAT	c.1450G>C	p.Glu484Gln	E484Q	EGFNCYFPLQSY	QGFNCYFPLQSY	HLA-A0201	26628.9	24175.6	39	34	-0.11583	-0.11583	B1_S477N_T29I_E484Q
1450-1485	GAAGGTTTTAATTGTTACTTTCCTTTACAATCATAT	cAAGGTTTTAATTGTTACTTTCCTTTACAATCATAT	c.1450G>C	p.Glu484Gln	E484Q	EGFNCYFPLQSY	QGFNCYFPLQSY	HLA-A3001	23412.9	23167.9	40	39	-0.15383	-0.15383	B1_S477N_T29I_E484Q
1450-1485	GAAGGTTTTAATTGTTACTTTCCTTTACAATCATAT	cAAGGTTTTAATTGTTACTTTCCTTTACAATCATAT	c.1450G>C	p.Glu484Gln	E484Q	EGFNCYFPLQSY	QGFNCYFPLQSY	HLA-B0801	25412.6	24936.8	36	35	-0.06333	-0.06333	B1_S477N_T29I_E484Q
1450-1485	GAAGGTTTTAATTGTTACTTTCCTTTACAATCATAT	cAAGGTTTTAATTGTTACTTTCCTTTACAATCATAT	c.1450G>C	p.Glu484Gln	E484Q	EGFNCYFPLQSY	QGFNCYFPLQSY	HLA-B1801	15105.1	15956.1	8.5	9	-0.11583	-0.11583	B1_S477N_T29I_E484Q
1450-1485	GAAGGTTTTAATTGTTACTTTCCTTTACAATCATAT	cAAGGTTTTAATTGTTACTTTCCTTTACAATCATAT	c.1450G>C	p.Glu484Gln	E484Q	EGFNCYFPLQSY	QGFNCYFPLQSY	HLA-B4403	18456.8	17870.3	9	8.5	-0.15383	-0.15383	B1_S477N_T29I_E484Q
52-87	CTTACAACCAGAACTCAATTACCCCCTGCATACACT	CTTACAACCAGAACTCAATTACCCCCTGCATACAtT	c.86C>T	p.Thr29Ile	T29I	LTTRTQLPPAYT	LTTRTQLPPAYI	HLA-A0101	445.5	456.7	0.4	0.4	-0.01366	-0.01366	B1_S477N_T29I_E484Q,B1_S477N_T29I	strong	strong
52-87	CTTACAACCAGAACTCAATTACCCCCTGCATACACT	CTTACAACCAGAACTCAATTACCCCCTGCATACAtT	c.86C>T	p.Thr29Ile	T29I	LTTRTQLPPAYT	LTTRTQLPPAYI	HLA-A0201	32821.4	24474.6	55	35	-0.00106	-0.00106	B1_S477N_T29I_E484Q,B1_S477N_T29I
52-87	CTTACAACCAGAACTCAATTACCCCCTGCATACACT	CTTACAACCAGAACTCAATTACCCCCTGCATACAtT	c.86C>T	p.Thr29Ile	T29I	LTTRTQLPPAYT	LTTRTQLPPAYI	HLA-A3001	7358.9	6585.5	11	9.5	-0.01366	-0.01366	B1_S477N_T29I_E484Q,B1_S477N_T29I
52-87	CTTACAACCAGAACTCAATTACCCCCTGCATACACT	CTTACAACCAGAACTCAATTACCCCCTGCATACAtT	c.86C>T	p.Thr29Ile	T29I	LTTRTQLPPAYT	LTTRTQLPPAYI	HLA-B0801	30551.7	24594.1	55	34	-0.03886	-0.03886	B1_S477N_T29I_E484Q,B1_S477N_T29I
52-87	CTTACAACCAGAACTCAATTACCCCCTGCATACACT	CTTACAACCAGAACTCAATTACCCCCTGCATACAtT	c.86C>T	p.Thr29Ile	T29I	LTTRTQLPPAYT	LTTRTQLPPAYI	HLA-B1801	28991.1	29034.4	30	30	-0.00106	-0.00106	B1_S477N_T29I_E484Q,B1_S477N_T29I
52-87	CTTACAACCAGAACTCAATTACCCCCTGCATACACT	CTTACAACCAGAACTCAATTACCCCCTGCATACAtT	c.86C>T	p.Thr29Ile	T29I	LTTRTQLPPAYT	LTTRTQLPPAYI	HLA-B4403	39399.8	39386.2	32	32	-0.01366	-0.01366	B1_S477N_T29I_E484Q,B1_S477N_T29I
55-90	ACAACCAGAACTCAATTACCCCCTGCATACACTAAT	ACAACCAGAACTCAATTACCCCCTGCATACAtTAAT	c.86C>T	p.Thr29Ile	T29I	TTRTQLPPAYTN	TTRTQLPPAYIN	HLA-A0101	18966.4	19112.6	8.5	8.5	-0.08658	-0.0315	B1_S477N_T29I_E484Q,B1_S477N_T29I
55-90	ACAACCAGAACTCAATTACCCCCTGCATACACTAAT	ACAACCAGAACTCAATTACCCCCTGCATACAtTAAT	c.86C>T	p.Thr29Ile	T29I	TTRTQLPPAYTN	TTRTQLPPAYIN	HLA-A0201	36788.1	32456.9	70	55	-0.06978	-0.0147	B1_S477N_T29I_E484Q,B1_S477N_T29I
55-90	ACAACCAGAACTCAATTACCCCCTGCATACACTAAT	ACAACCAGAACTCAATTACCCCCTGCATACAtTAAT	c.86C>T	p.Thr29Ile	T29I	TTRTQLPPAYTN	TTRTQLPPAYIN	HLA-A3001	9148.7	8450.4	13	12	-0.08658	-0.0315	B1_S477N_T29I_E484Q,B1_S477N_T29I
55-90	ACAACCAGAACTCAATTACCCCCTGCATACACTAAT	ACAACCAGAACTCAATTACCCCCTGCATACAtTAAT	c.86C>T	p.Thr29Ile	T29I	TTRTQLPPAYTN	TTRTQLPPAYIN	HLA-B0801	34315	29597.4	70	48	0.04302	0.0981	B1_S477N_T29I_E484Q,B1_S477N_T29I
55-90	ACAACCAGAACTCAATTACCCCCTGCATACACTAAT	ACAACCAGAACTCAATTACCCCCTGCATACAtTAAT	c.86C>T	p.Thr29Ile	T29I	TTRTQLPPAYTN	TTRTQLPPAYIN	HLA-B1801	29938.1	30133.1	33	33	-0.06978	-0.0147	B1_S477N_T29I_E484Q,B1_S477N_T29I
55-90	ACAACCAGAACTCAATTACCCCCTGCATACACTAAT	ACAACCAGAACTCAATTACCCCCTGCATACAtTAAT	c.86C>T	p.Thr29Ile	T29I	TTRTQLPPAYTN	TTRTQLPPAYIN	HLA-B4403	38852.9	38845.7	31	30	-0.08658	-0.0315	B1_S477N_T29I_E484Q,B1_S477N_T29I
58-93	ACCAGAACTCAATTACCCCCTGCATACACTAATTCT	ACCAGAACTCAATTACCCCCTGCATACAtTAATTCT	c.86C>T	p.Thr29Ile	T29I	TRTQLPPAYTNS	TRTQLPPAYINS	HLA-A0101	38701.4	38048.7	85	80	-0.08188	-0.00232	B1_S477N_T29I_E484Q,B1_S477N_T29I
58-93	ACCAGAACTCAATTACCCCCTGCATACACTAATTCT	ACCAGAACTCAATTACCCCCTGCATACAtTAATTCT	c.86C>T	p.Thr29Ile	T29I	TRTQLPPAYTNS	TRTQLPPAYINS	HLA-A0201	36422.5	31228.5	70	50	-0.06928	0.01028	B1_S477N_T29I_E484Q,B1_S477N_T29I
58-93	ACCAGAACTCAATTACCCCCTGCATACACTAATTCT	ACCAGAACTCAATTACCCCCTGCATACAtTAATTCT	c.86C>T	p.Thr29Ile	T29I	TRTQLPPAYTNS	TRTQLPPAYINS	HLA-A3001	31325.6	26489	65	48	-0.08188	-0.00232	B1_S477N_T29I_E484Q,B1_S477N_T29I
58-93	ACCAGAACTCAATTACCCCCTGCATACACTAATTCT	ACCAGAACTCAATTACCCCCTGCATACAtTAATTCT	c.86C>T	p.Thr29Ile	T29I	TRTQLPPAYTNS	TRTQLPPAYINS	HLA-B0801	39703.2	36106.3	90	75	-0.05848	0.02108	B1_S477N_T29I_E484Q,B1_S477N_T29I
58-93	ACCAGAACTCAATTACCCCCTGCATACACTAATTCT	ACCAGAACTCAATTACCCCCTGCATACAtTAATTCT	c.86C>T	p.Thr29Ile	T29I	TRTQLPPAYTNS	TRTQLPPAYINS	HLA-B1801	36893.7	36831.9	65	65	-0.06928	0.01028	B1_S477N_T29I_E484Q,B1_S477N_T29I
58-93	ACCAGAACTCAATTACCCCCTGCATACACTAATTCT	ACCAGAACTCAATTACCCCCTGCATACAtTAATTCT	c.86C>T	p.Thr29Ile	T29I	TRTQLPPAYTNS	TRTQLPPAYINS	HLA-B4403	39356.3	39350.8	32	32	-0.08188	-0.00232	B1_S477N_T29I_E484Q,B1_S477N_T29I
61-96	AGAACTCAATTACCCCCTGCATACACTAATTCTTTC	AGAACTCAATTACCCCCTGCATACAtTAATTCTTTC	c.86C>T	p.Thr29Ile	T29I	RTQLPPAYTNSF	RTQLPPAYINSF	HLA-A0101	26499.3	27033	23	25	-0.10038	-0.10038	B1_S477N_T29I_E484Q,B1_S477N_T29I
61-96	AGAACTCAATTACCCCCTGCATACACTAATTCTTTC	AGAACTCAATTACCCCCTGCATACAtTAATTCTTTC	c.86C>T	p.Thr29Ile	T29I	RTQLPPAYTNSF	RTQLPPAYINSF	HLA-A0201	28437.1	22470.3	43	31	-0.13798	-0.13798	B1_S477N_T29I_E484Q,B1_S477N_T29I
61-96	AGAACTCAATTACCCCCTGCATACACTAATTCTTTC	AGAACTCAATTACCCCCTGCATACAtTAATTCTTTC	c.86C>T	p.Thr29Ile	T29I	RTQLPPAYTNSF	RTQLPPAYINSF	HLA-A3001	23473.7	24366.3	40	42	-0.10038	-0.10038	B1_S477N_T29I_E484Q,B1_S477N_T29I
61-96	AGAACTCAATTACCCCCTGCATACACTAATTCTTTC	AGAACTCAATTACCCCCTGCATACAtTAATTCTTTC	c.86C>T	p.Thr29Ile	T29I	RTQLPPAYTNSF	RTQLPPAYINSF	HLA-B0801	23412.6	25037.3	31	35	-0.12718	-0.12718	B1_S477N_T29I_E484Q,B1_S477N_T29I
61-96	AGAACTCAATTACCCCCTGCATACACTAATTCTTTC	AGAACTCAATTACCCCCTGCATACAtTAATTCTTTC	c.86C>T	p.Thr29Ile	T29I	RTQLPPAYTNSF	RTQLPPAYINSF	HLA-B1801	21184.2	20918.9	14	14	-0.13798	-0.13798	B1_S477N_T29I_E484Q,B1_S477N_T29I
61-96	AGAACTCAATTACCCCCTGCATACACTAATTCTTTC	AGAACTCAATTACCCCCTGCATACAtTAATTCTTTC	c.86C>T	p.Thr29Ile	T29I	RTQLPPAYTNSF	RTQLPPAYINSF	HLA-B4403	20995.1	19458.6	10	9.5	-0.10038	-0.10038	B1_S477N_T29I_E484Q,B1_S477N_T29I
64-99	ACTCAATTACCCCCTGCATACACTAATTCTTTCACA	ACTCAATTACCCCCTGCATACAtTAATTCTTTCACA	c.86C>T	p.Thr29Ile	T29I	TQLPPAYTNSFT	TQLPPAYINSFT	HLA-A0101	32004.6	31227.4	46	42	-0.02088	0.07092	B1_S477N_T29I_E484Q,B1_S477N_T29I
64-99	ACTCAATTACCCCCTGCATACACTAATTCTTTCACA	ACTCAATTACCCCCTGCATACAtTAATTCTTTCACA	c.86C>T	p.Thr29Ile	T29I	TQLPPAYTNSFT	TQLPPAYINSFT	HLA-A0201	27467.3	21669.4	41	30	-0.02448	0.06732	B1_S477N_T29I_E484Q,B1_S477N_T29I
64-99	ACTCAATTACCCCCTGCATACACTAATTCTTTCACA	ACTCAATTACCCCCTGCATACAtTAATTCTTTCACA	c.86C>T	p.Thr29Ile	T29I	TQLPPAYTNSFT	TQLPPAYINSFT	HLA-A3001	32221.1	33940.9	70	75	-0.02088	0.07092	B1_S477N_T29I_E484Q,B1_S477N_T29I
64-99	ACTCAATTACCCCCTGCATACACTAATTCTTTCACA	ACTCAATTACCCCCTGCATACAtTAATTCTTTCACA	c.86C>T	p.Thr29Ile	T29I	TQLPPAYTNSFT	TQLPPAYINSFT	HLA-B0801	30027.3	30968.7	50	55	-0.01368	0.07812	B1_S477N_T29I_E484Q,B1_S477N_T29I
64-99	ACTCAATTACCCCCTGCATACACTAATTCTTTCACA	ACTCAATTACCCCCTGCATACAtTAATTCTTTCACA	c.86C>T	p.Thr29Ile	T29I	TQLPPAYTNSFT	TQLPPAYINSFT	HLA-B1801	29380.7	29105.2	31	30	-0.02448	0.06732	B1_S477N_T29I_E484Q,B1_S477N_T29I
64-99	ACTCAATTACCCCCTGCATACACTAATTCTTTCACA	ACTCAATTACCCCCTGCATACAtTAATTCTTTCACA	c.86C>T	p.Thr29Ile	T29I	TQLPPAYTNSFT	TQLPPAYINSFT	HLA-B4403	21339.3	19819.4	11	9.5	-0.02088	0.07092	B1_S477N_T29I_E484Q,B1_S477N_T29I
67-102	CAATTACCCCCTGCATACACTAATTCTTTCACACGT	CAATTACCCCCTGCATACAtTAATTCTTTCACACGT	c.86C>T	p.Thr29Ile	T29I	QLPPAYTNSFTR	QLPPAYINSFTR	HLA-A0101	32295.8	32492.4	47	48	0.17632	0.26812	B1_S477N_T29I_E484Q,B1_S477N_T29I
67-102	CAATTACCCCCTGCATACACTAATTCTTTCACACGT	CAATTACCCCCTGCATACAtTAATTCTTTCACACGT	c.86C>T	p.Thr29Ile	T29I	QLPPAYTNSFTR	QLPPAYINSFTR	HLA-A0201	25941.9	18700.5	37	26	0.17272	0.26452	B1_S477N_T29I_E484Q,B1_S477N_T29I
67-102	CAATTACCCCCTGCATACACTAATTCTTTCACACGT	CAATTACCCCCTGCATACAtTAATTCTTTCACACGT	c.86C>T	p.Thr29Ile	T29I	QLPPAYTNSFTR	QLPPAYINSFTR	HLA-A3001	39522.8	39422	95	95	0.17632	0.26812	B1_S477N_T29I_E484Q,B1_S477N_T29I
67-102	CAATTACCCCCTGCATACACTAATTCTTTCACACGT	CAATTACCCCCTGCATACAtTAATTCTTTCACACGT	c.86C>T	p.Thr29Ile	T29I	QLPPAYTNSFTR	QLPPAYINSFTR	HLA-B0801	31737.7	33490	60	65	0.13462	0.22642	B1_S477N_T29I_E484Q,B1_S477N_T29I
67-102	CAATTACCCCCTGCATACACTAATTCTTTCACACGT	CAATTACCCCCTGCATACAtTAATTCTTTCACACGT	c.86C>T	p.Thr29Ile	T29I	QLPPAYTNSFTR	QLPPAYINSFTR	HLA-B1801	35999	36235	60	60	0.17272	0.26452	B1_S477N_T29I_E484Q,B1_S477N_T29I
67-102	CAATTACCCCCTGCATACACTAATTCTTTCACACGT	CAATTACCCCCTGCATACAtTAATTCTTTCACACGT	c.86C>T	p.Thr29Ile	T29I	QLPPAYTNSFTR	QLPPAYINSFTR	HLA-B4403	45644.7	45124.7	70	65	0.17632	0.26812	B1_S477N_T29I_E484Q,B1_S477N_T29I
70-105	TTACCCCCTGCATACACTAATTCTTTCACACGTGGT	TTACCCCCTGCATACAtTAATTCTTTCACACGTGGT	c.86C>T	p.Thr29Ile	T29I	LPPAYTNSFTRG	LPPAYINSFTRG	HLA-A0101	36019.3	35956.2	70	70	-0.03083	0.06097	B1_S477N_T29I_E484Q,B1_S477N_T29I
70-105	TTACCCCCTGCATACACTAATTCTTTCACACGTGGT	TTACCCCCTGCATACAtTAATTCTTTCACACGTGGT	c.86C>T	p.Thr29Ile	T29I	LPPAYTNSFTRG	LPPAYINSFTRG	HLA-A0201	38771.4	33513.6	80	60	-0.03443	0.05737	B1_S477N_T29I_E484Q,B1_S477N_T29I
70-105	TTACCCCCTGCATACACTAATTCTTTCACACGTGGT	TTACCCCCTGCATACAtTAATTCTTTCACACGTGGT	c.86C>T	p.Thr29Ile	T29I	LPPAYTNSFTRG	LPPAYINSFTRG	HLA-A3001	39243.7	38408.6	90	90	-0.03083	0.06097	B1_S477N_T29I_E484Q,B1_S477N_T29I
70-105	TTACCCCCTGCATACACTAATTCTTTCACACGTGGT	TTACCCCCTGCATACAtTAATTCTTTCACACGTGGT	c.86C>T	p.Thr29Ile	T29I	LPPAYTNSFTRG	LPPAYINSFTRG	HLA-B0801	30256.9	30686.2	50	55	-0.03083	0.06097	B1_S477N_T29I_E484Q,B1_S477N_T29I
70-105	TTACCCCCTGCATACACTAATTCTTTCACACGTGGT	TTACCCCCTGCATACAtTAATTCTTTCACACGTGGT	c.86C>T	p.Thr29Ile	T29I	LPPAYTNSFTRG	LPPAYINSFTRG	HLA-B1801	39256.8	38790.7	80	75	-0.03443	0.05737	B1_S477N_T29I_E484Q,B1_S477N_T29I
70-105	TTACCCCCTGCATACACTAATTCTTTCACACGTGGT	TTACCCCCTGCATACAtTAATTCTTTCACACGTGGT	c.86C>T	p.Thr29Ile	T29I	LPPAYTNSFTRG	LPPAYINSFTRG	HLA-B4403	46573.1	45024.7	80	65	-0.03083	0.06097	B1_S477N_T29I_E484Q,B1_S477N_T29I
73-108	CCCCCTGCATACACTAATTCTTTCACACGTGGTGTT	CCCCCTGCATACAtTAATTCTTTCACACGTGGTGTT	c.86C>T	p.Thr29Ile	T29I	PPAYTNSFTRGV	PPAYINSFTRGV	HLA-A0101	20934.7	27128.3	11	25	0.04416	0.13596	B1_S477N_T29I_E484Q,B1_S477N_T29I
73-108	CCCCCTGCATACACTAATTCTTTCACACGTGGTGTT	CCCCCTGCATACAtTAATTCTTTCACACGTGGTGTT	c.86C>T	p.Thr29Ile	T29I	PPAYTNSFTRGV	PPAYINSFTRGV	HLA-A0201	17233.9	8852.3	24	14	0.05686	0.14866	B1_S477N_T29I_E484Q,B1_S477N_T29I
73-108	CCCCCTGCATACACTAATTCTTTCACACGTGGTGTT	CCCCCTGCATACAtTAATTCTTTCACACGTGGTGTT	c.86C>T	p.Thr29Ile	T29I	PPAYTNSFTRGV	PPAYINSFTRGV	HLA-A3001	26505.6	29728.3	48	60	0.04416	0.13596	B1_S477N_T29I_E484Q,B1_S477N_T29I
73-108	CCCCCTGCATACACTAATTCTTTCACACGTGGTGTT	CCCCCTGCATACAtTAATTCTTTCACACGTGGTGTT	c.86C>T	p.Thr29Ile	T29I	PPAYTNSFTRGV	PPAYINSFTRGV	HLA-B0801	37068.2	35566.9	80	75	0.01906	0.01906	B1_S477N_T29I_E484Q,B1_S477N_T29I
73-108	CCCCCTGCATACACTAATTCTTTCACACGTGGTGTT	CCCCCTGCATACAtTAATTCTTTCACACGTGGTGTT	c.86C>T	p.Thr29Ile	T29I	PPAYTNSFTRGV	PPAYINSFTRGV	HLA-B1801	39595.1	39450.1	80	80	0.05686	0.14866	B1_S477N_T29I_E484Q,B1_S477N_T29I
73-108	CCCCCTGCATACACTAATTCTTTCACACGTGGTGTT	CCCCCTGCATACAtTAATTCTTTCACACGTGGTGTT	c.86C>T	p.Thr29Ile	T29I	PPAYTNSFTRGV	PPAYINSFTRGV	HLA-B4403	39712.7	37462.1	33	27	0.04416	0.13596	B1_S477N_T29I_E484Q,B1_S477N_T29I
76-111	CCTGCATACACTAATTCTTTCACACGTGGTGTTTAT	CCTGCATACAtTAATTCTTTCACACGTGGTGTTTAT	c.86C>T	p.Thr29Ile	T29I	PAYTNSFTRGVY	PAYINSFTRGVY	HLA-A0101	32.9	1181.6	0.06	0.6	0.07618	0.17104	B1_S477N_T29I_E484Q,B1_S477N_T29I	strong	weak
76-111	CCTGCATACACTAATTCTTTCACACGTGGTGTTTAT	CCTGCATACAtTAATTCTTTCACACGTGGTGTTTAT	c.86C>T	p.Thr29Ile	T29I	PAYTNSFTRGVY	PAYINSFTRGVY	HLA-A0201	26832.5	18786.2	39	26	0.07498	0.16984	B1_S477N_T29I_E484Q,B1_S477N_T29I
76-111	CCTGCATACACTAATTCTTTCACACGTGGTGTTTAT	CCTGCATACAtTAATTCTTTCACACGTGGTGTTTAT	c.86C>T	p.Thr29Ile	T29I	PAYTNSFTRGVY	PAYINSFTRGVY	HLA-A3001	23788.2	25214.1	41	44	0.07618	0.17104	B1_S477N_T29I_E484Q,B1_S477N_T29I
76-111	CCTGCATACACTAATTCTTTCACACGTGGTGTTTAT	CCTGCATACAtTAATTCTTTCACACGTGGTGTTTAT	c.86C>T	p.Thr29Ile	T29I	PAYTNSFTRGVY	PAYINSFTRGVY	HLA-B0801	29078.7	28710.1	46	45	0.08128	0.17614	B1_S477N_T29I_E484Q,B1_S477N_T29I
76-111	CCTGCATACACTAATTCTTTCACACGTGGTGTTTAT	CCTGCATACAtTAATTCTTTCACACGTGGTGTTTAT	c.86C>T	p.Thr29Ile	T29I	PAYTNSFTRGVY	PAYINSFTRGVY	HLA-B1801	16458.5	19727.6	9.5	13	0.07498	0.16984	B1_S477N_T29I_E484Q,B1_S477N_T29I
76-111	CCTGCATACACTAATTCTTTCACACGTGGTGTTTAT	CCTGCATACAtTAATTCTTTCACACGTGGTGTTTAT	c.86C>T	p.Thr29Ile	T29I	PAYTNSFTRGVY	PAYINSFTRGVY	HLA-B4403	33025.8	24536.1	20	12	0.07618	0.17104	B1_S477N_T29I_E484Q,B1_S477N_T29I
79-114	GCATACACTAATTCTTTCACACGTGGTGTTTATTAC	GCATACAtTAATTCTTTCACACGTGGTGTTTATTAC	c.86C>T	p.Thr29Ile	T29I	AYTNSFTRGVYY	AYINSFTRGVYY	HLA-A0101	12.7	244.4	0.02	0.25	0.06727	0.06727	B1_S477N_T29I_E484Q,B1_S477N_T29I	strong	strong
79-114	GCATACACTAATTCTTTCACACGTGGTGTTTATTAC	GCATACAtTAATTCTTTCACACGTGGTGTTTATTAC	c.86C>T	p.Thr29Ile	T29I	AYTNSFTRGVYY	AYINSFTRGVYY	HLA-A0201	24016.1	17996.4	34	25	0.07987	0.11047	B1_S477N_T29I_E484Q,B1_S477N_T29I
79-114	GCATACACTAATTCTTTCACACGTGGTGTTTATTAC	GCATACAtTAATTCTTTCACACGTGGTGTTTATTAC	c.86C>T	p.Thr29Ile	T29I	AYTNSFTRGVYY	AYINSFTRGVYY	HLA-A3001	21397.3	21648.8	35	36	0.06727	0.06727	B1_S477N_T29I_E484Q,B1_S477N_T29I
79-114	GCATACACTAATTCTTTCACACGTGGTGTTTATTAC	GCATACAtTAATTCTTTCACACGTGGTGTTTATTAC	c.86C>T	p.Thr29Ile	T29I	AYTNSFTRGVYY	AYINSFTRGVYY	HLA-B0801	30231.8	29524.4	50	48	0.24097	0.27157	B1_S477N_T29I_E484Q,B1_S477N_T29I
79-114	GCATACACTAATTCTTTCACACGTGGTGTTTATTAC	GCATACAtTAATTCTTTCACACGTGGTGTTTATTAC	c.86C>T	p.Thr29Ile	T29I	AYTNSFTRGVYY	AYINSFTRGVYY	HLA-B1801	19737.2	21632.4	13	15	0.07987	0.11047	B1_S477N_T29I_E484Q,B1_S477N_T29I
79-114	GCATACACTAATTCTTTCACACGTGGTGTTTATTAC	GCATACAtTAATTCTTTCACACGTGGTGTTTATTAC	c.86C>T	p.Thr29Ile	T29I	AYTNSFTRGVYY	AYINSFTRGVYY	HLA-B4403	26972.8	17469.4	14	8.5	0.06727	0.06727	B1_S477N_T29I_E484Q,B1_S477N_T29I
82-117	TACACTAATTCTTTCACACGTGGTGTTTATTACCCT	TACAtTAATTCTTTCACACGTGGTGTTTATTACCCT	c.86C>T	p.Thr29Ile	T29I	YTNSFTRGVYYP	YINSFTRGVYYP	HLA-A0101	46.5	1387	0.08	0.7	0.06345	0.06345	B1_S477N_T29I_E484Q,B1_S477N_T29I	strong	weak
82-117	TACACTAATTCTTTCACACGTGGTGTTTATTACCCT	TACAtTAATTCTTTCACACGTGGTGTTTATTACCCT	c.86C>T	p.Thr29Ile	T29I	YTNSFTRGVYYP	YINSFTRGVYYP	HLA-A0201	20672.7	13591.6	28	19	0.06135	0.06135	B1_S477N_T29I_E484Q,B1_S477N_T29I
82-117	TACACTAATTCTTTCACACGTGGTGTTTATTACCCT	TACAtTAATTCTTTCACACGTGGTGTTTATTACCCT	c.86C>T	p.Thr29Ile	T29I	YTNSFTRGVYYP	YINSFTRGVYYP	HLA-A3001	23302.7	26450	39	48	0.06345	0.06345	B1_S477N_T29I_E484Q,B1_S477N_T29I
82-117	TACACTAATTCTTTCACACGTGGTGTTTATTACCCT	TACAtTAATTCTTTCACACGTGGTGTTTATTACCCT	c.86C>T	p.Thr29Ile	T29I	YTNSFTRGVYYP	YINSFTRGVYYP	HLA-B0801	30613.6	30554.3	55	55	-0.05265	-0.05265	B1_S477N_T29I_E484Q,B1_S477N_T29I
82-117	TACACTAATTCTTTCACACGTGGTGTTTATTACCCT	TACAtTAATTCTTTCACACGTGGTGTTTATTACCCT	c.86C>T	p.Thr29Ile	T29I	YTNSFTRGVYYP	YINSFTRGVYYP	HLA-B1801	24961.9	26357.5	20	23	0.06135	0.06135	B1_S477N_T29I_E484Q,B1_S477N_T29I
82-117	TACACTAATTCTTTCACACGTGGTGTTTATTACCCT	TACAtTAATTCTTTCACACGTGGTGTTTATTACCCT	c.86C>T	p.Thr29Ile	T29I	YTNSFTRGVYYP	YINSFTRGVYYP	HLA-B4403	31426.1	32166.4	18	19	0.06345	0.06345	B1_S477N_T29I_E484Q,B1_S477N_T29I
85-120	ACTAATTCTTTCACACGTGGTGTTTATTACCCTGAC	AtTAATTCTTTCACACGTGGTGTTTATTACCCTGAC	c.86C>T	p.Thr29Ile	T29I	TNSFTRGVYYPD	INSFTRGVYYPD	HLA-A0101	10601.4	12196.7	3.5	4	0.2696	0.2696	B1_S477N_T29I_E484Q,B1_S477N_T29I
85-120	ACTAATTCTTTCACACGTGGTGTTTATTACCCTGAC	AtTAATTCTTTCACACGTGGTGTTTATTACCCTGAC	c.86C>T	p.Thr29Ile	T29I	TNSFTRGVYYPD	INSFTRGVYYPD	HLA-A0201	33066.6	31914.4	55	55	0.2159	0.2159	B1_S477N_T29I_E484Q,B1_S477N_T29I
85-120	ACTAATTCTTTCACACGTGGTGTTTATTACCCTGAC	AtTAATTCTTTCACACGTGGTGTTTATTACCCTGAC	c.86C>T	p.Thr29Ile	T29I	TNSFTRGVYYPD	INSFTRGVYYPD	HLA-A3001	26935.2	23955.9	49	41	0.2696	0.2696	B1_S477N_T29I_E484Q,B1_S477N_T29I
85-120	ACTAATTCTTTCACACGTGGTGTTTATTACCCTGAC	AtTAATTCTTTCACACGTGGTGTTTATTACCCTGAC	c.86C>T	p.Thr29Ile	T29I	TNSFTRGVYYPD	INSFTRGVYYPD	HLA-B0801	30047.2	29833	50	49	0.1781	0.1781	B1_S477N_T29I_E484Q,B1_S477N_T29I
85-120	ACTAATTCTTTCACACGTGGTGTTTATTACCCTGAC	AtTAATTCTTTCACACGTGGTGTTTATTACCCTGAC	c.86C>T	p.Thr29Ile	T29I	TNSFTRGVYYPD	INSFTRGVYYPD	HLA-B1801	30899.4	30547.4	36	35	0.2159	0.2159	B1_S477N_T29I_E484Q,B1_S477N_T29I
85-120	ACTAATTCTTTCACACGTGGTGTTTATTACCCTGAC	AtTAATTCTTTCACACGTGGTGTTTATTACCCTGAC	c.86C>T	p.Thr29Ile	T29I	TNSFTRGVYYPD	INSFTRGVYYPD	HLA-B4403	41272.2	42274.6	38	43	0.2696	0.2696	B1_S477N_T29I_E484Q,B1_S477N_T29I
1396-1431	AGAGATATTTCAACTGAAATCTATCAGGCCGGTAGC	AGAGATATTTCAACTGAAATCTATCAGGCCGGTAaC	c.1430G>A	p.Ser477Asn	S477N	RDISTEIYQAGS	RDISTEIYQAGN	HLA-A0101	29548.7	31408.7	34	43	0.14765	0.14765	B1_S477N_T29I_E484Q,B1_S477N_T29I,B1_S477N
1396-1431	AGAGATATTTCAACTGAAATCTATCAGGCCGGTAGC	AGAGATATTTCAACTGAAATCTATCAGGCCGGTAaC	c.1430G>A	p.Ser477Asn	S477N	RDISTEIYQAGS	RDISTEIYQAGN	HLA-A0201	33524.5	33704.5	60	60	0.19085	0.19085	B1_S477N_T29I_E484Q,B1_S477N_T29I,B1_S477N
1396-1431	AGAGATATTTCAACTGAAATCTATCAGGCCGGTAGC	AGAGATATTTCAACTGAAATCTATCAGGCCGGTAaC	c.1430G>A	p.Ser477Asn	S477N	RDISTEIYQAGS	RDISTEIYQAGN	HLA-A3001	34644	34908.1	75	75	0.14765	0.14765	B1_S477N_T29I_E484Q,B1_S477N_T29I,B1_S477N
1396-1431	AGAGATATTTCAACTGAAATCTATCAGGCCGGTAGC	AGAGATATTTCAACTGAAATCTATCAGGCCGGTAaC	c.1430G>A	p.Ser477Asn	S477N	RDISTEIYQAGS	RDISTEIYQAGN	HLA-B0801	40335.4	40704.1	95	95	0.15305	0.15305	B1_S477N_T29I_E484Q,B1_S477N_T29I,B1_S477N
1396-1431	AGAGATATTTCAACTGAAATCTATCAGGCCGGTAGC	AGAGATATTTCAACTGAAATCTATCAGGCCGGTAaC	c.1430G>A	p.Ser477Asn	S477N	RDISTEIYQAGS	RDISTEIYQAGN	HLA-B1801	39450.1	39280.2	80	80	0.19085	0.19085	B1_S477N_T29I_E484Q,B1_S477N_T29I,B1_S477N
1396-1431	AGAGATATTTCAACTGAAATCTATCAGGCCGGTAGC	AGAGATATTTCAACTGAAATCTATCAGGCCGGTAaC	c.1430G>A	p.Ser477Asn	S477N	RDISTEIYQAGS	RDISTEIYQAGN	HLA-B4403	37673.5	37707.3	28	28	0.14765	0.14765	B1_S477N_T29I_E484Q,B1_S477N_T29I,B1_S477N
1399-1434	GATATTTCAACTGAAATCTATCAGGCCGGTAGCACA	GATATTTCAACTGAAATCTATCAGGCCGGTAaCACA	c.1430G>A	p.Ser477Asn	S477N	DISTEIYQAGST	DISTEIYQAGNT	HLA-A0101	25400.2	25636.3	20	21	0.0817	0.17458	B1_S477N_T29I_E484Q,B1_S477N_T29I,B1_S477N
1399-1434	GATATTTCAACTGAAATCTATCAGGCCGGTAGCACA	GATATTTCAACTGAAATCTATCAGGCCGGTAaCACA	c.1430G>A	p.Ser477Asn	S477N	DISTEIYQAGST	DISTEIYQAGNT	HLA-A0201	38021.5	38262.1	75	75	0.028	0.12088	B1_S477N_T29I_E484Q,B1_S477N_T29I,B1_S477N
1399-1434	GATATTTCAACTGAAATCTATCAGGCCGGTAGCACA	GATATTTCAACTGAAATCTATCAGGCCGGTAaCACA	c.1430G>A	p.Ser477Asn	S477N	DISTEIYQAGST	DISTEIYQAGNT	HLA-A3001	35611.2	36493.1	80	85	0.0817	0.17458	B1_S477N_T29I_E484Q,B1_S477N_T29I,B1_S477N
1399-1434	GATATTTCAACTGAAATCTATCAGGCCGGTAGCACA	GATATTTCAACTGAAATCTATCAGGCCGGTAaCACA	c.1430G>A	p.Ser477Asn	S477N	DISTEIYQAGST	DISTEIYQAGNT	HLA-B0801	40360.7	40912.9	95	95	-0.0695	0.02338	B1_S477N_T29I_E484Q,B1_S477N_T29I,B1_S477N
1399-1434	GATATTTCAACTGAAATCTATCAGGCCGGTAGCACA	GATATTTCAACTGAAATCTATCAGGCCGGTAaCACA	c.1430G>A	p.Ser477Asn	S477N	DISTEIYQAGST	DISTEIYQAGNT	HLA-B1801	24864.3	34122.1	20	49	0.028	0.12088	B1_S477N_T29I_E484Q,B1_S477N_T29I,B1_S477N
1399-1434	GATATTTCAACTGAAATCTATCAGGCCGGTAGCACA	GATATTTCAACTGAAATCTATCAGGCCGGTAaCACA	c.1430G>A	p.Ser477Asn	S477N	DISTEIYQAGST	DISTEIYQAGNT	HLA-B4403	24274.7	24657.7	12	13	0.0817	0.17458	B1_S477N_T29I_E484Q,B1_S477N_T29I,B1_S477N
1402-1437	ATTTCAACTGAAATCTATCAGGCCGGTAGCACACCT	ATTTCAACTGAAATCTATCAGGCCGGTAaCACACCT	c.1430G>A	p.Ser477Asn	S477N	ISTEIYQAGSTP	ISTEIYQAGNTP	HLA-A0101	31474.1	31866.1	43	45	0.03511	0.16927	B1_S477N_T29I_E484Q,B1_S477N_T29I,B1_S477N
1402-1437	ATTTCAACTGAAATCTATCAGGCCGGTAGCACACCT	ATTTCAACTGAAATCTATCAGGCCGGTAaCACACCT	c.1430G>A	p.Ser477Asn	S477N	ISTEIYQAGSTP	ISTEIYQAGNTP	HLA-A0201	37587.5	36707.4	75	70	0.04771	0.18187	B1_S477N_T29I_E484Q,B1_S477N_T29I,B1_S477N
1402-1437	ATTTCAACTGAAATCTATCAGGCCGGTAGCACACCT	ATTTCAACTGAAATCTATCAGGCCGGTAaCACACCT	c.1430G>A	p.Ser477Asn	S477N	ISTEIYQAGSTP	ISTEIYQAGNTP	HLA-A3001	35283.7	35465.9	80	80	0.03511	0.16927	B1_S477N_T29I_E484Q,B1_S477N_T29I,B1_S477N
1402-1437	ATTTCAACTGAAATCTATCAGGCCGGTAGCACACCT	ATTTCAACTGAAATCTATCAGGCCGGTAaCACACCT	c.1430G>A	p.Ser477Asn	S477N	ISTEIYQAGSTP	ISTEIYQAGNTP	HLA-B0801	40518.2	40919.6	95	95	-0.08189	0.05227	B1_S477N_T29I_E484Q,B1_S477N_T29I,B1_S477N
1402-1437	ATTTCAACTGAAATCTATCAGGCCGGTAGCACACCT	ATTTCAACTGAAATCTATCAGGCCGGTAaCACACCT	c.1430G>A	p.Ser477Asn	S477N	ISTEIYQAGSTP	ISTEIYQAGNTP	HLA-B1801	20259.1	24592.2	13	20	0.04771	0.18187	B1_S477N_T29I_E484Q,B1_S477N_T29I,B1_S477N
1402-1437	ATTTCAACTGAAATCTATCAGGCCGGTAGCACACCT	ATTTCAACTGAAATCTATCAGGCCGGTAaCACACCT	c.1430G>A	p.Ser477Asn	S477N	ISTEIYQAGSTP	ISTEIYQAGNTP	HLA-B4403	19802.5	22366.2	9.5	11	0.03511	0.16927	B1_S477N_T29I_E484Q,B1_S477N_T29I,B1_S477N
1405-1440	TCAACTGAAATCTATCAGGCCGGTAGCACACCTTGT	TCAACTGAAATCTATCAGGCCGGTAaCACACCTTGT	c.1430G>A	p.Ser477Asn	S477N	STEIYQAGSTPC	STEIYQAGNTPC	HLA-A0101	21633.1	21733.1	12	12	0.1149	0.1149	B1_S477N_T29I_E484Q,B1_S477N_T29I,B1_S477N
1405-1440	TCAACTGAAATCTATCAGGCCGGTAGCACACCTTGT	TCAACTGAAATCTATCAGGCCGGTAaCACACCTTGT	c.1430G>A	p.Ser477Asn	S477N	STEIYQAGSTPC	STEIYQAGNTPC	HLA-A0201	36535.4	37183.5	70	70	0.1474	0.1474	B1_S477N_T29I_E484Q,B1_S477N_T29I,B1_S477N
1405-1440	TCAACTGAAATCTATCAGGCCGGTAGCACACCTTGT	TCAACTGAAATCTATCAGGCCGGTAaCACACCTTGT	c.1430G>A	p.Ser477Asn	S477N	STEIYQAGSTPC	STEIYQAGNTPC	HLA-A3001	37291	37455.6	85	85	0.1149	0.1149	B1_S477N_T29I_E484Q,B1_S477N_T29I,B1_S477N
1405-1440	TCAACTGAAATCTATCAGGCCGGTAGCACACCTTGT	TCAACTGAAATCTATCAGGCCGGTAaCACACCTTGT	c.1430G>A	p.Ser477Asn	S477N	STEIYQAGSTPC	STEIYQAGNTPC	HLA-B0801	35807.9	37505.1	75	85	0.151	0.151	B1_S477N_T29I_E484Q,B1_S477N_T29I,B1_S477N
1405-1440	TCAACTGAAATCTATCAGGCCGGTAGCACACCTTGT	TCAACTGAAATCTATCAGGCCGGTAaCACACCTTGT	c.1430G>A	p.Ser477Asn	S477N	STEIYQAGSTPC	STEIYQAGNTPC	HLA-B1801	27205	27453.4	25	26	0.1474	0.1474	B1_S477N_T29I_E484Q,B1_S477N_T29I,B1_S477N
1405-1440	TCAACTGAAATCTATCAGGCCGGTAGCACACCTTGT	TCAACTGAAATCTATCAGGCCGGTAaCACACCTTGT	c.1430G>A	p.Ser477Asn	S477N	STEIYQAGSTPC	STEIYQAGNTPC	HLA-B4403	18854.3	20380	9	10	0.1149	0.1149	B1_S477N_T29I_E484Q,B1_S477N_T29I,B1_S477N
1408-1443	ACTGAAATCTATCAGGCCGGTAGCACACCTTGTAAT	ACTGAAATCTATCAGGCCGGTAaCACACCTTGTAAT	c.1430G>A	p.Ser477Asn	S477N	TEIYQAGSTPCN	TEIYQAGNTPCN	HLA-A0101	35183.8	35640.9	65	70	-0.24738	-0.09258	B1_S477N_T29I_E484Q,B1_S477N_T29I,B1_S477N
1408-1443	ACTGAAATCTATCAGGCCGGTAGCACACCTTGTAAT	ACTGAAATCTATCAGGCCGGTAaCACACCTTGTAAT	c.1430G>A	p.Ser477Asn	S477N	TEIYQAGSTPCN	TEIYQAGNTPCN	HLA-A0201	40725.2	40714.2	85	85	-0.20418	-0.04938	B1_S477N_T29I_E484Q,B1_S477N_T29I,B1_S477N
1408-1443	ACTGAAATCTATCAGGCCGGTAGCACACCTTGTAAT	ACTGAAATCTATCAGGCCGGTAaCACACCTTGTAAT	c.1430G>A	p.Ser477Asn	S477N	TEIYQAGSTPCN	TEIYQAGNTPCN	HLA-A3001	34661.6	35951.5	75	80	-0.24738	-0.09258	B1_S477N_T29I_E484Q,B1_S477N_T29I,B1_S477N
1408-1443	ACTGAAATCTATCAGGCCGGTAGCACACCTTGTAAT	ACTGAAATCTATCAGGCCGGTAaCACACCTTGTAAT	c.1430G>A	p.Ser477Asn	S477N	TEIYQAGSTPCN	TEIYQAGNTPCN	HLA-B0801	37318.5	37762.4	80	85	-0.09138	0.06342	B1_S477N_T29I_E484Q,B1_S477N_T29I,B1_S477N
1408-1443	ACTGAAATCTATCAGGCCGGTAGCACACCTTGTAAT	ACTGAAATCTATCAGGCCGGTAaCACACCTTGTAAT	c.1430G>A	p.Ser477Asn	S477N	TEIYQAGSTPCN	TEIYQAGNTPCN	HLA-B1801	30405.9	28221.4	34	28	-0.20418	-0.04938	B1_S477N_T29I_E484Q,B1_S477N_T29I,B1_S477N
1408-1443	ACTGAAATCTATCAGGCCGGTAGCACACCTTGTAAT	ACTGAAATCTATCAGGCCGGTAaCACACCTTGTAAT	c.1430G>A	p.Ser477Asn	S477N	TEIYQAGSTPCN	TEIYQAGNTPCN	HLA-B4403	16758.4	19472.7	8	9.5	-0.24738	-0.09258	B1_S477N_T29I_E484Q,B1_S477N_T29I,B1_S477N
1411-1446	GAAATCTATCAGGCCGGTAGCACACCTTGTAATGGT	GAAATCTATCAGGCCGGTAaCACACCTTGTAATGGT	c.1430G>A	p.Ser477Asn	S477N	EIYQAGSTPCNG	EIYQAGNTPCNG	HLA-A0101	34790.5	35487.4	65	65	-0.21804	-0.06324	B1_S477N_T29I_E484Q,B1_S477N_T29I,B1_S477N
1411-1446	GAAATCTATCAGGCCGGTAGCACACCTTGTAATGGT	GAAATCTATCAGGCCGGTAaCACACCTTGTAATGGT	c.1430G>A	p.Ser477Asn	S477N	EIYQAGSTPCNG	EIYQAGNTPCNG	HLA-A0201	38087.4	38213.7	75	75	-0.21924	-0.06444	B1_S477N_T29I_E484Q,B1_S477N_T29I,B1_S477N
1411-1446	GAAATCTATCAGGCCGGTAGCACACCTTGTAATGGT	GAAATCTATCAGGCCGGTAaCACACCTTGTAATGGT	c.1430G>A	p.Ser477Asn	S477N	EIYQAGSTPCNG	EIYQAGNTPCNG	HLA-A3001	33318.3	34661.6	70	75	-0.21804	-0.06324	B1_S477N_T29I_E484Q,B1_S477N_T29I,B1_S477N
1411-1446	GAAATCTATCAGGCCGGTAGCACACCTTGTAATGGT	GAAATCTATCAGGCCGGTAaCACACCTTGTAATGGT	c.1430G>A	p.Ser477Asn	S477N	EIYQAGSTPCNG	EIYQAGNTPCNG	HLA-B0801	36024.7	35981.1	75	75	-0.25734	-0.10254	B1_S477N_T29I_E484Q,B1_S477N_T29I,B1_S477N
1411-1446	GAAATCTATCAGGCCGGTAGCACACCTTGTAATGGT	GAAATCTATCAGGCCGGTAaCACACCTTGTAATGGT	c.1430G>A	p.Ser477Asn	S477N	EIYQAGSTPCNG	EIYQAGNTPCNG	HLA-B1801	40924.9	41041.9	90	90	-0.21924	-0.06444	B1_S477N_T29I_E484Q,B1_S477N_T29I,B1_S477N
1411-1446	GAAATCTATCAGGCCGGTAGCACACCTTGTAATGGT	GAAATCTATCAGGCCGGTAaCACACCTTGTAATGGT	c.1430G>A	p.Ser477Asn	S477N	EIYQAGSTPCNG	EIYQAGNTPCNG	HLA-B4403	43814.1	44594.7	55	60	-0.21804	-0.06324	B1_S477N_T29I_E484Q,B1_S477N_T29I,B1_S477N
1414-1449	ATCTATCAGGCCGGTAGCACACCTTGTAATGGTGTT	ATCTATCAGGCCGGTAaCACACCTTGTAATGGTGTT	c.1430G>A	p.Ser477Asn	S477N	IYQAGSTPCNGV	IYQAGNTPCNGV	HLA-A0101	32206.1	32437.3	47	48	-0.04739	0.10741	B1_S477N_T29I_E484Q,B1_S477N_T29I,B1_S477N
1414-1449	ATCTATCAGGCCGGTAGCACACCTTGTAATGGTGTT	ATCTATCAGGCCGGTAaCACACCTTGTAATGGTGTT	c.1430G>A	p.Ser477Asn	S477N	IYQAGSTPCNGV	IYQAGNTPCNGV	HLA-A0201	2745.6	3321.6	7	7.5	-0.08499	0.06981	B1_S477N_T29I_E484Q,B1_S477N_T29I,B1_S477N
1414-1449	ATCTATCAGGCCGGTAGCACACCTTGTAATGGTGTT	ATCTATCAGGCCGGTAaCACACCTTGTAATGGTGTT	c.1430G>A	p.Ser477Asn	S477N	IYQAGSTPCNGV	IYQAGNTPCNGV	HLA-A3001	29067.1	30365.2	55	60	-0.04739	0.10741	B1_S477N_T29I_E484Q,B1_S477N_T29I,B1_S477N
1414-1449	ATCTATCAGGCCGGTAGCACACCTTGTAATGGTGTT	ATCTATCAGGCCGGTAaCACACCTTGTAATGGTGTT	c.1430G>A	p.Ser477Asn	S477N	IYQAGSTPCNGV	IYQAGNTPCNGV	HLA-B0801	29480.7	29195.4	48	47	-0.11799	0.03681	B1_S477N_T29I_E484Q,B1_S477N_T29I,B1_S477N
1414-1449	ATCTATCAGGCCGGTAGCACACCTTGTAATGGTGTT	ATCTATCAGGCCGGTAaCACACCTTGTAATGGTGTT	c.1430G>A	p.Ser477Asn	S477N	IYQAGSTPCNGV	IYQAGNTPCNGV	HLA-B1801	36022	36167.3	60	60	-0.08499	0.06981	B1_S477N_T29I_E484Q,B1_S477N_T29I,B1_S477N
1414-1449	ATCTATCAGGCCGGTAGCACACCTTGTAATGGTGTT	ATCTATCAGGCCGGTAaCACACCTTGTAATGGTGTT	c.1430G>A	p.Ser477Asn	S477N	IYQAGSTPCNGV	IYQAGNTPCNGV	HLA-B4403	42858.6	43950.4	46	55	-0.04739	0.10741	B1_S477N_T29I_E484Q,B1_S477N_T29I,B1_S477N
1417-1452	TATCAGGCCGGTAGCACACCTTGTAATGGTGTTGAA	TATCAGGCCGGTAaCACACCTTGTAATGGTGTTGAA	c.1430G>A	p.Ser477Asn	S477N	YQAGSTPCNGVE	YQAGNTPCNGVE	HLA-A0101	35247	35886.2	65	70	-0.09978	0.05502	B1_S477N_T29I,B1_S477N
1417-1452	TATCAGGCCGGTAGCACACCTTGTAATGGTGTTGAA	TATCAGGCCGGTAaCACACCTTGTAATGGTGTTGAA	c.1430G>A	p.Ser477Asn	S477N	YQAGSTPCNGVE	YQAGNTPCNGVE	HLA-A0201	7523.7	8389.6	13	14	-0.08708	0.06772	B1_S477N_T29I,B1_S477N
1417-1452	TATCAGGCCGGTAGCACACCTTGTAATGGTGTTGAA	TATCAGGCCGGTAaCACACCTTGTAATGGTGTTGAA	c.1430G>A	p.Ser477Asn	S477N	YQAGSTPCNGVE	YQAGNTPCNGVE	HLA-A3001	30574.5	32010.2	60	65	-0.09978	0.05502	B1_S477N_T29I,B1_S477N
1417-1452	TATCAGGCCGGTAGCACACCTTGTAATGGTGTTGAA	TATCAGGCCGGTAaCACACCTTGTAATGGTGTTGAA	c.1430G>A	p.Ser477Asn	S477N	YQAGSTPCNGVE	YQAGNTPCNGVE	HLA-B0801	30684.5	30332.7	55	55	0.07402	0.07402	B1_S477N_T29I,B1_S477N
1417-1452	TATCAGGCCGGTAGCACACCTTGTAATGGTGTTGAA	TATCAGGCCGGTAaCACACCTTGTAATGGTGTTGAA	c.1430G>A	p.Ser477Asn	S477N	YQAGSTPCNGVE	YQAGNTPCNGVE	HLA-B1801	39802.1	37963.2	80	70	-0.08708	0.06772	B1_S477N_T29I,B1_S477N
1417-1452	TATCAGGCCGGTAGCACACCTTGTAATGGTGTTGAA	TATCAGGCCGGTAaCACACCTTGTAATGGTGTTGAA	c.1430G>A	p.Ser477Asn	S477N	YQAGSTPCNGVE	YQAGNTPCNGVE	HLA-B4403	42937.5	43962.3	46	55	-0.09978	0.05502	B1_S477N_T29I,B1_S477N
1420-1455	CAGGCCGGTAGCACACCTTGTAATGGTGTTGAAGGT	CAGGCCGGTAaCACACCTTGTAATGGTGTTGAAGGT	c.1430G>A	p.Ser477Asn	S477N	QAGSTPCNGVEG	QAGNTPCNGVEG	HLA-A0101	38019.5	38969.5	80	85	-0.10493	0.05503	B1_S477N_T29I,B1_S477N
1420-1455	CAGGCCGGTAGCACACCTTGTAATGGTGTTGAAGGT	CAGGCCGGTAaCACACCTTGTAATGGTGTTGAAGGT	c.1430G>A	p.Ser477Asn	S477N	QAGSTPCNGVEG	QAGNTPCNGVEG	HLA-A0201	36549.6	36447.4	70	70	-0.09393	0.06603	B1_S477N_T29I,B1_S477N
1420-1455	CAGGCCGGTAGCACACCTTGTAATGGTGTTGAAGGT	CAGGCCGGTAaCACACCTTGTAATGGTGTTGAAGGT	c.1430G>A	p.Ser477Asn	S477N	QAGSTPCNGVEG	QAGNTPCNGVEG	HLA-A3001	38729.5	39949.3	90	95	-0.10493	0.05503	B1_S477N_T29I,B1_S477N
1420-1455	CAGGCCGGTAGCACACCTTGTAATGGTGTTGAAGGT	CAGGCCGGTAaCACACCTTGTAATGGTGTTGAAGGT	c.1430G>A	p.Ser477Asn	S477N	QAGSTPCNGVEG	QAGNTPCNGVEG	HLA-B0801	39017.2	37542	90	85	-0.13173	0.02823	B1_S477N_T29I,B1_S477N
1420-1455	CAGGCCGGTAGCACACCTTGTAATGGTGTTGAAGGT	CAGGCCGGTAaCACACCTTGTAATGGTGTTGAAGGT	c.1430G>A	p.Ser477Asn	S477N	QAGSTPCNGVEG	QAGNTPCNGVEG	HLA-B1801	43844.5	43343.1	99	99	-0.09393	0.06603	B1_S477N_T29I,B1_S477N
1420-1455	CAGGCCGGTAGCACACCTTGTAATGGTGTTGAAGGT	CAGGCCGGTAaCACACCTTGTAATGGTGTTGAAGGT	c.1430G>A	p.Ser477Asn	S477N	QAGSTPCNGVEG	QAGNTPCNGVEG	HLA-B4403	46558	45915.2	80	75	-0.10493	0.05503	B1_S477N_T29I,B1_S477N
1423-1458	GCCGGTAGCACACCTTGTAATGGTGTTGAAGGTTTT	GCCGGTAaCACACCTTGTAATGGTGTTGAAGGTTTT	c.1430G>A	p.Ser477Asn	S477N	AGSTPCNGVEGF	AGNTPCNGVEGF	HLA-A0101	26228.6	24948.9	22	19	0.10676	0.10676	B1_S477N_T29I,B1_S477N
1423-1458	GCCGGTAGCACACCTTGTAATGGTGTTGAAGGTTTT	GCCGGTAaCACACCTTGTAATGGTGTTGAAGGTTTT	c.1430G>A	p.Ser477Asn	S477N	AGSTPCNGVEGF	AGNTPCNGVEGF	HLA-A0201	34211.2	35523.5	60	65	0.05306	0.10466	B1_S477N_T29I,B1_S477N
1423-1458	GCCGGTAGCACACCTTGTAATGGTGTTGAAGGTTTT	GCCGGTAaCACACCTTGTAATGGTGTTGAAGGTTTT	c.1430G>A	p.Ser477Asn	S477N	AGSTPCNGVEGF	AGNTPCNGVEGF	HLA-A3001	34416.5	37394.5	75	85	0.10676	0.10676	B1_S477N_T29I,B1_S477N
1423-1458	GCCGGTAGCACACCTTGTAATGGTGTTGAAGGTTTT	GCCGGTAaCACACCTTGTAATGGTGTTGAAGGTTTT	c.1430G>A	p.Ser477Asn	S477N	AGSTPCNGVEGF	AGNTPCNGVEGF	HLA-B0801	36273.5	35760.6	75	75	0.06386	0.11546	B1_S477N_T29I,B1_S477N
1423-1458	GCCGGTAGCACACCTTGTAATGGTGTTGAAGGTTTT	GCCGGTAaCACACCTTGTAATGGTGTTGAAGGTTTT	c.1430G>A	p.Ser477Asn	S477N	AGSTPCNGVEGF	AGNTPCNGVEGF	HLA-B1801	35079.6	33579.3	55	47	0.05306	0.10466	B1_S477N_T29I,B1_S477N
1423-1458	GCCGGTAGCACACCTTGTAATGGTGTTGAAGGTTTT	GCCGGTAaCACACCTTGTAATGGTGTTGAAGGTTTT	c.1430G>A	p.Ser477Asn	S477N	AGSTPCNGVEGF	AGNTPCNGVEGF	HLA-B4403	42598.3	40119.5	45	34	0.10676	0.10676	B1_S477N_T29I,B1_S477N
1426-1461	GGTAGCACACCTTGTAATGGTGTTGAAGGTTTTAAT	GGTAaCACACCTTGTAATGGTGTTGAAGGTTTTAAT	c.1430G>A	p.Ser477Asn	S477N	GSTPCNGVEGFN	GNTPCNGVEGFN	HLA-A0101	31735	30997.2	44	41	0.10024	0.10024	B1_S477N_T29I,B1_S477N
1426-1461	GGTAGCACACCTTGTAATGGTGTTGAAGGTTTTAAT	GGTAaCACACCTTGTAATGGTGTTGAAGGTTTTAAT	c.1430G>A	p.Ser477Asn	S477N	GSTPCNGVEGFN	GNTPCNGVEGFN	HLA-A0201	36138.7	37223.7	70	75	0.11284	0.11284	B1_S477N_T29I,B1_S477N
1426-1461	GGTAGCACACCTTGTAATGGTGTTGAAGGTTTTAAT	GGTAaCACACCTTGTAATGGTGTTGAAGGTTTTAAT	c.1430G>A	p.Ser477Asn	S477N	GSTPCNGVEGFN	GNTPCNGVEGFN	HLA-A3001	34775.8	38376.6	75	90	0.10024	0.10024	B1_S477N_T29I,B1_S477N
1426-1461	GGTAGCACACCTTGTAATGGTGTTGAAGGTTTTAAT	GGTAaCACACCTTGTAATGGTGTTGAAGGTTTTAAT	c.1430G>A	p.Ser477Asn	S477N	GSTPCNGVEGFN	GNTPCNGVEGFN	HLA-B0801	38393.2	37951.2	85	85	0.16534	0.16534	B1_S477N_T29I,B1_S477N
1426-1461	GGTAGCACACCTTGTAATGGTGTTGAAGGTTTTAAT	GGTAaCACACCTTGTAATGGTGTTGAAGGTTTTAAT	c.1430G>A	p.Ser477Asn	S477N	GSTPCNGVEGFN	GNTPCNGVEGFN	HLA-B1801	39465.5	38441.8	80	75	0.11284	0.11284	B1_S477N_T29I,B1_S477N
1426-1461	GGTAGCACACCTTGTAATGGTGTTGAAGGTTTTAAT	GGTAaCACACCTTGTAATGGTGTTGAAGGTTTTAAT	c.1430G>A	p.Ser477Asn	S477N	GSTPCNGVEGFN	GNTPCNGVEGFN	HLA-B4403	43705.3	42279.6	55	43	0.10024	0.10024	B1_S477N_T29I,B1_S477N
1429-1464	AGCACACCTTGTAATGGTGTTGAAGGTTTTAATTGT	AaCACACCTTGTAATGGTGTTGAAGGTTTTAATTGT	c.1430G>A	p.Ser477Asn	S477N	STPCNGVEGFNC	NTPCNGVEGFNC	HLA-A0101	32861.1	32113.5	50	46	0.20517	0.20517	B1_S477N_T29I,B1_S477N
1429-1464	AGCACACCTTGTAATGGTGTTGAAGGTTTTAATTGT	AaCACACCTTGTAATGGTGTTGAAGGTTTTAATTGT	c.1430G>A	p.Ser477Asn	S477N	STPCNGVEGFNC	NTPCNGVEGFNC	HLA-A0201	35482.8	36462.7	65	70	0.20157	0.20157	B1_S477N_T29I,B1_S477N
1429-1464	AGCACACCTTGTAATGGTGTTGAAGGTTTTAATTGT	AaCACACCTTGTAATGGTGTTGAAGGTTTTAATTGT	c.1430G>A	p.Ser477Asn	S477N	STPCNGVEGFNC	NTPCNGVEGFNC	HLA-A3001	38091.1	39956.2	90	95	0.20517	0.20517	B1_S477N_T29I,B1_S477N
1429-1464	AGCACACCTTGTAATGGTGTTGAAGGTTTTAATTGT	AaCACACCTTGTAATGGTGTTGAAGGTTTTAATTGT	c.1430G>A	p.Ser477Asn	S477N	STPCNGVEGFNC	NTPCNGVEGFNC	HLA-B0801	40607.3	40425.8	95	95	0.20787	0.20787	B1_S477N_T29I,B1_S477N
1429-1464	AGCACACCTTGTAATGGTGTTGAAGGTTTTAATTGT	AaCACACCTTGTAATGGTGTTGAAGGTTTTAATTGT	c.1430G>A	p.Ser477Asn	S477N	STPCNGVEGFNC	NTPCNGVEGFNC	HLA-B1801	39922.9	38772.6	85	75	0.20157	0.20157	B1_S477N_T29I,B1_S477N
1429-1464	AGCACACCTTGTAATGGTGTTGAAGGTTTTAATTGT	AaCACACCTTGTAATGGTGTTGAAGGTTTTAATTGT	c.1430G>A	p.Ser477Asn	S477N	STPCNGVEGFNC	NTPCNGVEGFNC	HLA-B4403	44816.7	45999.2	60	75	0.20517	0.20517	B1_S477N_T29I,B1_S477N
1-36	ATGTTTGTTTTTCTTGTTTTATTGCCACTAGTCTCT	ATGTTTGTTTTTCTTGTTTTATTGCCACTAGTCTtT	c.35C>T	p.Ser12Phe	S12F	MFVFLVLLPLVS	MFVFLVLLPLVF	HLA-A0101	23458	19293.4	15	8.5	0.14036	0.14036	C363
1-36	ATGTTTGTTTTTCTTGTTTTATTGCCACTAGTCTCT	ATGTTTGTTTTTCTTGTTTTATTGCCACTAGTCTtT	c.35C>T	p.Ser12Phe	S12F	MFVFLVLLPLVS	MFVFLVLLPLVF	HLA-A0201	758.4	762.7	3.5	3.5	0.15376	0.15376	C363
1-36	ATGTTTGTTTTTCTTGTTTTATTGCCACTAGTCTCT	ATGTTTGTTTTTCTTGTTTTATTGCCACTAGTCTtT	c.35C>T	p.Ser12Phe	S12F	MFVFLVLLPLVS	MFVFLVLLPLVF	HLA-A3001	16410.8	16307	25	25	0.14036	0.14036	C363
1-36	ATGTTTGTTTTTCTTGTTTTATTGCCACTAGTCTCT	ATGTTTGTTTTTCTTGTTTTATTGCCACTAGTCTtT	c.35C>T	p.Ser12Phe	S12F	MFVFLVLLPLVS	MFVFLVLLPLVF	HLA-B0801	15546.8	15388	17	17	0.16456	0.16456	C363
1-36	ATGTTTGTTTTTCTTGTTTTATTGCCACTAGTCTCT	ATGTTTGTTTTTCTTGTTTTATTGCCACTAGTCTtT	c.35C>T	p.Ser12Phe	S12F	MFVFLVLLPLVS	MFVFLVLLPLVF	HLA-B1801	22892.8	6647.9	17	4	0.15376	0.15376	C363
1-36	ATGTTTGTTTTTCTTGTTTTATTGCCACTAGTCTCT	ATGTTTGTTTTTCTTGTTTTATTGCCACTAGTCTtT	c.35C>T	p.Ser12Phe	S12F	MFVFLVLLPLVS	MFVFLVLLPLVF	HLA-B4403	37029.7	24605.2	26	12	0.14036	0.14036	C363
4-39	TTTGTTTTTCTTGTTTTATTGCCACTAGTCTCTAGT	TTTGTTTTTCTTGTTTTATTGCCACTAGTCTtTAGT	c.35C>T	p.Ser12Phe	S12F	FVFLVLLPLVSS	FVFLVLLPLVFS	HLA-A0101	24975.7	23804.2	19	16	-0.06518	0.09988	C363
4-39	TTTGTTTTTCTTGTTTTATTGCCACTAGTCTCTAGT	TTTGTTTTTCTTGTTTTATTGCCACTAGTCTtTAGT	c.35C>T	p.Ser12Phe	S12F	FVFLVLLPLVSS	FVFLVLLPLVFS	HLA-A0201	804	807.9	3.5	3.5	-0.02718	0.13788	C363
4-39	TTTGTTTTTCTTGTTTTATTGCCACTAGTCTCTAGT	TTTGTTTTTCTTGTTTTATTGCCACTAGTCTtTAGT	c.35C>T	p.Ser12Phe	S12F	FVFLVLLPLVSS	FVFLVLLPLVFS	HLA-A3001	20150.7	20051.7	32	32	-0.06518	0.09988	C363
4-39	TTTGTTTTTCTTGTTTTATTGCCACTAGTCTCTAGT	TTTGTTTTTCTTGTTTTATTGCCACTAGTCTtTAGT	c.35C>T	p.Ser12Phe	S12F	FVFLVLLPLVSS	FVFLVLLPLVFS	HLA-B0801	19122.8	18994.7	22	22	-0.06738	0.09768	C363
4-39	TTTGTTTTTCTTGTTTTATTGCCACTAGTCTCTAGT	TTTGTTTTTCTTGTTTTATTGCCACTAGTCTtTAGT	c.35C>T	p.Ser12Phe	S12F	FVFLVLLPLVSS	FVFLVLLPLVFS	HLA-B1801	30031.2	19870.9	33	13	-0.02718	0.13788	C363
4-39	TTTGTTTTTCTTGTTTTATTGCCACTAGTCTCTAGT	TTTGTTTTTCTTGTTTTATTGCCACTAGTCTtTAGT	c.35C>T	p.Ser12Phe	S12F	FVFLVLLPLVSS	FVFLVLLPLVFS	HLA-B4403	44943	38043.8	65	29	-0.06518	0.09988	C363
7-42	GTTTTTCTTGTTTTATTGCCACTAGTCTCTAGTCAG	GTTTTTCTTGTTTTATTGCCACTAGTCTtTAGTCAG	c.35C>T	p.Ser12Phe	S12F	VFLVLLPLVSSQ	VFLVLLPLVFSQ	HLA-A0101	31088.9	28147.6	41	29	-0.23794	0.00048	C363
7-42	GTTTTTCTTGTTTTATTGCCACTAGTCTCTAGTCAG	GTTTTTCTTGTTTTATTGCCACTAGTCTtTAGTCAG	c.35C>T	p.Ser12Phe	S12F	VFLVLLPLVSSQ	VFLVLLPLVFSQ	HLA-A0201	6821.4	3232.3	12	7.5	-0.24154	-0.00312	C363
7-42	GTTTTTCTTGTTTTATTGCCACTAGTCTCTAGTCAG	GTTTTTCTTGTTTTATTGCCACTAGTCTtTAGTCAG	c.35C>T	p.Ser12Phe	S12F	VFLVLLPLVSSQ	VFLVLLPLVFSQ	HLA-A3001	20499	20382.9	33	33	-0.23794	0.00048	C363
7-42	GTTTTTCTTGTTTTATTGCCACTAGTCTCTAGTCAG	GTTTTTCTTGTTTTATTGCCACTAGTCTtTAGTCAG	c.35C>T	p.Ser12Phe	S12F	VFLVLLPLVSSQ	VFLVLLPLVFSQ	HLA-B0801	32517.7	28995.1	60	46	-0.23074	0.00768	C363
7-42	GTTTTTCTTGTTTTATTGCCACTAGTCTCTAGTCAG	GTTTTTCTTGTTTTATTGCCACTAGTCTtTAGTCAG	c.35C>T	p.Ser12Phe	S12F	VFLVLLPLVSSQ	VFLVLLPLVFSQ	HLA-B1801	34456	26556.1	55	24	-0.24154	-0.00312	C363
7-42	GTTTTTCTTGTTTTATTGCCACTAGTCTCTAGTCAG	GTTTTTCTTGTTTTATTGCCACTAGTCTtTAGTCAG	c.35C>T	p.Ser12Phe	S12F	VFLVLLPLVSSQ	VFLVLLPLVFSQ	HLA-B4403	44631.9	37597.3	60	28	-0.23794	0.00048	C363
10-45	TTTCTTGTTTTATTGCCACTAGTCTCTAGTCAGTGT	TTTCTTGTTTTATTGCCACTAGTCTtTAGTCAGTGT	c.35C>T	p.Ser12Phe	S12F	FLVLLPLVSSQC	FLVLLPLVFSQC	HLA-A0101	31649.9	27683	44	27	-0.21066	-0.21066	C363
10-45	TTTCTTGTTTTATTGCCACTAGTCTCTAGTCAGTGT	TTTCTTGTTTTATTGCCACTAGTCTtTAGTCAGTGT	c.35C>T	p.Ser12Phe	S12F	FLVLLPLVSSQC	FLVLLPLVFSQC	HLA-A0201	4914.1	2920.4	9.5	7	-0.19726	-0.19726	C363
10-45	TTTCTTGTTTTATTGCCACTAGTCTCTAGTCAGTGT	TTTCTTGTTTTATTGCCACTAGTCTtTAGTCAGTGT	c.35C>T	p.Ser12Phe	S12F	FLVLLPLVSSQC	FLVLLPLVFSQC	HLA-A3001	38106.4	35144.6	90	80	-0.21066	-0.21066	C363
10-45	TTTCTTGTTTTATTGCCACTAGTCTCTAGTCAGTGT	TTTCTTGTTTTATTGCCACTAGTCTtTAGTCAGTGT	c.35C>T	p.Ser12Phe	S12F	FLVLLPLVSSQC	FLVLLPLVFSQC	HLA-B0801	31586.6	27480.7	55	41	-0.18646	-0.18646	C363
10-45	TTTCTTGTTTTATTGCCACTAGTCTCTAGTCAGTGT	TTTCTTGTTTTATTGCCACTAGTCTtTAGTCAGTGT	c.35C>T	p.Ser12Phe	S12F	FLVLLPLVSSQC	FLVLLPLVFSQC	HLA-B1801	36659.7	31641.4	65	39	-0.19726	-0.19726	C363
10-45	TTTCTTGTTTTATTGCCACTAGTCTCTAGTCAGTGT	TTTCTTGTTTTATTGCCACTAGTCTtTAGTCAGTGT	c.35C>T	p.Ser12Phe	S12F	FLVLLPLVSSQC	FLVLLPLVFSQC	HLA-B4403	46611.4	43627.3	85	55	-0.21066	-0.21066	C363
13-48	CTTGTTTTATTGCCACTAGTCTCTAGTCAGTGTGTT	CTTGTTTTATTGCCACTAGTCTtTAGTCAGTGTGTT	c.35C>T	p.Ser12Phe	S12F	LVLLPLVSSQCV	LVLLPLVFSQCV	HLA-A0101	28296.9	25352.2	29	20	-0.28292	-0.00782	C363
13-48	CTTGTTTTATTGCCACTAGTCTCTAGTCAGTGTGTT	CTTGTTTTATTGCCACTAGTCTtTAGTCAGTGTGTT	c.35C>T	p.Ser12Phe	S12F	LVLLPLVSSQCV	LVLLPLVFSQCV	HLA-A0201	559.8	67.2	3	0.8	-0.28652	-0.01142	C363		weak
13-48	CTTGTTTTATTGCCACTAGTCTCTAGTCAGTGTGTT	CTTGTTTTATTGCCACTAGTCTtTAGTCAGTGTGTT	c.35C>T	p.Ser12Phe	S12F	LVLLPLVSSQCV	LVLLPLVFSQCV	HLA-A3001	27789.3	25249	55	44	-0.28292	-0.00782	C363
13-48	CTTGTTTTATTGCCACTAGTCTCTAGTCAGTGTGTT	CTTGTTTTATTGCCACTAGTCTtTAGTCAGTGTGTT	c.35C>T	p.Ser12Phe	S12F	LVLLPLVSSQCV	LVLLPLVFSQCV	HLA-B0801	17565.3	14548.5	20	15	-0.27572	-0.00062	C363
13-48	CTTGTTTTATTGCCACTAGTCTCTAGTCAGTGTGTT	CTTGTTTTATTGCCACTAGTCTtTAGTCAGTGTGTT	c.35C>T	p.Ser12Phe	S12F	LVLLPLVSSQCV	LVLLPLVFSQCV	HLA-B1801	35806.7	34633.1	60	55	-0.28652	-0.01142	C363
13-48	CTTGTTTTATTGCCACTAGTCTCTAGTCAGTGTGTT	CTTGTTTTATTGCCACTAGTCTtTAGTCAGTGTGTT	c.35C>T	p.Ser12Phe	S12F	LVLLPLVSSQCV	LVLLPLVFSQCV	HLA-B4403	45964.4	44472.3	75	60	-0.28292	-0.00782	C363
16-51	GTTTTATTGCCACTAGTCTCTAGTCAGTGTGTTAAT	GTTTTATTGCCACTAGTCTtTAGTCAGTGTGTTAAT	c.35C>T	p.Ser12Phe	S12F	VLLPLVSSQCVN	VLLPLVFSQCVN	HLA-A0101	29663.7	27130	35	25	-0.32534	-0.05024	C363
16-51	GTTTTATTGCCACTAGTCTCTAGTCAGTGTGTTAAT	GTTTTATTGCCACTAGTCTtTAGTCAGTGTGTTAAT	c.35C>T	p.Ser12Phe	S12F	VLLPLVSSQCVN	VLLPLVFSQCVN	HLA-A0201	1716.7	188.4	5.5	1.6	-0.32894	-0.05384	C363		weak
16-51	GTTTTATTGCCACTAGTCTCTAGTCAGTGTGTTAAT	GTTTTATTGCCACTAGTCTtTAGTCAGTGTGTTAAT	c.35C>T	p.Ser12Phe	S12F	VLLPLVSSQCVN	VLLPLVFSQCVN	HLA-A3001	33750.1	31801.3	75	65	-0.32534	-0.05024	C363
16-51	GTTTTATTGCCACTAGTCTCTAGTCAGTGTGTTAAT	GTTTTATTGCCACTAGTCTtTAGTCAGTGTGTTAAT	c.35C>T	p.Ser12Phe	S12F	VLLPLVSSQCVN	VLLPLVFSQCVN	HLA-B0801	24769.8	21685.6	34	27	-0.31814	-0.04304	C363
16-51	GTTTTATTGCCACTAGTCTCTAGTCAGTGTGTTAAT	GTTTTATTGCCACTAGTCTtTAGTCAGTGTGTTAAT	c.35C>T	p.Ser12Phe	S12F	VLLPLVSSQCVN	VLLPLVFSQCVN	HLA-B1801	39137.2	36248	80	60	-0.32894	-0.05384	C363
16-51	GTTTTATTGCCACTAGTCTCTAGTCAGTGTGTTAAT	GTTTTATTGCCACTAGTCTtTAGTCAGTGTGTTAAT	c.35C>T	p.Ser12Phe	S12F	VLLPLVSSQCVN	VLLPLVFSQCVN	HLA-B4403	45887.4	44370.4	75	60	-0.32534	-0.05024	C363
19-54	TTATTGCCACTAGTCTCTAGTCAGTGTGTTAATCTT	TTATTGCCACTAGTCTtTAGTCAGTGTGTTAATCTT	c.35C>T	p.Ser12Phe	S12F	LLPLVSSQCVNL	LLPLVFSQCVNL	HLA-A0101	28935.3	26273.8	32	23	-0.3749	-0.0998	C363
19-54	TTATTGCCACTAGTCTCTAGTCAGTGTGTTAATCTT	TTATTGCCACTAGTCTtTAGTCAGTGTGTTAATCTT	c.35C>T	p.Ser12Phe	S12F	LLPLVSSQCVNL	LLPLVFSQCVNL	HLA-A0201	4022.5	1354	8.5	5	-0.3785	-0.1034	C363
19-54	TTATTGCCACTAGTCTCTAGTCAGTGTGTTAATCTT	TTATTGCCACTAGTCTtTAGTCAGTGTGTTAATCTT	c.35C>T	p.Ser12Phe	S12F	LLPLVSSQCVNL	LLPLVFSQCVNL	HLA-A3001	35770.7	32296.1	80	70	-0.3749	-0.0998	C363
19-54	TTATTGCCACTAGTCTCTAGTCAGTGTGTTAATCTT	TTATTGCCACTAGTCTtTAGTCAGTGTGTTAATCTT	c.35C>T	p.Ser12Phe	S12F	LLPLVSSQCVNL	LLPLVFSQCVNL	HLA-B0801	8380.6	6210.6	8	6	-0.4187	-0.1436	C363
19-54	TTATTGCCACTAGTCTCTAGTCAGTGTGTTAATCTT	TTATTGCCACTAGTCTtTAGTCAGTGTGTTAATCTT	c.35C>T	p.Ser12Phe	S12F	LLPLVSSQCVNL	LLPLVFSQCVNL	HLA-B1801	38538.8	36055.1	75	60	-0.3785	-0.1034	C363
19-54	TTATTGCCACTAGTCTCTAGTCAGTGTGTTAATCTT	TTATTGCCACTAGTCTtTAGTCAGTGTGTTAATCTT	c.35C>T	p.Ser12Phe	S12F	LLPLVSSQCVNL	LLPLVFSQCVNL	HLA-B4403	46508.7	45135	80	65	-0.3749	-0.0998	C363
22-57	TTGCCACTAGTCTCTAGTCAGTGTGTTAATCTTACA	TTGCCACTAGTCTtTAGTCAGTGTGTTAATCTTACA	c.35C>T	p.Ser12Phe	S12F	LPLVSSQCVNLT	LPLVFSQCVNLT	HLA-A0101	27434.3	26596.4	26	24	-0.4579	-0.1828	C363
22-57	TTGCCACTAGTCTCTAGTCAGTGTGTTAATCTTACA	TTGCCACTAGTCTtTAGTCAGTGTGTTAATCTTACA	c.35C>T	p.Ser12Phe	S12F	LPLVSSQCVNLT	LPLVFSQCVNLT	HLA-A0201	25439	14933.1	36	21	-0.4615	-0.1864	C363
22-57	TTGCCACTAGTCTCTAGTCAGTGTGTTAATCTTACA	TTGCCACTAGTCTtTAGTCAGTGTGTTAATCTTACA	c.35C>T	p.Ser12Phe	S12F	LPLVSSQCVNLT	LPLVFSQCVNLT	HLA-A3001	36715.3	34734.1	85	75	-0.4579	-0.1828	C363
22-57	TTGCCACTAGTCTCTAGTCAGTGTGTTAATCTTACA	TTGCCACTAGTCTtTAGTCAGTGTGTTAATCTTACA	c.35C>T	p.Ser12Phe	S12F	LPLVSSQCVNLT	LPLVFSQCVNLT	HLA-B0801	15304.3	12356.8	16	13	-0.3004	-0.3004	C363
22-57	TTGCCACTAGTCTCTAGTCAGTGTGTTAATCTTACA	TTGCCACTAGTCTtTAGTCAGTGTGTTAATCTTACA	c.35C>T	p.Ser12Phe	S12F	LPLVSSQCVNLT	LPLVFSQCVNLT	HLA-B1801	39831.4	36662.1	80	65	-0.4615	-0.1864	C363
22-57	TTGCCACTAGTCTCTAGTCAGTGTGTTAATCTTACA	TTGCCACTAGTCTtTAGTCAGTGTGTTAATCTTACA	c.35C>T	p.Ser12Phe	S12F	LPLVSSQCVNLT	LPLVFSQCVNLT	HLA-B4403	46550.5	45227.8	80	65	-0.4579	-0.1828	C363
25-60	CCACTAGTCTCTAGTCAGTGTGTTAATCTTACAACC	CCACTAGTCTtTAGTCAGTGTGTTAATCTTACAACC	c.35C>T	p.Ser12Phe	S12F	PLVSSQCVNLTT	PLVFSQCVNLTT	HLA-A0101	29513	26658	34	24	-0.43935	-0.15508	C363
25-60	CCACTAGTCTCTAGTCAGTGTGTTAATCTTACAACC	CCACTAGTCTtTAGTCAGTGTGTTAATCTTACAACC	c.35C>T	p.Ser12Phe	S12F	PLVSSQCVNLTT	PLVFSQCVNLTT	HLA-A0201	22778.2	12373.8	32	18	-0.42595	-0.14168	C363
25-60	CCACTAGTCTCTAGTCAGTGTGTTAATCTTACAACC	CCACTAGTCTtTAGTCAGTGTGTTAATCTTACAACC	c.35C>T	p.Ser12Phe	S12F	PLVSSQCVNLTT	PLVFSQCVNLTT	HLA-A3001	37265.6	35946.5	85	80	-0.43935	-0.15508	C363
25-60	CCACTAGTCTCTAGTCAGTGTGTTAATCTTACAACC	CCACTAGTCTtTAGTCAGTGTGTTAATCTTACAACC	c.35C>T	p.Ser12Phe	S12F	PLVSSQCVNLTT	PLVFSQCVNLTT	HLA-B0801	34234.8	31208.5	70	55	-0.26485	0.01942	C363
25-60	CCACTAGTCTCTAGTCAGTGTGTTAATCTTACAACC	CCACTAGTCTtTAGTCAGTGTGTTAATCTTACAACC	c.35C>T	p.Ser12Phe	S12F	PLVSSQCVNLTT	PLVFSQCVNLTT	HLA-B1801	38672.9	34774.3	75	55	-0.42595	-0.14168	C363
25-60	CCACTAGTCTCTAGTCAGTGTGTTAATCTTACAACC	CCACTAGTCTtTAGTCAGTGTGTTAATCTTACAACC	c.35C>T	p.Ser12Phe	S12F	PLVSSQCVNLTT	PLVFSQCVNLTT	HLA-B4403	46863.3	46447.3	85	80	-0.43935	-0.15508	C363
28-63	CTAGTCTCTAGTCAGTGTGTTAATCTTACAACCAGA	CTAGTCTtTAGTCAGTGTGTTAATCTTACAACCAGA	c.35C>T	p.Ser12Phe	S12F	LVSSQCVNLTTR	LVFSQCVNLTTR	HLA-A0101	33699	29148.3	55	33	-0.24243	-0.24243	C363
28-63	CTAGTCTCTAGTCAGTGTGTTAATCTTACAACCAGA	CTAGTCTtTAGTCAGTGTGTTAATCTTACAACCAGA	c.35C>T	p.Ser12Phe	S12F	LVSSQCVNLTTR	LVFSQCVNLTTR	HLA-A0201	27493.2	16330.4	41	22	-0.29613	-0.20443	C363
28-63	CTAGTCTCTAGTCAGTGTGTTAATCTTACAACCAGA	CTAGTCTtTAGTCAGTGTGTTAATCTTACAACCAGA	c.35C>T	p.Ser12Phe	S12F	LVSSQCVNLTTR	LVFSQCVNLTTR	HLA-A3001	36620.9	35083.4	85	80	-0.24243	-0.24243	C363
28-63	CTAGTCTCTAGTCAGTGTGTTAATCTTACAACCAGA	CTAGTCTtTAGTCAGTGTGTTAATCTTACAACCAGA	c.35C>T	p.Ser12Phe	S12F	LVSSQCVNLTTR	LVFSQCVNLTTR	HLA-B0801	34561.3	31936.1	70	60	-0.18333	-0.09163	C363
28-63	CTAGTCTCTAGTCAGTGTGTTAATCTTACAACCAGA	CTAGTCTtTAGTCAGTGTGTTAATCTTACAACCAGA	c.35C>T	p.Ser12Phe	S12F	LVSSQCVNLTTR	LVFSQCVNLTTR	HLA-B1801	36294.7	33398.5	60	46	-0.29613	-0.20443	C363
28-63	CTAGTCTCTAGTCAGTGTGTTAATCTTACAACCAGA	CTAGTCTtTAGTCAGTGTGTTAATCTTACAACCAGA	c.35C>T	p.Ser12Phe	S12F	LVSSQCVNLTTR	LVFSQCVNLTTR	HLA-B4403	45989.3	45990.7	75	75	-0.24243	-0.24243	C363
31-66	GTCTCTAGTCAGTGTGTTAATCTTACAACCAGAACT	GTCTtTAGTCAGTGTGTTAATCTTACAACCAGAACT	c.35C>T	p.Ser12Phe	S12F	VSSQCVNLTTRT	VFSQCVNLTTRT	HLA-A0101	32339.8	26769.3	47	24	-0.08296	-0.08296	C363
31-66	GTCTCTAGTCAGTGTGTTAATCTTACAACCAGAACT	GTCTtTAGTCAGTGTGTTAATCTTACAACCAGAACT	c.35C>T	p.Ser12Phe	S12F	VSSQCVNLTTRT	VFSQCVNLTTRT	HLA-A0201	29696.5	23408.8	46	33	-0.13666	-0.13666	C363
31-66	GTCTCTAGTCAGTGTGTTAATCTTACAACCAGAACT	GTCTtTAGTCAGTGTGTTAATCTTACAACCAGAACT	c.35C>T	p.Ser12Phe	S12F	VSSQCVNLTTRT	VFSQCVNLTTRT	HLA-A3001	36522.8	38433.1	85	90	-0.08296	-0.08296	C363
31-66	GTCTCTAGTCAGTGTGTTAATCTTACAACCAGAACT	GTCTtTAGTCAGTGTGTTAATCTTACAACCAGAACT	c.35C>T	p.Ser12Phe	S12F	VSSQCVNLTTRT	VFSQCVNLTTRT	HLA-B0801	41139.8	39370	95	90	-0.08416	-0.08416	C363
31-66	GTCTCTAGTCAGTGTGTTAATCTTACAACCAGAACT	GTCTtTAGTCAGTGTGTTAATCTTACAACCAGAACT	c.35C>T	p.Ser12Phe	S12F	VSSQCVNLTTRT	VFSQCVNLTTRT	HLA-B1801	41492	36719.3	90	65	-0.13666	-0.13666	C363
31-66	GTCTCTAGTCAGTGTGTTAATCTTACAACCAGAACT	GTCTtTAGTCAGTGTGTTAATCTTACAACCAGAACT	c.35C>T	p.Ser12Phe	S12F	VSSQCVNLTTRT	VFSQCVNLTTRT	HLA-B4403	42567	42494.7	44	44	-0.08296	-0.08296	C363
34-69	TCTAGTCAGTGTGTTAATCTTACAACCAGAACTCAA	TtTAGTCAGTGTGTTAATCTTACAACCAGAACTCAA	c.35C>T	p.Ser12Phe	S12F	SSQCVNLTTRTQ	FSQCVNLTTRTQ	HLA-A0101	37782.9	32379.4	80	48	0.07301	0.07301	C363
34-69	TCTAGTCAGTGTGTTAATCTTACAACCAGAACTCAA	TtTAGTCAGTGTGTTAATCTTACAACCAGAACTCAA	c.35C>T	p.Ser12Phe	S12F	SSQCVNLTTRTQ	FSQCVNLTTRTQ	HLA-A0201	32481.9	26479.5	55	39	0.03541	0.03541	C363
34-69	TCTAGTCAGTGTGTTAATCTTACAACCAGAACTCAA	TtTAGTCAGTGTGTTAATCTTACAACCAGAACTCAA	c.35C>T	p.Ser12Phe	S12F	SSQCVNLTTRTQ	FSQCVNLTTRTQ	HLA-A3001	36184.1	37420.4	80	85	0.07301	0.07301	C363
34-69	TCTAGTCAGTGTGTTAATCTTACAACCAGAACTCAA	TtTAGTCAGTGTGTTAATCTTACAACCAGAACTCAA	c.35C>T	p.Ser12Phe	S12F	SSQCVNLTTRTQ	FSQCVNLTTRTQ	HLA-B0801	41606.2	39856.8	99	95	-0.00479	-0.00479	C363
34-69	TCTAGTCAGTGTGTTAATCTTACAACCAGAACTCAA	TtTAGTCAGTGTGTTAATCTTACAACCAGAACTCAA	c.35C>T	p.Ser12Phe	S12F	SSQCVNLTTRTQ	FSQCVNLTTRTQ	HLA-B1801	38290.7	36339.5	75	60	0.03541	0.03541	C363
34-69	TCTAGTCAGTGTGTTAATCTTACAACCAGAACTCAA	TtTAGTCAGTGTGTTAATCTTACAACCAGAACTCAA	c.35C>T	p.Ser12Phe	S12F	SSQCVNLTTRTQ	FSQCVNLTTRTQ	HLA-B4403	41691.8	41612.5	40	40	0.07301	0.07301	C363
421-456	TTGGGTGTTTATTACCACAAAAACAACAAAAGTTGG	TTGGGTGTTTATTACCACAAAAACAACAAAAGTaGG	c.454T>A	p.Trp152Arg	W152R	LGVYYHKNNKSW	LGVYYHKNNKSR	HLA-A0101	40131.2	41160.2	90	95	-0.47078	-0.47078	C363
421-456	TTGGGTGTTTATTACCACAAAAACAACAAAAGTTGG	TTGGGTGTTTATTACCACAAAAACAACAAAAGTaGG	c.454T>A	p.Trp152Arg	W152R	LGVYYHKNNKSW	LGVYYHKNNKSR	HLA-A0201	41913	44849.2	90	99	-0.45738	-0.45738	C363
421-456	TTGGGTGTTTATTACCACAAAAACAACAAAAGTTGG	TTGGGTGTTTATTACCACAAAAACAACAAAAGTaGG	c.454T>A	p.Trp152Arg	W152R	LGVYYHKNNKSW	LGVYYHKNNKSR	HLA-A3001	27352.3	27536.6	50	55	-0.47078	-0.47078	C363
421-456	TTGGGTGTTTATTACCACAAAAACAACAAAAGTTGG	TTGGGTGTTTATTACCACAAAAACAACAAAAGTaGG	c.454T>A	p.Trp152Arg	W152R	LGVYYHKNNKSW	LGVYYHKNNKSR	HLA-B0801	30375.4	37564.8	55	85	-0.45378	-0.45378	C363
421-456	TTGGGTGTTTATTACCACAAAAACAACAAAAGTTGG	TTGGGTGTTTATTACCACAAAAACAACAAAAGTaGG	c.454T>A	p.Trp152Arg	W152R	LGVYYHKNNKSW	LGVYYHKNNKSR	HLA-B1801	33489.7	39211	46	80	-0.45738	-0.45738	C363
421-456	TTGGGTGTTTATTACCACAAAAACAACAAAAGTTGG	TTGGGTGTTTATTACCACAAAAACAACAAAAGTaGG	c.454T>A	p.Trp152Arg	W152R	LGVYYHKNNKSW	LGVYYHKNNKSR	HLA-B4403	34582.9	47659.9	22	95	-0.47078	-0.47078	C363
424-459	GGTGTTTATTACCACAAAAACAACAAAAGTTGGATG	GGTGTTTATTACCACAAAAACAACAAAAGTaGGATG	c.454T>A	p.Trp152Arg	W152R	GVYYHKNNKSWM	GVYYHKNNKSRM	HLA-A0101	37076.6	37379.5	75	80	-0.20502	-0.3042	C363
424-459	GGTGTTTATTACCACAAAAACAACAAAAGTTGGATG	GGTGTTTATTACCACAAAAACAACAAAAGTaGGATG	c.454T>A	p.Trp152Arg	W152R	GVYYHKNNKSWM	GVYYHKNNKSRM	HLA-A0201	37326.6	40267.8	75	85	-0.20622	-0.3054	C363
424-459	GGTGTTTATTACCACAAAAACAACAAAAGTTGGATG	GGTGTTTATTACCACAAAAACAACAAAAGTaGGATG	c.454T>A	p.Trp152Arg	W152R	GVYYHKNNKSWM	GVYYHKNNKSRM	HLA-A3001	27806.7	27962.7	55	55	-0.20502	-0.3042	C363
424-459	GGTGTTTATTACCACAAAAACAACAAAAGTTGGATG	GGTGTTTATTACCACAAAAACAACAAAAGTaGGATG	c.454T>A	p.Trp152Arg	W152R	GVYYHKNNKSWM	GVYYHKNNKSRM	HLA-B0801	18292.6	18547.5	21	21	-0.23772	-0.3369	C363
424-459	GGTGTTTATTACCACAAAAACAACAAAAGTTGGATG	GGTGTTTATTACCACAAAAACAACAAAAGTaGGATG	c.454T>A	p.Trp152Arg	W152R	GVYYHKNNKSWM	GVYYHKNNKSRM	HLA-B1801	30956.3	32493.5	36	42	-0.20622	-0.3054	C363
424-459	GGTGTTTATTACCACAAAAACAACAAAAGTTGGATG	GGTGTTTATTACCACAAAAACAACAAAAGTaGGATG	c.454T>A	p.Trp152Arg	W152R	GVYYHKNNKSWM	GVYYHKNNKSRM	HLA-B4403	35506.6	46560	24	80	-0.20502	-0.3042	C363
427-462	GTTTATTACCACAAAAACAACAAAAGTTGGATGGAA	GTTTATTACCACAAAAACAACAAAAGTaGGATGGAA	c.454T>A	p.Trp152Arg	W152R	VYYHKNNKSWME	VYYHKNNKSRME	HLA-A0101	38846.5	39480	85	90	-0.31571	-0.45897	C363
427-462	GTTTATTACCACAAAAACAACAAAAGTTGGATGGAA	GTTTATTACCACAAAAACAACAAAAGTaGGATGGAA	c.454T>A	p.Trp152Arg	W152R	VYYHKNNKSWME	VYYHKNNKSRME	HLA-A0201	40118.6	44317.6	85	99	-0.31691	-0.46017	C363
427-462	GTTTATTACCACAAAAACAACAAAAGTTGGATGGAA	GTTTATTACCACAAAAACAACAAAAGTaGGATGGAA	c.454T>A	p.Trp152Arg	W152R	VYYHKNNKSWME	VYYHKNNKSRME	HLA-A3001	36650.2	36554.4	85	85	-0.31571	-0.45897	C363
427-462	GTTTATTACCACAAAAACAACAAAAGTTGGATGGAA	GTTTATTACCACAAAAACAACAAAAGTaGGATGGAA	c.454T>A	p.Trp152Arg	W152R	VYYHKNNKSWME	VYYHKNNKSRME	HLA-B0801	23010.1	24222.8	30	33	-0.10691	-0.25017	C363
427-462	GTTTATTACCACAAAAACAACAAAAGTTGGATGGAA	GTTTATTACCACAAAAACAACAAAAGTaGGATGGAA	c.454T>A	p.Trp152Arg	W152R	VYYHKNNKSWME	VYYHKNNKSRME	HLA-B1801	34504.1	37260.8	55	65	-0.31691	-0.46017	C363
427-462	GTTTATTACCACAAAAACAACAAAAGTTGGATGGAA	GTTTATTACCACAAAAACAACAAAAGTaGGATGGAA	c.454T>A	p.Trp152Arg	W152R	VYYHKNNKSWME	VYYHKNNKSRME	HLA-B4403	38012.9	47226.7	28	90	-0.31571	-0.45897	C363
430-465	TATTACCACAAAAACAACAAAAGTTGGATGGAAAGT	TATTACCACAAAAACAACAAAAGTaGGATGGAAAGT	c.454T>A	p.Trp152Arg	W152R	YYHKNNKSWMES	YYHKNNKSRMES	HLA-A0101	38341.3	40698.8	85	95	-0.6904	-0.6904	C363
430-465	TATTACCACAAAAACAACAAAAGTTGGATGGAAAGT	TATTACCACAAAAACAACAAAAGTaGGATGGAAAGT	c.454T>A	p.Trp152Arg	W152R	YYHKNNKSWMES	YYHKNNKSRMES	HLA-A0201	39532.6	43921.4	80	99	-0.6799	-0.6799	C363
430-465	TATTACCACAAAAACAACAAAAGTTGGATGGAAAGT	TATTACCACAAAAACAACAAAAGTaGGATGGAAAGT	c.454T>A	p.Trp152Arg	W152R	YYHKNNKSWMES	YYHKNNKSRMES	HLA-A3001	30677.6	30436.6	60	60	-0.6904	-0.6904	C363
430-465	TATTACCACAAAAACAACAAAAGTTGGATGGAAAGT	TATTACCACAAAAACAACAAAAGTaGGATGGAAAGT	c.454T>A	p.Trp152Arg	W152R	YYHKNNKSWMES	YYHKNNKSRMES	HLA-B0801	25805.8	26305.3	37	38	-0.6736	-0.6736	C363
430-465	TATTACCACAAAAACAACAAAAGTTGGATGGAAAGT	TATTACCACAAAAACAACAAAAGTaGGATGGAAAGT	c.454T>A	p.Trp152Arg	W152R	YYHKNNKSWMES	YYHKNNKSRMES	HLA-B1801	34751	34959.5	55	55	-0.6799	-0.6799	C363
430-465	TATTACCACAAAAACAACAAAAGTTGGATGGAAAGT	TATTACCACAAAAACAACAAAAGTaGGATGGAAAGT	c.454T>A	p.Trp152Arg	W152R	YYHKNNKSWMES	YYHKNNKSRMES	HLA-B4403	42974.2	47424.4	47	95	-0.6904	-0.6904	C363
433-468	TACCACAAAAACAACAAAAGTTGGATGGAAAGTGAG	TACCACAAAAACAACAAAAGTaGGATGGAAAGTGAG	c.454T>A	p.Trp152Arg	W152R	YHKNNKSWMESE	YHKNNKSRMESE	HLA-A0101	40621.4	41889	95	99	-0.18037	-0.34567	C363
433-468	TACCACAAAAACAACAAAAGTTGGATGGAAAGTGAG	TACCACAAAAACAACAAAAGTaGGATGGAAAGTGAG	c.454T>A	p.Trp152Arg	W152R	YHKNNKSWMESE	YHKNNKSRMESE	HLA-A0201	40378.2	43270	85	95	-0.25037	-0.41567	C363
433-468	TACCACAAAAACAACAAAAGTTGGATGGAAAGTGAG	TACCACAAAAACAACAAAAGTaGGATGGAAAGTGAG	c.454T>A	p.Trp152Arg	W152R	YHKNNKSWMESE	YHKNNKSRMESE	HLA-A3001	37274.5	37232.6	85	85	-0.18037	-0.34567	C363
433-468	TACCACAAAAACAACAAAAGTTGGATGGAAAGTGAG	TACCACAAAAACAACAAAAGTaGGATGGAAAGTGAG	c.454T>A	p.Trp152Arg	W152R	YHKNNKSWMESE	YHKNNKSRMESE	HLA-B0801	25801.6	25635.2	37	36	-0.24407	-0.40937	C363
433-468	TACCACAAAAACAACAAAAGTTGGATGGAAAGTGAG	TACCACAAAAACAACAAAAGTaGGATGGAAAGTGAG	c.454T>A	p.Trp152Arg	W152R	YHKNNKSWMESE	YHKNNKSRMESE	HLA-B1801	41926.1	42520.5	95	95	-0.25037	-0.41567	C363
433-468	TACCACAAAAACAACAAAAGTTGGATGGAAAGTGAG	TACCACAAAAACAACAAAAGTaGGATGGAAAGTGAG	c.454T>A	p.Trp152Arg	W152R	YHKNNKSWMESE	YHKNNKSRMESE	HLA-B4403	46721	47698.6	85	95	-0.18037	-0.34567	C363
436-471	CACAAAAACAACAAAAGTTGGATGGAAAGTGAGTTC	CACAAAAACAACAAAAGTaGGATGGAAAGTGAGTTC	c.454T>A	p.Trp152Arg	W152R	HKNNKSWMESEF	HKNNKSRMESEF	HLA-A0101	34965.2	37352.4	65	80	-0.41403	-0.57933	C363
436-471	CACAAAAACAACAAAAGTTGGATGGAAAGTGAGTTC	CACAAAAACAACAAAAGTaGGATGGAAAGTGAGTTC	c.454T>A	p.Trp152Arg	W152R	HKNNKSWMESEF	HKNNKSRMESEF	HLA-A0201	37900	41102.8	75	90	-0.41613	-0.58143	C363
436-471	CACAAAAACAACAAAAGTTGGATGGAAAGTGAGTTC	CACAAAAACAACAAAAGTaGGATGGAAAGTGAGTTC	c.454T>A	p.Trp152Arg	W152R	HKNNKSWMESEF	HKNNKSRMESEF	HLA-A3001	31781.3	31357.1	65	65	-0.41403	-0.57933	C363
436-471	CACAAAAACAACAAAAGTTGGATGGAAAGTGAGTTC	CACAAAAACAACAAAAGTaGGATGGAAAGTGAGTTC	c.454T>A	p.Trp152Arg	W152R	HKNNKSWMESEF	HKNNKSRMESEF	HLA-B0801	23509.3	17770.4	31	20	-0.20613	-0.37143	C363
436-471	CACAAAAACAACAAAAGTTGGATGGAAAGTGAGTTC	CACAAAAACAACAAAAGTaGGATGGAAAGTGAGTTC	c.454T>A	p.Trp152Arg	W152R	HKNNKSWMESEF	HKNNKSRMESEF	HLA-B1801	25900.1	34017.7	22	49	-0.41613	-0.58143	C363
436-471	CACAAAAACAACAAAAGTTGGATGGAAAGTGAGTTC	CACAAAAACAACAAAAGTaGGATGGAAAGTGAGTTC	c.454T>A	p.Trp152Arg	W152R	HKNNKSWMESEF	HKNNKSRMESEF	HLA-B4403	37631.9	41459.7	28	39	-0.41403	-0.57933	C363
439-474	AAAAACAACAAAAGTTGGATGGAAAGTGAGTTCAGA	AAAAACAACAAAAGTaGGATGGAAAGTGAGTTCAGA	c.454T>A	p.Trp152Arg	W152R	KNNKSWMESEFR	KNNKSRMESEFR	HLA-A0101	35912.6	38968.2	70	85	-0.083	-0.2483	C363
439-474	AAAAACAACAAAAGTTGGATGGAAAGTGAGTTCAGA	AAAAACAACAAAAGTaGGATGGAAAGTGAGTTCAGA	c.454T>A	p.Trp152Arg	W152R	KNNKSWMESEFR	KNNKSRMESEFR	HLA-A0201	34845.5	40082.2	65	85	-0.0851	-0.2504	C363
439-474	AAAAACAACAAAAGTTGGATGGAAAGTGAGTTCAGA	AAAAACAACAAAAGTaGGATGGAAAGTGAGTTCAGA	c.454T>A	p.Trp152Arg	W152R	KNNKSWMESEFR	KNNKSRMESEFR	HLA-A3001	24912	21064.5	43	34	-0.083	-0.2483	C363
439-474	AAAAACAACAAAAGTTGGATGGAAAGTGAGTTCAGA	AAAAACAACAAAAGTaGGATGGAAAGTGAGTTCAGA	c.454T>A	p.Trp152Arg	W152R	KNNKSWMESEFR	KNNKSRMESEFR	HLA-B0801	35586.2	24895.5	75	34	0.076	-0.0893	C363
439-474	AAAAACAACAAAAGTTGGATGGAAAGTGAGTTCAGA	AAAAACAACAAAAGTaGGATGGAAAGTGAGTTCAGA	c.454T>A	p.Trp152Arg	W152R	KNNKSWMESEFR	KNNKSRMESEFR	HLA-B1801	33663.3	38956	47	75	-0.0851	-0.2504	C363
439-474	AAAAACAACAAAAGTTGGATGGAAAGTGAGTTCAGA	AAAAACAACAAAAGTaGGATGGAAAGTGAGTTCAGA	c.454T>A	p.Trp152Arg	W152R	KNNKSWMESEFR	KNNKSRMESEFR	HLA-B4403	39401.9	43910	32	55	-0.083	-0.2483	C363
442-477	AACAACAAAAGTTGGATGGAAAGTGAGTTCAGAGTT	AACAACAAAAGTaGGATGGAAAGTGAGTTCAGAGTT	c.454T>A	p.Trp152Arg	W152R	NNKSWMESEFRV	NNKSRMESEFRV	HLA-A0101	30759	34102.1	40	60	-0.05633	-0.22163	C363
442-477	AACAACAAAAGTTGGATGGAAAGTGAGTTCAGAGTT	AACAACAAAAGTaGGATGGAAAGTGAGTTCAGAGTT	c.454T>A	p.Trp152Arg	W152R	NNKSWMESEFRV	NNKSRMESEFRV	HLA-A0201	8746.7	11927.2	14	17	-0.12633	-0.29163	C363
442-477	AACAACAAAAGTTGGATGGAAAGTGAGTTCAGAGTT	AACAACAAAAGTaGGATGGAAAGTGAGTTCAGAGTT	c.454T>A	p.Trp152Arg	W152R	NNKSWMESEFRV	NNKSRMESEFRV	HLA-A3001	31352.7	15489.7	65	23	-0.05633	-0.22163	C363
442-477	AACAACAAAAGTTGGATGGAAAGTGAGTTCAGAGTT	AACAACAAAAGTaGGATGGAAAGTGAGTTCAGAGTT	c.454T>A	p.Trp152Arg	W152R	NNKSWMESEFRV	NNKSRMESEFRV	HLA-B0801	33861.3	21634.3	65	27	-0.34203	-0.34203	C363
442-477	AACAACAAAAGTTGGATGGAAAGTGAGTTCAGAGTT	AACAACAAAAGTaGGATGGAAAGTGAGTTCAGAGTT	c.454T>A	p.Trp152Arg	W152R	NNKSWMESEFRV	NNKSRMESEFRV	HLA-B1801	35131.7	39686.9	55	80	-0.12633	-0.29163	C363
442-477	AACAACAAAAGTTGGATGGAAAGTGAGTTCAGAGTT	AACAACAAAAGTaGGATGGAAAGTGAGTTCAGAGTT	c.454T>A	p.Trp152Arg	W152R	NNKSWMESEFRV	NNKSRMESEFRV	HLA-B4403	42139.4	43540.1	42	50	-0.05633	-0.22163	C363
445-480	AACAAAAGTTGGATGGAAAGTGAGTTCAGAGTTTAT	AACAAAAGTaGGATGGAAAGTGAGTTCAGAGTTTAT	c.454T>A	p.Trp152Arg	W152R	NKSWMESEFRVY	NKSRMESEFRVY	HLA-A0101	5653.9	10403.8	1.7	3	0.15359	-0.01722	C363	weak
445-480	AACAAAAGTTGGATGGAAAGTGAGTTCAGAGTTTAT	AACAAAAGTaGGATGGAAAGTGAGTTCAGAGTTTAT	c.454T>A	p.Trp152Arg	W152R	NKSWMESEFRVY	NKSRMESEFRVY	HLA-A0201	17604.8	23227.9	24	32	0.09989	-0.07092	C363
445-480	AACAAAAGTTGGATGGAAAGTGAGTTCAGAGTTTAT	AACAAAAGTaGGATGGAAAGTGAGTTCAGAGTTTAT	c.454T>A	p.Trp152Arg	W152R	NKSWMESEFRVY	NKSRMESEFRVY	HLA-A3001	31079.1	16716.8	65	25	0.15359	-0.01722	C363
445-480	AACAAAAGTTGGATGGAAAGTGAGTTCAGAGTTTAT	AACAAAAGTaGGATGGAAAGTGAGTTCAGAGTTTAT	c.454T>A	p.Trp152Arg	W152R	NKSWMESEFRVY	NKSRMESEFRVY	HLA-B0801	29595.5	27346	48	41	0.27089	0.10008	C363
445-480	AACAAAAGTTGGATGGAAAGTGAGTTCAGAGTTTAT	AACAAAAGTaGGATGGAAAGTGAGTTCAGAGTTTAT	c.454T>A	p.Trp152Arg	W152R	NKSWMESEFRVY	NKSRMESEFRVY	HLA-B1801	12818.7	21693.1	7	15	0.09989	-0.07092	C363
445-480	AACAAAAGTTGGATGGAAAGTGAGTTCAGAGTTTAT	AACAAAAGTaGGATGGAAAGTGAGTTCAGAGTTTAT	c.454T>A	p.Trp152Arg	W152R	NKSWMESEFRVY	NKSRMESEFRVY	HLA-B4403	12665.5	18896.9	6.5	9	0.15359	-0.01722	C363
448-483	AAAAGTTGGATGGAAAGTGAGTTCAGAGTTTATTCT	AAAAGTaGGATGGAAAGTGAGTTCAGAGTTTATTCT	c.454T>A	p.Trp152Arg	W152R	KSWMESEFRVYS	KSRMESEFRVYS	HLA-A0101	12379	21122	4	11	0.00388	0.00388	C363
448-483	AAAAGTTGGATGGAAAGTGAGTTCAGAGTTTATTCT	AAAAGTaGGATGGAAAGTGAGTTCAGAGTTTATTCT	c.454T>A	p.Trp152Arg	W152R	KSWMESEFRVYS	KSRMESEFRVYS	HLA-A0201	16849.3	20927	23	29	0.07578	0.02068	C363
448-483	AAAAGTTGGATGGAAAGTGAGTTCAGAGTTTATTCT	AAAAGTaGGATGGAAAGTGAGTTCAGAGTTTATTCT	c.454T>A	p.Trp152Arg	W152R	KSWMESEFRVYS	KSRMESEFRVYS	HLA-A3001	19043.1	1985.2	30	3.5	0.00388	0.00388	C363
448-483	AAAAGTTGGATGGAAAGTGAGTTCAGAGTTTATTCT	AAAAGTaGGATGGAAAGTGAGTTCAGAGTTTATTCT	c.454T>A	p.Trp152Arg	W152R	KSWMESEFRVYS	KSRMESEFRVYS	HLA-B0801	30256	30470.2	50	55	-0.02172	-0.07682	C363
448-483	AAAAGTTGGATGGAAAGTGAGTTCAGAGTTTATTCT	AAAAGTaGGATGGAAAGTGAGTTCAGAGTTTATTCT	c.454T>A	p.Trp152Arg	W152R	KSWMESEFRVYS	KSRMESEFRVYS	HLA-B1801	9069.7	9289.6	5	5	0.07578	0.02068	C363
448-483	AAAAGTTGGATGGAAAGTGAGTTCAGAGTTTATTCT	AAAAGTaGGATGGAAAGTGAGTTCAGAGTTTATTCT	c.454T>A	p.Trp152Arg	W152R	KSWMESEFRVYS	KSRMESEFRVYS	HLA-B4403	13861.3	20175.3	6.5	9.5	0.00388	0.00388	C363
451-486	AGTTGGATGGAAAGTGAGTTCAGAGTTTATTCTAGT	AGTaGGATGGAAAGTGAGTTCAGAGTTTATTCTAGT	c.454T>A	p.Trp152Arg	W152R	SWMESEFRVYSS	SRMESEFRVYSS	HLA-A0101	16209.8	26280.9	6	23	0.10177	0.10177	C363
451-486	AGTTGGATGGAAAGTGAGTTCAGAGTTTATTCTAGT	AGTaGGATGGAAAGTGAGTTCAGAGTTTATTCTAGT	c.454T>A	p.Trp152Arg	W152R	SWMESEFRVYSS	SRMESEFRVYSS	HLA-A0201	25849.7	28382.1	37	43	0.04477	0.04477	C363
451-486	AGTTGGATGGAAAGTGAGTTCAGAGTTTATTCTAGT	AGTaGGATGGAAAGTGAGTTCAGAGTTTATTCTAGT	c.454T>A	p.Trp152Arg	W152R	SWMESEFRVYSS	SRMESEFRVYSS	HLA-A3001	29806.9	31084.9	60	65	0.10177	0.10177	C363
451-486	AGTTGGATGGAAAGTGAGTTCAGAGTTTATTCTAGT	AGTaGGATGGAAAGTGAGTTCAGAGTTTATTCTAGT	c.454T>A	p.Trp152Arg	W152R	SWMESEFRVYSS	SRMESEFRVYSS	HLA-B0801	15247.1	18093	16	21	0.20587	0.20587	C363
451-486	AGTTGGATGGAAAGTGAGTTCAGAGTTTATTCTAGT	AGTaGGATGGAAAGTGAGTTCAGAGTTTATTCTAGT	c.454T>A	p.Trp152Arg	W152R	SWMESEFRVYSS	SRMESEFRVYSS	HLA-B1801	2273.6	2069.4	1.7	1.6	0.04477	0.04477	C363	weak	weak
451-486	AGTTGGATGGAAAGTGAGTTCAGAGTTTATTCTAGT	AGTaGGATGGAAAGTGAGTTCAGAGTTTATTCTAGT	c.454T>A	p.Trp152Arg	W152R	SWMESEFRVYSS	SRMESEFRVYSS	HLA-B4403	10997.5	12718.4	5.5	6.5	0.10177	0.10177	C363
454-489	TGGATGGAAAGTGAGTTCAGAGTTTATTCTAGTGCG	aGGATGGAAAGTGAGTTCAGAGTTTATTCTAGTGCG	c.454T>A	p.Trp152Arg	W152R	WMESEFRVYSSA	RMESEFRVYSSA	HLA-A0101	12564.4	16998.8	4	6.5	-0.10065	-0.10065	C363
454-489	TGGATGGAAAGTGAGTTCAGAGTTTATTCTAGTGCG	aGGATGGAAAGTGAGTTCAGAGTTTATTCTAGTGCG	c.454T>A	p.Trp152Arg	W152R	WMESEFRVYSSA	RMESEFRVYSSA	HLA-A0201	5758.7	7882.7	11	13	-0.06815	-0.06815	C363
454-489	TGGATGGAAAGTGAGTTCAGAGTTTATTCTAGTGCG	aGGATGGAAAGTGAGTTCAGAGTTTATTCTAGTGCG	c.454T>A	p.Trp152Arg	W152R	WMESEFRVYSSA	RMESEFRVYSSA	HLA-A3001	29849.5	14632	60	22	-0.10065	-0.10065	C363
454-489	TGGATGGAAAGTGAGTTCAGAGTTTATTCTAGTGCG	aGGATGGAAAGTGAGTTCAGAGTTTATTCTAGTGCG	c.454T>A	p.Trp152Arg	W152R	WMESEFRVYSSA	RMESEFRVYSSA	HLA-B0801	9877.6	18233.7	9.5	21	-0.16565	-0.16565	C363
454-489	TGGATGGAAAGTGAGTTCAGAGTTTATTCTAGTGCG	aGGATGGAAAGTGAGTTCAGAGTTTATTCTAGTGCG	c.454T>A	p.Trp152Arg	W152R	WMESEFRVYSSA	RMESEFRVYSSA	HLA-B1801	2091.4	2197.2	1.6	1.7	-0.06815	-0.06815	C363	weak	weak
454-489	TGGATGGAAAGTGAGTTCAGAGTTTATTCTAGTGCG	aGGATGGAAAGTGAGTTCAGAGTTTATTCTAGTGCG	c.454T>A	p.Trp152Arg	W152R	WMESEFRVYSSA	RMESEFRVYSSA	HLA-B4403	7549.4	7659.1	4	4.5	-0.10065	-0.10065	C363
1003-1038	TTGTGCCCTTTTGGTGAAGTTTTTAACGCCACCAGA	TTGTGCCCTTTTGGTGAAGTTTTTAACGCCACCAGc	c.1038A>C	p.Arg346Ser	R346S	LCPFGEVFNATR	LCPFGEVFNATS	HLA-A0101	35170.9	35396.9	65	65	0.4582	0.4582	C363
1003-1038	TTGTGCCCTTTTGGTGAAGTTTTTAACGCCACCAGA	TTGTGCCCTTTTGGTGAAGTTTTTAACGCCACCAGc	c.1038A>C	p.Arg346Ser	R346S	LCPFGEVFNATR	LCPFGEVFNATS	HLA-A0201	24676.2	24420.7	35	35	0.4546	0.4546	C363
1003-1038	TTGTGCCCTTTTGGTGAAGTTTTTAACGCCACCAGA	TTGTGCCCTTTTGGTGAAGTTTTTAACGCCACCAGc	c.1038A>C	p.Arg346Ser	R346S	LCPFGEVFNATR	LCPFGEVFNATS	HLA-A3001	40910.7	41364.7	95	99	0.4582	0.4582	C363
1003-1038	TTGTGCCCTTTTGGTGAAGTTTTTAACGCCACCAGA	TTGTGCCCTTTTGGTGAAGTTTTTAACGCCACCAGc	c.1038A>C	p.Arg346Ser	R346S	LCPFGEVFNATR	LCPFGEVFNATS	HLA-B0801	33928.1	32204.7	65	60	0.4216	0.4216	C363
1003-1038	TTGTGCCCTTTTGGTGAAGTTTTTAACGCCACCAGA	TTGTGCCCTTTTGGTGAAGTTTTTAACGCCACCAGc	c.1038A>C	p.Arg346Ser	R346S	LCPFGEVFNATR	LCPFGEVFNATS	HLA-B1801	36971.6	36837.5	65	65	0.4546	0.4546	C363
1003-1038	TTGTGCCCTTTTGGTGAAGTTTTTAACGCCACCAGA	TTGTGCCCTTTTGGTGAAGTTTTTAACGCCACCAGc	c.1038A>C	p.Arg346Ser	R346S	LCPFGEVFNATR	LCPFGEVFNATS	HLA-B4403	46554	46405.6	80	80	0.4582	0.4582	C363
1006-1041	TGCCCTTTTGGTGAAGTTTTTAACGCCACCAGATTT	TGCCCTTTTGGTGAAGTTTTTAACGCCACCAGcTTT	c.1038A>C	p.Arg346Ser	R346S	CPFGEVFNATRF	CPFGEVFNATSF	HLA-A0101	27520.9	27908.3	27	28	0.3425	0.2156	C363
1006-1041	TGCCCTTTTGGTGAAGTTTTTAACGCCACCAGATTT	TGCCCTTTTGGTGAAGTTTTTAACGCCACCAGcTTT	c.1038A>C	p.Arg346Ser	R346S	CPFGEVFNATRF	CPFGEVFNATSF	HLA-A0201	27828.7	26699	41	39	0.3805	0.2536	C363
1006-1041	TGCCCTTTTGGTGAAGTTTTTAACGCCACCAGATTT	TGCCCTTTTGGTGAAGTTTTTAACGCCACCAGcTTT	c.1038A>C	p.Arg346Ser	R346S	CPFGEVFNATRF	CPFGEVFNATSF	HLA-A3001	39147.8	37768.6	90	85	0.3425	0.2156	C363
1006-1041	TGCCCTTTTGGTGAAGTTTTTAACGCCACCAGATTT	TGCCCTTTTGGTGAAGTTTTTAACGCCACCAGcTTT	c.1038A>C	p.Arg346Ser	R346S	CPFGEVFNATRF	CPFGEVFNATSF	HLA-B0801	28411.6	22042.6	44	28	0.283	0.1561	C363
1006-1041	TGCCCTTTTGGTGAAGTTTTTAACGCCACCAGATTT	TGCCCTTTTGGTGAAGTTTTTAACGCCACCAGcTTT	c.1038A>C	p.Arg346Ser	R346S	CPFGEVFNATRF	CPFGEVFNATSF	HLA-B1801	6970.9	380.4	4	0.6	0.3805	0.2536	C363		weak
1006-1041	TGCCCTTTTGGTGAAGTTTTTAACGCCACCAGATTT	TGCCCTTTTGGTGAAGTTTTTAACGCCACCAGcTTT	c.1038A>C	p.Arg346Ser	R346S	CPFGEVFNATRF	CPFGEVFNATSF	HLA-B4403	4072.1	3351.5	3	2.5	0.3425	0.2156	C363
1009-1044	CCTTTTGGTGAAGTTTTTAACGCCACCAGATTTGCA	CCTTTTGGTGAAGTTTTTAACGCCACCAGcTTTGCA	c.1038A>C	p.Arg346Ser	R346S	PFGEVFNATRFA	PFGEVFNATSFA	HLA-A0101	27274.5	24252.4	26	17	0.39883	0.21553	C363
1009-1044	CCTTTTGGTGAAGTTTTTAACGCCACCAGATTTGCA	CCTTTTGGTGAAGTTTTTAACGCCACCAGcTTTGCA	c.1038A>C	p.Arg346Ser	R346S	PFGEVFNATRFA	PFGEVFNATSFA	HLA-A0201	14338.4	7303.7	20	12	0.40983	0.22653	C363
1009-1044	CCTTTTGGTGAAGTTTTTAACGCCACCAGATTTGCA	CCTTTTGGTGAAGTTTTTAACGCCACCAGcTTTGCA	c.1038A>C	p.Arg346Ser	R346S	PFGEVFNATRFA	PFGEVFNATSFA	HLA-A3001	27167.3	27031	50	49	0.39883	0.21553	C363
1009-1044	CCTTTTGGTGAAGTTTTTAACGCCACCAGATTTGCA	CCTTTTGGTGAAGTTTTTAACGCCACCAGcTTTGCA	c.1038A>C	p.Arg346Ser	R346S	PFGEVFNATRFA	PFGEVFNATSFA	HLA-B0801	34502.6	31017	70	55	0.36963	0.18633	C363
1009-1044	CCTTTTGGTGAAGTTTTTAACGCCACCAGATTTGCA	CCTTTTGGTGAAGTTTTTAACGCCACCAGcTTTGCA	c.1038A>C	p.Arg346Ser	R346S	PFGEVFNATRFA	PFGEVFNATSFA	HLA-B1801	16970.6	2569	10	1.9	0.40983	0.22653	C363		weak
1009-1044	CCTTTTGGTGAAGTTTTTAACGCCACCAGATTTGCA	CCTTTTGGTGAAGTTTTTAACGCCACCAGcTTTGCA	c.1038A>C	p.Arg346Ser	R346S	PFGEVFNATRFA	PFGEVFNATSFA	HLA-B4403	7127.8	5943.1	4	3.5	0.39883	0.21553	C363
1012-1047	TTTGGTGAAGTTTTTAACGCCACCAGATTTGCATCT	TTTGGTGAAGTTTTTAACGCCACCAGcTTTGCATCT	c.1038A>C	p.Arg346Ser	R346S	FGEVFNATRFAS	FGEVFNATSFAS	HLA-A0101	32283.2	29505.6	47	34	0.3468	0.3468	C363
1012-1047	TTTGGTGAAGTTTTTAACGCCACCAGATTTGCATCT	TTTGGTGAAGTTTTTAACGCCACCAGcTTTGCATCT	c.1038A>C	p.Arg346Ser	R346S	FGEVFNATRFAS	FGEVFNATSFAS	HLA-A0201	21036.9	13391.2	29	19	0.3793	0.3793	C363
1012-1047	TTTGGTGAAGTTTTTAACGCCACCAGATTTGCATCT	TTTGGTGAAGTTTTTAACGCCACCAGcTTTGCATCT	c.1038A>C	p.Arg346Ser	R346S	FGEVFNATRFAS	FGEVFNATSFAS	HLA-A3001	28909.9	30288.4	55	60	0.3468	0.3468	C363
1012-1047	TTTGGTGAAGTTTTTAACGCCACCAGATTTGCATCT	TTTGGTGAAGTTTTTAACGCCACCAGcTTTGCATCT	c.1038A>C	p.Arg346Ser	R346S	FGEVFNATRFAS	FGEVFNATSFAS	HLA-B0801	31785.5	31939.6	60	60	0.2653	0.2653	C363
1012-1047	TTTGGTGAAGTTTTTAACGCCACCAGATTTGCATCT	TTTGGTGAAGTTTTTAACGCCACCAGcTTTGCATCT	c.1038A>C	p.Arg346Ser	R346S	FGEVFNATRFAS	FGEVFNATSFAS	HLA-B1801	17658.8	3374.2	11	2.5	0.3793	0.3793	C363
1012-1047	TTTGGTGAAGTTTTTAACGCCACCAGATTTGCATCT	TTTGGTGAAGTTTTTAACGCCACCAGcTTTGCATCT	c.1038A>C	p.Arg346Ser	R346S	FGEVFNATRFAS	FGEVFNATSFAS	HLA-B4403	7173.6	5704.1	4	3.5	0.3468	0.3468	C363
1015-1050	GGTGAAGTTTTTAACGCCACCAGATTTGCATCTGTT	GGTGAAGTTTTTAACGCCACCAGcTTTGCATCTGTT	c.1038A>C	p.Arg346Ser	R346S	GEVFNATRFASV	GEVFNATSFASV	HLA-A0101	28502.1	27453.9	30	26	0.17416	-0.03734	C363
1015-1050	GGTGAAGTTTTTAACGCCACCAGATTTGCATCTGTT	GGTGAAGTTTTTAACGCCACCAGcTTTGCATCTGTT	c.1038A>C	p.Arg346Ser	R346S	GEVFNATRFASV	GEVFNATSFASV	HLA-A0201	17885	17543.8	24	24	0.18756	-0.02394	C363
1015-1050	GGTGAAGTTTTTAACGCCACCAGATTTGCATCTGTT	GGTGAAGTTTTTAACGCCACCAGcTTTGCATCTGTT	c.1038A>C	p.Arg346Ser	R346S	GEVFNATRFASV	GEVFNATSFASV	HLA-A3001	24922.8	28073.3	44	55	0.17416	-0.03734	C363
1015-1050	GGTGAAGTTTTTAACGCCACCAGATTTGCATCTGTT	GGTGAAGTTTTTAACGCCACCAGcTTTGCATCTGTT	c.1038A>C	p.Arg346Ser	R346S	GEVFNATRFASV	GEVFNATSFASV	HLA-B0801	1357.2	15284.8	1.8	16	0.19386	-0.01764	C363	weak
1015-1050	GGTGAAGTTTTTAACGCCACCAGATTTGCATCTGTT	GGTGAAGTTTTTAACGCCACCAGcTTTGCATCTGTT	c.1038A>C	p.Arg346Ser	R346S	GEVFNATRFASV	GEVFNATSFASV	HLA-B1801	18241.4	14455.7	11	8	0.18756	-0.02394	C363
1015-1050	GGTGAAGTTTTTAACGCCACCAGATTTGCATCTGTT	GGTGAAGTTTTTAACGCCACCAGcTTTGCATCTGTT	c.1038A>C	p.Arg346Ser	R346S	GEVFNATRFASV	GEVFNATSFASV	HLA-B4403	6187	4928.6	3.5	3	0.17416	-0.03734	C363
1018-1053	GAAGTTTTTAACGCCACCAGATTTGCATCTGTTTAT	GAAGTTTTTAACGCCACCAGcTTTGCATCTGTTTAT	c.1038A>C	p.Arg346Ser	R346S	EVFNATRFASVY	EVFNATSFASVY	HLA-A0101	11424	8205.8	3.5	2.5	0.11829	-0.09321	C363
1018-1053	GAAGTTTTTAACGCCACCAGATTTGCATCTGTTTAT	GAAGTTTTTAACGCCACCAGcTTTGCATCTGTTTAT	c.1038A>C	p.Arg346Ser	R346S	EVFNATRFASVY	EVFNATSFASVY	HLA-A0201	24468.3	24099.4	35	34	0.15629	-0.05521	C363
1018-1053	GAAGTTTTTAACGCCACCAGATTTGCATCTGTTTAT	GAAGTTTTTAACGCCACCAGcTTTGCATCTGTTTAT	c.1038A>C	p.Arg346Ser	R346S	EVFNATRFASVY	EVFNATSFASVY	HLA-A3001	27697.1	33075.2	55	70	0.11829	-0.09321	C363
1018-1053	GAAGTTTTTAACGCCACCAGATTTGCATCTGTTTAT	GAAGTTTTTAACGCCACCAGcTTTGCATCTGTTTAT	c.1038A>C	p.Arg346Ser	R346S	EVFNATRFASVY	EVFNATSFASVY	HLA-B0801	4117.3	20519.2	4.5	25	0.11819	-0.09331	C363
1018-1053	GAAGTTTTTAACGCCACCAGATTTGCATCTGTTTAT	GAAGTTTTTAACGCCACCAGcTTTGCATCTGTTTAT	c.1038A>C	p.Arg346Ser	R346S	EVFNATRFASVY	EVFNATSFASVY	HLA-B1801	8393.1	9457.4	4.5	5	0.15629	-0.05521	C363
1018-1053	GAAGTTTTTAACGCCACCAGATTTGCATCTGTTTAT	GAAGTTTTTAACGCCACCAGcTTTGCATCTGTTTAT	c.1038A>C	p.Arg346Ser	R346S	EVFNATRFASVY	EVFNATSFASVY	HLA-B4403	30774	28256.8	17	15	0.11829	-0.09321	C363
1021-1056	GTTTTTAACGCCACCAGATTTGCATCTGTTTATGCT	GTTTTTAACGCCACCAGcTTTGCATCTGTTTATGCT	c.1038A>C	p.Arg346Ser	R346S	VFNATRFASVYA	VFNATSFASVYA	HLA-A0101	19955.4	9230.7	9.5	3	0.31235	0.10085	C363
1021-1056	GTTTTTAACGCCACCAGATTTGCATCTGTTTATGCT	GTTTTTAACGCCACCAGcTTTGCATCTGTTTATGCT	c.1038A>C	p.Arg346Ser	R346S	VFNATRFASVYA	VFNATSFASVYA	HLA-A0201	23217.4	15921.3	32	22	0.31025	0.09875	C363
1021-1056	GTTTTTAACGCCACCAGATTTGCATCTGTTTATGCT	GTTTTTAACGCCACCAGcTTTGCATCTGTTTATGCT	c.1038A>C	p.Arg346Ser	R346S	VFNATRFASVYA	VFNATSFASVYA	HLA-A3001	1381.3	21569.3	3	35	0.31235	0.10085	C363
1021-1056	GTTTTTAACGCCACCAGATTTGCATCTGTTTATGCT	GTTTTTAACGCCACCAGcTTTGCATCTGTTTATGCT	c.1038A>C	p.Arg346Ser	R346S	VFNATRFASVYA	VFNATSFASVYA	HLA-B0801	4041.5	22986.2	4	30	0.27245	0.06095	C363
1021-1056	GTTTTTAACGCCACCAGATTTGCATCTGTTTATGCT	GTTTTTAACGCCACCAGcTTTGCATCTGTTTATGCT	c.1038A>C	p.Arg346Ser	R346S	VFNATRFASVYA	VFNATSFASVYA	HLA-B1801	16193.4	17809.5	9	11	0.31025	0.09875	C363
1021-1056	GTTTTTAACGCCACCAGATTTGCATCTGTTTATGCT	GTTTTTAACGCCACCAGcTTTGCATCTGTTTATGCT	c.1038A>C	p.Arg346Ser	R346S	VFNATRFASVYA	VFNATSFASVYA	HLA-B4403	31209.5	30970.4	18	18	0.31235	0.10085	C363
1024-1059	TTTAACGCCACCAGATTTGCATCTGTTTATGCTTGG	TTTAACGCCACCAGcTTTGCATCTGTTTATGCTTGG	c.1038A>C	p.Arg346Ser	R346S	FNATRFASVYAW	FNATSFASVYAW	HLA-A0101	23326.9	18157.1	15	7.5	0.1002	-0.1113	C363
1024-1059	TTTAACGCCACCAGATTTGCATCTGTTTATGCTTGG	TTTAACGCCACCAGcTTTGCATCTGTTTATGCTTGG	c.1038A>C	p.Arg346Ser	R346S	FNATRFASVYAW	FNATSFASVYAW	HLA-A0201	23623.1	18336	33	25	0.1129	-0.0986	C363
1024-1059	TTTAACGCCACCAGATTTGCATCTGTTTATGCTTGG	TTTAACGCCACCAGcTTTGCATCTGTTTATGCTTGG	c.1038A>C	p.Arg346Ser	R346S	FNATRFASVYAW	FNATSFASVYAW	HLA-A3001	2755.1	26595	4.5	48	0.1002	-0.1113	C363
1024-1059	TTTAACGCCACCAGATTTGCATCTGTTTATGCTTGG	TTTAACGCCACCAGcTTTGCATCTGTTTATGCTTGG	c.1038A>C	p.Arg346Ser	R346S	FNATRFASVYAW	FNATSFASVYAW	HLA-B0801	7671.9	24637.5	7.5	34	0.0625	0.0625	C363
1024-1059	TTTAACGCCACCAGATTTGCATCTGTTTATGCTTGG	TTTAACGCCACCAGcTTTGCATCTGTTTATGCTTGG	c.1038A>C	p.Arg346Ser	R346S	FNATRFASVYAW	FNATSFASVYAW	HLA-B1801	23362.8	21784.4	18	15	0.1129	-0.0986	C363
1024-1059	TTTAACGCCACCAGATTTGCATCTGTTTATGCTTGG	TTTAACGCCACCAGcTTTGCATCTGTTTATGCTTGG	c.1038A>C	p.Arg346Ser	R346S	FNATRFASVYAW	FNATSFASVYAW	HLA-B4403	7167.9	9644.6	4	5	0.1002	-0.1113	C363
1027-1062	AACGCCACCAGATTTGCATCTGTTTATGCTTGGAAC	AACGCCACCAGcTTTGCATCTGTTTATGCTTGGAAC	c.1038A>C	p.Arg346Ser	R346S	NATRFASVYAWN	NATSFASVYAWN	HLA-A0101	31035.5	27899.8	41	28	0.24572	0.02717	C363
1027-1062	AACGCCACCAGATTTGCATCTGTTTATGCTTGGAAC	AACGCCACCAGcTTTGCATCTGTTTATGCTTGGAAC	c.1038A>C	p.Arg346Ser	R346S	NATRFASVYAWN	NATSFASVYAWN	HLA-A0201	28821.5	28001.7	44	42	0.25832	0.03977	C363
1027-1062	AACGCCACCAGATTTGCATCTGTTTATGCTTGGAAC	AACGCCACCAGcTTTGCATCTGTTTATGCTTGGAAC	c.1038A>C	p.Arg346Ser	R346S	NATRFASVYAWN	NATSFASVYAWN	HLA-A3001	3083.1	27891.7	5	55	0.24572	0.02717	C363
1027-1062	AACGCCACCAGATTTGCATCTGTTTATGCTTGGAAC	AACGCCACCAGcTTTGCATCTGTTTATGCTTGGAAC	c.1038A>C	p.Arg346Ser	R346S	NATRFASVYAWN	NATSFASVYAWN	HLA-B0801	33262.9	35992	65	75	0.14432	-0.07423	C363
1027-1062	AACGCCACCAGATTTGCATCTGTTTATGCTTGGAAC	AACGCCACCAGcTTTGCATCTGTTTATGCTTGGAAC	c.1038A>C	p.Arg346Ser	R346S	NATRFASVYAWN	NATSFASVYAWN	HLA-B1801	31945.8	30473.1	40	35	0.25832	0.03977	C363
1027-1062	AACGCCACCAGATTTGCATCTGTTTATGCTTGGAAC	AACGCCACCAGcTTTGCATCTGTTTATGCTTGGAAC	c.1038A>C	p.Arg346Ser	R346S	NATRFASVYAWN	NATSFASVYAWN	HLA-B4403	8215.6	10858.3	4.5	5.5	0.24572	0.02717	C363
1030-1065	GCCACCAGATTTGCATCTGTTTATGCTTGGAACAGG	GCCACCAGcTTTGCATCTGTTTATGCTTGGAACAGG	c.1038A>C	p.Arg346Ser	R346S	ATRFASVYAWNR	ATSFASVYAWNR	HLA-A0101	31602	30507.1	44	38	0.21456	0.21456	C363
1030-1065	GCCACCAGATTTGCATCTGTTTATGCTTGGAACAGG	GCCACCAGcTTTGCATCTGTTTATGCTTGGAACAGG	c.1038A>C	p.Arg346Ser	R346S	ATRFASVYAWNR	ATSFASVYAWNR	HLA-A0201	28860.9	28119.5	44	42	0.23136	0.16086	C363
1030-1065	GCCACCAGATTTGCATCTGTTTATGCTTGGAACAGG	GCCACCAGcTTTGCATCTGTTTATGCTTGGAACAGG	c.1038A>C	p.Arg346Ser	R346S	ATRFASVYAWNR	ATSFASVYAWNR	HLA-A3001	2334.5	25322.3	4	45	0.21456	0.21456	C363
1030-1065	GCCACCAGATTTGCATCTGTTTATGCTTGGAACAGG	GCCACCAGcTTTGCATCTGTTTATGCTTGGAACAGG	c.1038A>C	p.Arg346Ser	R346S	ATRFASVYAWNR	ATSFASVYAWNR	HLA-B0801	35973.3	38253	75	85	0.19326	0.12276	C363
1030-1065	GCCACCAGATTTGCATCTGTTTATGCTTGGAACAGG	GCCACCAGcTTTGCATCTGTTTATGCTTGGAACAGG	c.1038A>C	p.Arg346Ser	R346S	ATRFASVYAWNR	ATSFASVYAWNR	HLA-B1801	33496.2	33840.8	46	48	0.23136	0.16086	C363
1030-1065	GCCACCAGATTTGCATCTGTTTATGCTTGGAACAGG	GCCACCAGcTTTGCATCTGTTTATGCTTGGAACAGG	c.1038A>C	p.Arg346Ser	R346S	ATRFASVYAWNR	ATSFASVYAWNR	HLA-B4403	7260.6	9573	4	5	0.21456	0.21456	C363
1033-1068	ACCAGATTTGCATCTGTTTATGCTTGGAACAGGAAG	ACCAGcTTTGCATCTGTTTATGCTTGGAACAGGAAG	c.1038A>C	p.Arg346Ser	R346S	TRFASVYAWNRK	TSFASVYAWNRK	HLA-A0101	29526.7	27559.9	34	27	-0.02225	-0.02225	C363
1033-1068	ACCAGATTTGCATCTGTTTATGCTTGGAACAGGAAG	ACCAGcTTTGCATCTGTTTATGCTTGGAACAGGAAG	c.1038A>C	p.Arg346Ser	R346S	TRFASVYAWNRK	TSFASVYAWNRK	HLA-A0201	32051.8	30960	55	49	0.01575	0.01575	C363
1033-1068	ACCAGATTTGCATCTGTTTATGCTTGGAACAGGAAG	ACCAGcTTTGCATCTGTTTATGCTTGGAACAGGAAG	c.1038A>C	p.Arg346Ser	R346S	TRFASVYAWNRK	TSFASVYAWNRK	HLA-A3001	8687.6	11568.3	12	17	-0.02225	-0.02225	C363
1033-1068	ACCAGATTTGCATCTGTTTATGCTTGGAACAGGAAG	ACCAGcTTTGCATCTGTTTATGCTTGGAACAGGAAG	c.1038A>C	p.Arg346Ser	R346S	TRFASVYAWNRK	TSFASVYAWNRK	HLA-B0801	36965.6	39155.9	80	90	0.17685	0.17685	C363
1033-1068	ACCAGATTTGCATCTGTTTATGCTTGGAACAGGAAG	ACCAGcTTTGCATCTGTTTATGCTTGGAACAGGAAG	c.1038A>C	p.Arg346Ser	R346S	TRFASVYAWNRK	TSFASVYAWNRK	HLA-B1801	34200	33434.3	49	46	0.01575	0.01575	C363
1033-1068	ACCAGATTTGCATCTGTTTATGCTTGGAACAGGAAG	ACCAGcTTTGCATCTGTTTATGCTTGGAACAGGAAG	c.1038A>C	p.Arg346Ser	R346S	TRFASVYAWNRK	TSFASVYAWNRK	HLA-B4403	19961.9	25600.8	9.5	13	-0.02225	-0.02225	C363
1036-1071	AGATTTGCATCTGTTTATGCTTGGAACAGGAAGAGA	AGcTTTGCATCTGTTTATGCTTGGAACAGGAAGAGA	c.1038A>C	p.Arg346Ser	R346S	RFASVYAWNRKR	SFASVYAWNRKR	HLA-A0101	33245.6	34394.9	55	60	0.04161	0.04161	C363
1036-1071	AGATTTGCATCTGTTTATGCTTGGAACAGGAAGAGA	AGcTTTGCATCTGTTTATGCTTGGAACAGGAAGAGA	c.1038A>C	p.Arg346Ser	R346S	RFASVYAWNRKR	SFASVYAWNRKR	HLA-A0201	32690.9	32588.5	55	55	0.05431	0.05431	C363
1036-1071	AGATTTGCATCTGTTTATGCTTGGAACAGGAAGAGA	AGcTTTGCATCTGTTTATGCTTGGAACAGGAAGAGA	c.1038A>C	p.Arg346Ser	R346S	RFASVYAWNRKR	SFASVYAWNRKR	HLA-A3001	10592.7	18977.5	15	30	0.04161	0.04161	C363
1036-1071	AGATTTGCATCTGTTTATGCTTGGAACAGGAAGAGA	AGcTTTGCATCTGTTTATGCTTGGAACAGGAAGAGA	c.1038A>C	p.Arg346Ser	R346S	RFASVYAWNRKR	SFASVYAWNRKR	HLA-B0801	40831.6	40935.9	95	95	0.01411	0.01411	C363
1036-1071	AGATTTGCATCTGTTTATGCTTGGAACAGGAAGAGA	AGcTTTGCATCTGTTTATGCTTGGAACAGGAAGAGA	c.1038A>C	p.Arg346Ser	R346S	RFASVYAWNRKR	SFASVYAWNRKR	HLA-B1801	36365.4	37314	60	70	0.05431	0.05431	C363
1036-1071	AGATTTGCATCTGTTTATGCTTGGAACAGGAAGAGA	AGcTTTGCATCTGTTTATGCTTGGAACAGGAAGAGA	c.1038A>C	p.Arg346Ser	R346S	RFASVYAWNRKR	SFASVYAWNRKR	HLA-B4403	45404.3	43628.7	70	55	0.04161	0.04161	C363
1996-2031	ATTGGTGCAGGTATATGCGCTAGTTATCAGACTCAG	ATTGGTGCAGGTATATGCGCTAGTTATCAGACTCAt	c.2031G>T	p.Gln677His	Q677H	IGAGICASYQTQ	IGAGICASYQTH	HLA-A0101	37978	37333	80	80	-0.08688	-0.08688	C363
1996-2031	ATTGGTGCAGGTATATGCGCTAGTTATCAGACTCAG	ATTGGTGCAGGTATATGCGCTAGTTATCAGACTCAt	c.2031G>T	p.Gln677His	Q677H	IGAGICASYQTQ	IGAGICASYQTH	HLA-A0201	33646.9	33851.4	60	60	-0.07418	-0.07418	C363
1996-2031	ATTGGTGCAGGTATATGCGCTAGTTATCAGACTCAG	ATTGGTGCAGGTATATGCGCTAGTTATCAGACTCAt	c.2031G>T	p.Gln677His	Q677H	IGAGICASYQTQ	IGAGICASYQTH	HLA-A3001	38764.7	38691.8	90	90	-0.08688	-0.08688	C363
1996-2031	ATTGGTGCAGGTATATGCGCTAGTTATCAGACTCAG	ATTGGTGCAGGTATATGCGCTAGTTATCAGACTCAt	c.2031G>T	p.Gln677His	Q677H	IGAGICASYQTQ	IGAGICASYQTH	HLA-B0801	39974.3	40126.9	95	95	-0.20378	-0.20378	C363
1996-2031	ATTGGTGCAGGTATATGCGCTAGTTATCAGACTCAG	ATTGGTGCAGGTATATGCGCTAGTTATCAGACTCAt	c.2031G>T	p.Gln677His	Q677H	IGAGICASYQTQ	IGAGICASYQTH	HLA-B1801	39211.4	39014.6	80	75	-0.07418	-0.07418	C363
1996-2031	ATTGGTGCAGGTATATGCGCTAGTTATCAGACTCAG	ATTGGTGCAGGTATATGCGCTAGTTATCAGACTCAt	c.2031G>T	p.Gln677His	Q677H	IGAGICASYQTQ	IGAGICASYQTH	HLA-B4403	42746	41348.1	45	39	-0.08688	-0.08688	C363
1999-2034	GGTGCAGGTATATGCGCTAGTTATCAGACTCAGACT	GGTGCAGGTATATGCGCTAGTTATCAGACTCAtACT	c.2031G>T	p.Gln677His	Q677H	GAGICASYQTQT	GAGICASYQTHT	HLA-A0101	36131.7	36283.7	70	70	-0.0801	0.00648	C363
1999-2034	GGTGCAGGTATATGCGCTAGTTATCAGACTCAGACT	GGTGCAGGTATATGCGCTAGTTATCAGACTCAtACT	c.2031G>T	p.Gln677His	Q677H	GAGICASYQTQT	GAGICASYQTHT	HLA-A0201	36264.8	35824.6	70	65	-0.0691	0.01748	C363
1999-2034	GGTGCAGGTATATGCGCTAGTTATCAGACTCAGACT	GGTGCAGGTATATGCGCTAGTTATCAGACTCAtACT	c.2031G>T	p.Gln677His	Q677H	GAGICASYQTQT	GAGICASYQTHT	HLA-A3001	39588.7	38928.2	95	90	-0.0801	0.00648	C363
1999-2034	GGTGCAGGTATATGCGCTAGTTATCAGACTCAGACT	GGTGCAGGTATATGCGCTAGTTATCAGACTCAtACT	c.2031G>T	p.Gln677His	Q677H	GAGICASYQTQT	GAGICASYQTHT	HLA-B0801	41196.3	41095.7	95	95	-0.0166	0.06998	C363
1999-2034	GGTGCAGGTATATGCGCTAGTTATCAGACTCAGACT	GGTGCAGGTATATGCGCTAGTTATCAGACTCAtACT	c.2031G>T	p.Gln677His	Q677H	GAGICASYQTQT	GAGICASYQTHT	HLA-B1801	43541.5	43244.3	99	99	-0.0691	0.01748	C363
1999-2034	GGTGCAGGTATATGCGCTAGTTATCAGACTCAGACT	GGTGCAGGTATATGCGCTAGTTATCAGACTCAtACT	c.2031G>T	p.Gln677His	Q677H	GAGICASYQTQT	GAGICASYQTHT	HLA-B4403	43224.1	41847.3	48	41	-0.0801	0.00648	C363
2002-2037	GCAGGTATATGCGCTAGTTATCAGACTCAGACTAAT	GCAGGTATATGCGCTAGTTATCAGACTCAtACTAAT	c.2031G>T	p.Gln677His	Q677H	AGICASYQTQTN	AGICASYQTHTN	HLA-A0101	38266.7	38147.2	85	80	-0.36873	-0.24367	C363
2002-2037	GCAGGTATATGCGCTAGTTATCAGACTCAGACTAAT	GCAGGTATATGCGCTAGTTATCAGACTCAtACTAAT	c.2031G>T	p.Gln677His	Q677H	AGICASYQTQTN	AGICASYQTHTN	HLA-A0201	41610.2	40845.2	90	85	-0.32553	-0.20047	C363
2002-2037	GCAGGTATATGCGCTAGTTATCAGACTCAGACTAAT	GCAGGTATATGCGCTAGTTATCAGACTCAtACTAAT	c.2031G>T	p.Gln677His	Q677H	AGICASYQTQTN	AGICASYQTHTN	HLA-A3001	38815.9	38357.5	90	90	-0.36873	-0.24367	C363
2002-2037	GCAGGTATATGCGCTAGTTATCAGACTCAGACTAAT	GCAGGTATATGCGCTAGTTATCAGACTCAtACTAAT	c.2031G>T	p.Gln677His	Q677H	AGICASYQTQTN	AGICASYQTHTN	HLA-B0801	42225.7	41135.3	99	95	-0.36363	-0.23857	C363
2002-2037	GCAGGTATATGCGCTAGTTATCAGACTCAGACTAAT	GCAGGTATATGCGCTAGTTATCAGACTCAtACTAAT	c.2031G>T	p.Gln677His	Q677H	AGICASYQTQTN	AGICASYQTHTN	HLA-B1801	43135.4	41727.5	99	95	-0.32553	-0.20047	C363
2002-2037	GCAGGTATATGCGCTAGTTATCAGACTCAGACTAAT	GCAGGTATATGCGCTAGTTATCAGACTCAtACTAAT	c.2031G>T	p.Gln677His	Q677H	AGICASYQTQTN	AGICASYQTHTN	HLA-B4403	42581.7	40989.6	44	37	-0.36873	-0.24367	C363
2005-2040	GGTATATGCGCTAGTTATCAGACTCAGACTAATTCT	GGTATATGCGCTAGTTATCAGACTCAtACTAATTCT	c.2031G>T	p.Gln677His	Q677H	GICASYQTQTNS	GICASYQTHTNS	HLA-A0101	37462.5	38215	80	85	-0.17135	-0.17135	C363
2005-2040	GGTATATGCGCTAGTTATCAGACTCAGACTAATTCT	GGTATATGCGCTAGTTATCAGACTCAtACTAATTCT	c.2031G>T	p.Gln677His	Q677H	GICASYQTQTNS	GICASYQTHTNS	HLA-A0201	39655.1	39157.6	85	80	-0.18885	-0.18885	C363
2005-2040	GGTATATGCGCTAGTTATCAGACTCAGACTAATTCT	GGTATATGCGCTAGTTATCAGACTCAtACTAATTCT	c.2031G>T	p.Gln677His	Q677H	GICASYQTQTNS	GICASYQTHTNS	HLA-A3001	38698.5	38250.5	90	90	-0.17135	-0.17135	C363
2005-2040	GGTATATGCGCTAGTTATCAGACTCAGACTAATTCT	GGTATATGCGCTAGTTATCAGACTCAtACTAATTCT	c.2031G>T	p.Gln677His	Q677H	GICASYQTQTNS	GICASYQTHTNS	HLA-B0801	41349.9	39684.7	99	90	-0.02775	-0.02775	C363
2005-2040	GGTATATGCGCTAGTTATCAGACTCAGACTAATTCT	GGTATATGCGCTAGTTATCAGACTCAtACTAATTCT	c.2031G>T	p.Gln677His	Q677H	GICASYQTQTNS	GICASYQTHTNS	HLA-B1801	43259.7	41598.1	99	90	-0.18885	-0.18885	C363
2005-2040	GGTATATGCGCTAGTTATCAGACTCAGACTAATTCT	GGTATATGCGCTAGTTATCAGACTCAtACTAATTCT	c.2031G>T	p.Gln677His	Q677H	GICASYQTQTNS	GICASYQTHTNS	HLA-B4403	46579.2	46082.4	80	75	-0.17135	-0.17135	C363
2008-2043	ATATGCGCTAGTTATCAGACTCAGACTAATTCTCCT	ATATGCGCTAGTTATCAGACTCAtACTAATTCTCCT	c.2031G>T	p.Gln677His	Q677H	ICASYQTQTNSP	ICASYQTHTNSP	HLA-A0101	38601	37752.6	85	80	-0.45999	-0.31569	C363
2008-2043	ATATGCGCTAGTTATCAGACTCAGACTAATTCTCCT	ATATGCGCTAGTTATCAGACTCAtACTAATTCTCCT	c.2031G>T	p.Gln677His	Q677H	ICASYQTQTNSP	ICASYQTHTNSP	HLA-A0201	42206	42115.7	95	90	-0.44729	-0.30299	C363
2008-2043	ATATGCGCTAGTTATCAGACTCAGACTAATTCTCCT	ATATGCGCTAGTTATCAGACTCAtACTAATTCTCCT	c.2031G>T	p.Gln677His	Q677H	ICASYQTQTNSP	ICASYQTHTNSP	HLA-A3001	33218.6	31268	70	65	-0.45999	-0.31569	C363
2008-2043	ATATGCGCTAGTTATCAGACTCAGACTAATTCTCCT	ATATGCGCTAGTTATCAGACTCAtACTAATTCTCCT	c.2031G>T	p.Gln677His	Q677H	ICASYQTQTNSP	ICASYQTHTNSP	HLA-B0801	36529.9	30892.7	80	55	-0.44369	-0.29939	C363
2008-2043	ATATGCGCTAGTTATCAGACTCAGACTAATTCTCCT	ATATGCGCTAGTTATCAGACTCAtACTAATTCTCCT	c.2031G>T	p.Gln677His	Q677H	ICASYQTQTNSP	ICASYQTHTNSP	HLA-B1801	41246.3	40721.7	90	85	-0.44729	-0.30299	C363
2008-2043	ATATGCGCTAGTTATCAGACTCAGACTAATTCTCCT	ATATGCGCTAGTTATCAGACTCAtACTAATTCTCCT	c.2031G>T	p.Gln677His	Q677H	ICASYQTQTNSP	ICASYQTHTNSP	HLA-B4403	46783.2	46273.3	85	80	-0.45999	-0.31569	C363
2011-2046	TGCGCTAGTTATCAGACTCAGACTAATTCTCCTCGG	TGCGCTAGTTATCAGACTCAtACTAATTCTCCTCGG	c.2031G>T	p.Gln677His	Q677H	CASYQTQTNSPR	CASYQTHTNSPR	HLA-A0101	34653.4	35080.8	60	65	-0.29982	-0.15552	C363
2011-2046	TGCGCTAGTTATCAGACTCAGACTAATTCTCCTCGG	TGCGCTAGTTATCAGACTCAtACTAATTCTCCTCGG	c.2031G>T	p.Gln677His	Q677H	CASYQTQTNSPR	CASYQTHTNSPR	HLA-A0201	41275.7	41497.4	90	90	-0.35352	-0.20922	C363
2011-2046	TGCGCTAGTTATCAGACTCAGACTAATTCTCCTCGG	TGCGCTAGTTATCAGACTCAtACTAATTCTCCTCGG	c.2031G>T	p.Gln677His	Q677H	CASYQTQTNSPR	CASYQTHTNSPR	HLA-A3001	30717.4	27922.8	65	55	-0.29982	-0.15552	C363
2011-2046	TGCGCTAGTTATCAGACTCAGACTAATTCTCCTCGG	TGCGCTAGTTATCAGACTCAtACTAATTCTCCTCGG	c.2031G>T	p.Gln677His	Q677H	CASYQTQTNSPR	CASYQTHTNSPR	HLA-B0801	35949.6	33892.5	75	65	-0.24072	-0.09642	C363
2011-2046	TGCGCTAGTTATCAGACTCAGACTAATTCTCCTCGG	TGCGCTAGTTATCAGACTCAtACTAATTCTCCTCGG	c.2031G>T	p.Gln677His	Q677H	CASYQTQTNSPR	CASYQTHTNSPR	HLA-B1801	37261.6	38633.6	65	75	-0.35352	-0.20922	C363
2011-2046	TGCGCTAGTTATCAGACTCAGACTAATTCTCCTCGG	TGCGCTAGTTATCAGACTCAtACTAATTCTCCTCGG	c.2031G>T	p.Gln677His	Q677H	CASYQTQTNSPR	CASYQTHTNSPR	HLA-B4403	45289.5	45773.3	65	70	-0.29982	-0.15552	C363
2014-2049	GCTAGTTATCAGACTCAGACTAATTCTCCTCGGCGG	GCTAGTTATCAGACTCAtACTAATTCTCCTCGGCGG	c.2031G>T	p.Gln677His	Q677H	ASYQTQTNSPRR	ASYQTHTNSPRR	HLA-A0101	35904.9	37203.6	70	75	-0.13918	0.00512	C363
2014-2049	GCTAGTTATCAGACTCAGACTAATTCTCCTCGGCGG	GCTAGTTATCAGACTCAtACTAATTCTCCTCGGCGG	c.2031G>T	p.Gln677His	Q677H	ASYQTQTNSPRR	ASYQTHTNSPRR	HLA-A0201	42355.6	42226.1	95	95	-0.14038	0.00392	C363
2014-2049	GCTAGTTATCAGACTCAGACTAATTCTCCTCGGCGG	GCTAGTTATCAGACTCAtACTAATTCTCCTCGGCGG	c.2031G>T	p.Gln677His	Q677H	ASYQTQTNSPRR	ASYQTHTNSPRR	HLA-A3001	27241.5	20215.7	50	32	-0.13918	0.00512	C363
2014-2049	GCTAGTTATCAGACTCAGACTAATTCTCCTCGGCGG	GCTAGTTATCAGACTCAtACTAATTCTCCTCGGCGG	c.2031G>T	p.Gln677His	Q677H	ASYQTQTNSPRR	ASYQTHTNSPRR	HLA-B0801	38067.6	37528.6	85	85	-0.17818	-0.03388	C363
2014-2049	GCTAGTTATCAGACTCAGACTAATTCTCCTCGGCGG	GCTAGTTATCAGACTCAtACTAATTCTCCTCGGCGG	c.2031G>T	p.Gln677His	Q677H	ASYQTQTNSPRR	ASYQTHTNSPRR	HLA-B1801	39522.8	40784.3	80	90	-0.14038	0.00392	C363
2014-2049	GCTAGTTATCAGACTCAGACTAATTCTCCTCGGCGG	GCTAGTTATCAGACTCAtACTAATTCTCCTCGGCGG	c.2031G>T	p.Gln677His	Q677H	ASYQTQTNSPRR	ASYQTHTNSPRR	HLA-B4403	45171.6	45597.3	65	70	-0.13918	0.00512	C363
2017-2052	AGTTATCAGACTCAGACTAATTCTCCTCGGCGGGCA	AGTTATCAGACTCAtACTAATTCTCCTCGGCGGGCA	c.2031G>T	p.Gln677His	Q677H	SYQTQTNSPRRA	SYQTHTNSPRRA	HLA-A0101	33381.1	34520.5	55	60	-0.12942	0.01488	C363
2017-2052	AGTTATCAGACTCAGACTAATTCTCCTCGGCGGGCA	AGTTATCAGACTCAtACTAATTCTCCTCGGCGGGCA	c.2031G>T	p.Gln677His	Q677H	SYQTQTNSPRRA	SYQTHTNSPRRA	HLA-A0201	32843	31868.5	55	55	-0.16702	-0.02272	C363
2017-2052	AGTTATCAGACTCAGACTAATTCTCCTCGGCGGGCA	AGTTATCAGACTCAtACTAATTCTCCTCGGCGGGCA	c.2031G>T	p.Gln677His	Q677H	SYQTQTNSPRRA	SYQTHTNSPRRA	HLA-A3001	32346.1	23511.6	70	40	-0.12942	0.01488	C363
2017-2052	AGTTATCAGACTCAGACTAATTCTCCTCGGCGGGCA	AGTTATCAGACTCAtACTAATTCTCCTCGGCGGGCA	c.2031G>T	p.Gln677His	Q677H	SYQTQTNSPRRA	SYQTHTNSPRRA	HLA-B0801	33686.3	33293.1	65	65	-0.05422	-0.05422	C363
2017-2052	AGTTATCAGACTCAGACTAATTCTCCTCGGCGGGCA	AGTTATCAGACTCAtACTAATTCTCCTCGGCGGGCA	c.2031G>T	p.Gln677His	Q677H	SYQTQTNSPRRA	SYQTHTNSPRRA	HLA-B1801	37824.6	39888.8	70	85	-0.16702	-0.02272	C363
2017-2052	AGTTATCAGACTCAGACTAATTCTCCTCGGCGGGCA	AGTTATCAGACTCAtACTAATTCTCCTCGGCGGGCA	c.2031G>T	p.Gln677His	Q677H	SYQTQTNSPRRA	SYQTHTNSPRRA	HLA-B4403	43797.6	45470.2	55	70	-0.12942	0.01488	C363
2020-2055	TATCAGACTCAGACTAATTCTCCTCGGCGGGCACGT	TATCAGACTCAtACTAATTCTCCTCGGCGGGCACGT	c.2031G>T	p.Gln677His	Q677H	YQTQTNSPRRAR	YQTHTNSPRRAR	HLA-A0101	37679.2	38278.7	80	85	-0.19042	-0.04131	C363
2020-2055	TATCAGACTCAGACTAATTCTCCTCGGCGGGCACGT	TATCAGACTCAtACTAATTCTCCTCGGCGGGCACGT	c.2031G>T	p.Gln677His	Q677H	YQTQTNSPRRAR	YQTHTNSPRRAR	HLA-A0201	37498.6	36998.5	75	70	-0.17782	-0.02871	C363
2020-2055	TATCAGACTCAGACTAATTCTCCTCGGCGGGCACGT	TATCAGACTCAtACTAATTCTCCTCGGCGGGCACGT	c.2031G>T	p.Gln677His	Q677H	YQTQTNSPRRAR	YQTHTNSPRRAR	HLA-A3001	31560.7	25075.3	65	44	-0.19042	-0.04131	C363
2020-2055	TATCAGACTCAGACTAATTCTCCTCGGCGGGCACGT	TATCAGACTCAtACTAATTCTCCTCGGCGGGCACGT	c.2031G>T	p.Gln677His	Q677H	YQTQTNSPRRAR	YQTHTNSPRRAR	HLA-B0801	36092.2	36256.2	75	75	-0.21562	-0.06651	C363
2020-2055	TATCAGACTCAGACTAATTCTCCTCGGCGGGCACGT	TATCAGACTCAtACTAATTCTCCTCGGCGGGCACGT	c.2031G>T	p.Gln677His	Q677H	YQTQTNSPRRAR	YQTHTNSPRRAR	HLA-B1801	38285.8	39947.1	75	85	-0.17782	-0.02871	C363
2020-2055	TATCAGACTCAGACTAATTCTCCTCGGCGGGCACGT	TATCAGACTCAtACTAATTCTCCTCGGCGGGCACGT	c.2031G>T	p.Gln677His	Q677H	YQTQTNSPRRAR	YQTHTNSPRRAR	HLA-B4403	44662.8	45650.2	60	70	-0.19042	-0.04131	C363
2023-2058	CAGACTCAGACTAATTCTCCTCGGCGGGCACGTAGT	CAGACTCAtACTAATTCTCCTCGGCGGGCACGTAGT	c.2031G>T	p.Gln677His	Q677H	QTQTNSPRRARS	QTHTNSPRRARS	HLA-A0101	39014.6	38997.7	85	85	-0.02548	-0.02548	C363
2023-2058	CAGACTCAGACTAATTCTCCTCGGCGGGCACGTAGT	CAGACTCAtACTAATTCTCCTCGGCGGGCACGTAGT	c.2031G>T	p.Gln677His	Q677H	QTQTNSPRRARS	QTHTNSPRRARS	HLA-A0201	43957.5	43942.8	99	99	-0.06308	-0.01498	C363
2023-2058	CAGACTCAGACTAATTCTCCTCGGCGGGCACGTAGT	CAGACTCAtACTAATTCTCCTCGGCGGGCACGTAGT	c.2031G>T	p.Gln677His	Q677H	QTQTNSPRRARS	QTHTNSPRRARS	HLA-A3001	35359.7	24759.1	80	43	-0.02548	-0.02548	C363
2023-2058	CAGACTCAGACTAATTCTCCTCGGCGGGCACGTAGT	CAGACTCAtACTAATTCTCCTCGGCGGGCACGTAGT	c.2031G>T	p.Gln677His	Q677H	QTQTNSPRRARS	QTHTNSPRRARS	HLA-B0801	32844.5	31474.1	60	55	-0.05678	-0.00868	C363
2023-2058	CAGACTCAGACTAATTCTCCTCGGCGGGCACGTAGT	CAGACTCAtACTAATTCTCCTCGGCGGGCACGTAGT	c.2031G>T	p.Gln677His	Q677H	QTQTNSPRRARS	QTHTNSPRRARS	HLA-B1801	41970.6	42275.5	95	95	-0.06308	-0.01498	C363
2023-2058	CAGACTCAGACTAATTCTCCTCGGCGGGCACGTAGT	CAGACTCAtACTAATTCTCCTCGGCGGGCACGTAGT	c.2031G>T	p.Gln677His	Q677H	QTQTNSPRRARS	QTHTNSPRRARS	HLA-B4403	44854.1	46983.1	65	90	-0.02548	-0.02548	C363
2026-2061	ACTCAGACTAATTCTCCTCGGCGGGCACGTAGTGTA	ACTCAtACTAATTCTCCTCGGCGGGCACGTAGTGTA	c.2031G>T	p.Gln677His	Q677H	TQTNSPRRARSV	THTNSPRRARSV	HLA-A0101	37997.7	37179.4	80	75	-0.13059	-0.13059	C363
2026-2061	ACTCAGACTAATTCTCCTCGGCGGGCACGTAGTGTA	ACTCAtACTAATTCTCCTCGGCGGGCACGTAGTGTA	c.2031G>T	p.Gln677His	Q677H	TQTNSPRRARSV	THTNSPRRARSV	HLA-A0201	36415	39065.3	70	80	-0.11799	-0.11799	C363
2026-2061	ACTCAGACTAATTCTCCTCGGCGGGCACGTAGTGTA	ACTCAtACTAATTCTCCTCGGCGGGCACGTAGTGTA	c.2031G>T	p.Gln677His	Q677H	TQTNSPRRARSV	THTNSPRRARSV	HLA-A3001	29968.6	20270.3	60	33	-0.13059	-0.13059	C363
2026-2061	ACTCAGACTAATTCTCCTCGGCGGGCACGTAGTGTA	ACTCAtACTAATTCTCCTCGGCGGGCACGTAGTGTA	c.2031G>T	p.Gln677His	Q677H	TQTNSPRRARSV	THTNSPRRARSV	HLA-B0801	18406	17935.9	21	20	0.04311	0.04311	C363
2026-2061	ACTCAGACTAATTCTCCTCGGCGGGCACGTAGTGTA	ACTCAtACTAATTCTCCTCGGCGGGCACGTAGTGTA	c.2031G>T	p.Gln677His	Q677H	TQTNSPRRARSV	THTNSPRRARSV	HLA-B1801	40368.1	40832.4	85	90	-0.11799	-0.11799	C363
2026-2061	ACTCAGACTAATTCTCCTCGGCGGGCACGTAGTGTA	ACTCAtACTAATTCTCCTCGGCGGGCACGTAGTGTA	c.2031G>T	p.Gln677His	Q677H	TQTNSPRRARSV	THTNSPRRARSV	HLA-B4403	41815.2	45684.3	41	70	-0.13059	-0.13059	C363
2029-2064	CAGACTAATTCTCCTCGGCGGGCACGTAGTGTAGCT	CAtACTAATTCTCCTCGGCGGGCACGTAGTGTAGCT	c.2031G>T	p.Gln677His	Q677H	QTNSPRRARSVA	HTNSPRRARSVA	HLA-A0101	33247	30698.1	55	39	-0.15387	-0.15387	C363
2029-2064	CAGACTAATTCTCCTCGGCGGGCACGTAGTGTAGCT	CAtACTAATTCTCCTCGGCGGGCACGTAGTGTAGCT	c.2031G>T	p.Gln677His	Q677H	QTNSPRRARSVA	HTNSPRRARSVA	HLA-A0201	41840.5	41418	90	90	-0.15597	-0.15597	C363
2029-2064	CAGACTAATTCTCCTCGGCGGGCACGTAGTGTAGCT	CAtACTAATTCTCCTCGGCGGGCACGTAGTGTAGCT	c.2031G>T	p.Gln677His	Q677H	QTNSPRRARSVA	HTNSPRRARSVA	HLA-A3001	11194	1865.5	16	3.5	-0.15387	-0.15387	C363
2029-2064	CAGACTAATTCTCCTCGGCGGGCACGTAGTGTAGCT	CAtACTAATTCTCCTCGGCGGGCACGTAGTGTAGCT	c.2031G>T	p.Gln677His	Q677H	QTNSPRRARSVA	HTNSPRRARSVA	HLA-B0801	8033.7	7344.5	8	7	-0.14517	-0.14517	C363
2029-2064	CAGACTAATTCTCCTCGGCGGGCACGTAGTGTAGCT	CAtACTAATTCTCCTCGGCGGGCACGTAGTGTAGCT	c.2031G>T	p.Gln677His	Q677H	QTNSPRRARSVA	HTNSPRRARSVA	HLA-B1801	36594.4	36134.4	65	60	-0.15597	-0.15597	C363
2029-2064	CAGACTAATTCTCCTCGGCGGGCACGTAGTGTAGCT	CAtACTAATTCTCCTCGGCGGGCACGTAGTGTAGCT	c.2031G>T	p.Gln677His	Q677H	QTNSPRRARSVA	HTNSPRRARSVA	HLA-B4403	45928.6	46833.4	75	85	-0.15387	-0.15387	C363
2662-2697	TTTGGTGCAGGTGCTGCATTACAAATACCATTTGCT	TTTGGTGCAGGTGCTGCATTACAAATACCATTTtCT	c.2695G>T	p.Ala899Ser	A899S	FGAGAALQIPFA	FGAGAALQIPFS	HLA-A0101	33907.9	34526.1	60	60	0.04574	0.04574	C363
2662-2697	TTTGGTGCAGGTGCTGCATTACAAATACCATTTGCT	TTTGGTGCAGGTGCTGCATTACAAATACCATTTtCT	c.2695G>T	p.Ala899Ser	A899S	FGAGAALQIPFA	FGAGAALQIPFS	HLA-A0201	12856.9	27930.9	18	42	0.05844	0.05844	C363
2662-2697	TTTGGTGCAGGTGCTGCATTACAAATACCATTTGCT	TTTGGTGCAGGTGCTGCATTACAAATACCATTTtCT	c.2695G>T	p.Ala899Ser	A899S	FGAGAALQIPFA	FGAGAALQIPFS	HLA-A3001	25341.5	31615.4	45	65	0.04574	0.04574	C363
2662-2697	TTTGGTGCAGGTGCTGCATTACAAATACCATTTGCT	TTTGGTGCAGGTGCTGCATTACAAATACCATTTtCT	c.2695G>T	p.Ala899Ser	A899S	FGAGAALQIPFA	FGAGAALQIPFS	HLA-B0801	33010.8	33804.9	65	65	0.02034	0.02034	C363
2662-2697	TTTGGTGCAGGTGCTGCATTACAAATACCATTTGCT	TTTGGTGCAGGTGCTGCATTACAAATACCATTTtCT	c.2695G>T	p.Ala899Ser	A899S	FGAGAALQIPFA	FGAGAALQIPFS	HLA-B1801	35644.8	35785	60	60	0.05844	0.05844	C363
2662-2697	TTTGGTGCAGGTGCTGCATTACAAATACCATTTGCT	TTTGGTGCAGGTGCTGCATTACAAATACCATTTtCT	c.2695G>T	p.Ala899Ser	A899S	FGAGAALQIPFA	FGAGAALQIPFS	HLA-B4403	43279.9	43316.9	49	49	0.04574	0.04574	C363
2665-2700	GGTGCAGGTGCTGCATTACAAATACCATTTGCTATG	GGTGCAGGTGCTGCATTACAAATACCATTTtCTATG	c.2695G>T	p.Ala899Ser	A899S	GAGAALQIPFAM	GAGAALQIPFSM	HLA-A0101	36075	36512.5	70	75	0.20513	0.08561	C363
2665-2700	GGTGCAGGTGCTGCATTACAAATACCATTTGCTATG	GGTGCAGGTGCTGCATTACAAATACCATTTtCTATG	c.2695G>T	p.Ala899Ser	A899S	GAGAALQIPFAM	GAGAALQIPFSM	HLA-A0201	18888.6	19282.8	26	26	0.21613	0.09661	C363
2665-2700	GGTGCAGGTGCTGCATTACAAATACCATTTGCTATG	GGTGCAGGTGCTGCATTACAAATACCATTTtCTATG	c.2695G>T	p.Ala899Ser	A899S	GAGAALQIPFAM	GAGAALQIPFSM	HLA-A3001	28273.9	31651.3	55	65	0.20513	0.08561	C363
2665-2700	GGTGCAGGTGCTGCATTACAAATACCATTTGCTATG	GGTGCAGGTGCTGCATTACAAATACCATTTtCTATG	c.2695G>T	p.Ala899Ser	A899S	GAGAALQIPFAM	GAGAALQIPFSM	HLA-B0801	24146.1	24957.6	33	35	0.17803	0.05851	C363
2665-2700	GGTGCAGGTGCTGCATTACAAATACCATTTGCTATG	GGTGCAGGTGCTGCATTACAAATACCATTTtCTATG	c.2695G>T	p.Ala899Ser	A899S	GAGAALQIPFAM	GAGAALQIPFSM	HLA-B1801	30716.4	33150.1	35	45	0.21613	0.09661	C363
2665-2700	GGTGCAGGTGCTGCATTACAAATACCATTTGCTATG	GGTGCAGGTGCTGCATTACAAATACCATTTtCTATG	c.2695G>T	p.Ala899Ser	A899S	GAGAALQIPFAM	GAGAALQIPFSM	HLA-B4403	37397.3	38809.6	27	30	0.20513	0.08561	C363
2668-2703	GCAGGTGCTGCATTACAAATACCATTTGCTATGCAA	GCAGGTGCTGCATTACAAATACCATTTtCTATGCAA	c.2695G>T	p.Ala899Ser	A899S	AGAALQIPFAMQ	AGAALQIPFSMQ	HLA-A0101	36930.9	37251.5	75	75	-0.03501	-0.20765	C363
2668-2703	GCAGGTGCTGCATTACAAATACCATTTGCTATGCAA	GCAGGTGCTGCATTACAAATACCATTTtCTATGCAA	c.2695G>T	p.Ala899Ser	A899S	AGAALQIPFAMQ	AGAALQIPFSMQ	HLA-A0201	22124.8	25031.9	31	36	-0.02231	-0.19495	C363
2668-2703	GCAGGTGCTGCATTACAAATACCATTTGCTATGCAA	GCAGGTGCTGCATTACAAATACCATTTtCTATGCAA	c.2695G>T	p.Ala899Ser	A899S	AGAALQIPFAMQ	AGAALQIPFSMQ	HLA-A3001	27930.9	32823.5	55	70	-0.03501	-0.20765	C363
2668-2703	GCAGGTGCTGCATTACAAATACCATTTGCTATGCAA	GCAGGTGCTGCATTACAAATACCATTTtCTATGCAA	c.2695G>T	p.Ala899Ser	A899S	AGAALQIPFAMQ	AGAALQIPFSMQ	HLA-B0801	29808.8	30920.8	49	55	-0.01151	-0.18415	C363
2668-2703	GCAGGTGCTGCATTACAAATACCATTTGCTATGCAA	GCAGGTGCTGCATTACAAATACCATTTtCTATGCAA	c.2695G>T	p.Ala899Ser	A899S	AGAALQIPFAMQ	AGAALQIPFSMQ	HLA-B1801	35758.7	37434.1	60	70	-0.02231	-0.19495	C363
2668-2703	GCAGGTGCTGCATTACAAATACCATTTGCTATGCAA	GCAGGTGCTGCATTACAAATACCATTTtCTATGCAA	c.2695G>T	p.Ala899Ser	A899S	AGAALQIPFAMQ	AGAALQIPFSMQ	HLA-B4403	37459.3	38898.7	27	31	-0.03501	-0.20765	C363
2671-2706	GGTGCTGCATTACAAATACCATTTGCTATGCAAATG	GGTGCTGCATTACAAATACCATTTtCTATGCAAATG	c.2695G>T	p.Ala899Ser	A899S	GAALQIPFAMQM	GAALQIPFSMQM	HLA-A0101	30669.9	30406.6	39	38	-0.10704	-0.10704	C363
2671-2706	GGTGCTGCATTACAAATACCATTTGCTATGCAAATG	GGTGCTGCATTACAAATACCATTTtCTATGCAAATG	c.2695G>T	p.Ala899Ser	A899S	GAALQIPFAMQM	GAALQIPFSMQM	HLA-A0201	4573.6	4226.8	9	9	-0.09434	-0.09434	C363
2671-2706	GGTGCTGCATTACAAATACCATTTGCTATGCAAATG	GGTGCTGCATTACAAATACCATTTtCTATGCAAATG	c.2695G>T	p.Ala899Ser	A899S	GAALQIPFAMQM	GAALQIPFSMQM	HLA-A3001	28852.1	28872.4	55	55	-0.10704	-0.10704	C363
2671-2706	GGTGCTGCATTACAAATACCATTTGCTATGCAAATG	GGTGCTGCATTACAAATACCATTTtCTATGCAAATG	c.2695G>T	p.Ala899Ser	A899S	GAALQIPFAMQM	GAALQIPFSMQM	HLA-B0801	23312	22653.8	31	29	0.01846	0.01846	C363
2671-2706	GGTGCTGCATTACAAATACCATTTGCTATGCAAATG	GGTGCTGCATTACAAATACCATTTtCTATGCAAATG	c.2695G>T	p.Ala899Ser	A899S	GAALQIPFAMQM	GAALQIPFSMQM	HLA-B1801	22174.2	26839.2	16	24	-0.09434	-0.09434	C363
2671-2706	GGTGCTGCATTACAAATACCATTTGCTATGCAAATG	GGTGCTGCATTACAAATACCATTTtCTATGCAAATG	c.2695G>T	p.Ala899Ser	A899S	GAALQIPFAMQM	GAALQIPFSMQM	HLA-B4403	13377	16190.6	6.5	8	-0.10704	-0.10704	C363
2674-2709	GCTGCATTACAAATACCATTTGCTATGCAAATGGCT	GCTGCATTACAAATACCATTTtCTATGCAAATGGCT	c.2695G>T	p.Ala899Ser	A899S	AALQIPFAMQMA	AALQIPFSMQMA	HLA-A0101	32731.6	32615.3	50	49	-0.04602	-0.24522	C363
2674-2709	GCTGCATTACAAATACCATTTGCTATGCAAATGGCT	GCTGCATTACAAATACCATTTtCTATGCAAATGGCT	c.2695G>T	p.Ala899Ser	A899S	AALQIPFAMQMA	AALQIPFSMQMA	HLA-A0201	8025.9	9174.8	13	14	-0.04962	-0.24882	C363
2674-2709	GCTGCATTACAAATACCATTTGCTATGCAAATGGCT	GCTGCATTACAAATACCATTTtCTATGCAAATGGCT	c.2695G>T	p.Ala899Ser	A899S	AALQIPFAMQMA	AALQIPFSMQMA	HLA-A3001	26723.9	25329.2	48	45	-0.04602	-0.24522	C363
2674-2709	GCTGCATTACAAATACCATTTGCTATGCAAATGGCT	GCTGCATTACAAATACCATTTtCTATGCAAATGGCT	c.2695G>T	p.Ala899Ser	A899S	AALQIPFAMQMA	AALQIPFSMQMA	HLA-B0801	28207.9	27603.2	44	42	-0.17922	-0.37842	C363
2674-2709	GCTGCATTACAAATACCATTTGCTATGCAAATGGCT	GCTGCATTACAAATACCATTTtCTATGCAAATGGCT	c.2695G>T	p.Ala899Ser	A899S	AALQIPFAMQMA	AALQIPFSMQMA	HLA-B1801	30355	33762.2	34	47	-0.04962	-0.24882	C363
2674-2709	GCTGCATTACAAATACCATTTGCTATGCAAATGGCT	GCTGCATTACAAATACCATTTtCTATGCAAATGGCT	c.2695G>T	p.Ala899Ser	A899S	AALQIPFAMQMA	AALQIPFSMQMA	HLA-B4403	13661.3	16555.5	6.5	8	-0.04602	-0.24522	C363
2677-2712	GCATTACAAATACCATTTGCTATGCAAATGGCTTAT	GCATTACAAATACCATTTtCTATGCAAATGGCTTAT	c.2695G>T	p.Ala899Ser	A899S	ALQIPFAMQMAY	ALQIPFSMQMAY	HLA-A0101	5808.6	4153.2	1.8	1.4	-0.02112	-0.22032	C363	weak	weak
2677-2712	GCATTACAAATACCATTTGCTATGCAAATGGCTTAT	GCATTACAAATACCATTTtCTATGCAAATGGCTTAT	c.2695G>T	p.Ala899Ser	A899S	ALQIPFAMQMAY	ALQIPFSMQMAY	HLA-A0201	9343	9850.9	15	15	-0.05872	-0.25792	C363
2677-2712	GCATTACAAATACCATTTGCTATGCAAATGGCTTAT	GCATTACAAATACCATTTtCTATGCAAATGGCTTAT	c.2695G>T	p.Ala899Ser	A899S	ALQIPFAMQMAY	ALQIPFSMQMAY	HLA-A3001	28651.5	29028.1	55	55	-0.02112	-0.22032	C363
2677-2712	GCATTACAAATACCATTTGCTATGCAAATGGCTTAT	GCATTACAAATACCATTTtCTATGCAAATGGCTTAT	c.2695G>T	p.Ala899Ser	A899S	ALQIPFAMQMAY	ALQIPFSMQMAY	HLA-B0801	28813.1	28156.4	45	43	-0.04792	-0.24712	C363
2677-2712	GCATTACAAATACCATTTGCTATGCAAATGGCTTAT	GCATTACAAATACCATTTtCTATGCAAATGGCTTAT	c.2695G>T	p.Ala899Ser	A899S	ALQIPFAMQMAY	ALQIPFSMQMAY	HLA-B1801	2364.1	3170.6	1.8	2.5	-0.05872	-0.25792	C363	weak
2677-2712	GCATTACAAATACCATTTGCTATGCAAATGGCTTAT	GCATTACAAATACCATTTtCTATGCAAATGGCTTAT	c.2695G>T	p.Ala899Ser	A899S	ALQIPFAMQMAY	ALQIPFSMQMAY	HLA-B4403	10732.9	13554.4	5.5	6.5	-0.02112	-0.22032	C363
2680-2715	TTACAAATACCATTTGCTATGCAAATGGCTTATAGG	TTACAAATACCATTTtCTATGCAAATGGCTTATAGG	c.2695G>T	p.Ala899Ser	A899S	LQIPFAMQMAYR	LQIPFSMQMAYR	HLA-A0101	18908.4	16798.9	8.5	6.5	-0.112	-0.3112	C363
2680-2715	TTACAAATACCATTTGCTATGCAAATGGCTTATAGG	TTACAAATACCATTTtCTATGCAAATGGCTTATAGG	c.2695G>T	p.Ala899Ser	A899S	LQIPFAMQMAYR	LQIPFSMQMAYR	HLA-A0201	18047.1	18894.3	25	26	-0.0688	-0.268	C363
2680-2715	TTACAAATACCATTTGCTATGCAAATGGCTTATAGG	TTACAAATACCATTTtCTATGCAAATGGCTTATAGG	c.2695G>T	p.Ala899Ser	A899S	LQIPFAMQMAYR	LQIPFSMQMAYR	HLA-A3001	29652.5	28839.3	60	55	-0.112	-0.3112	C363
2680-2715	TTACAAATACCATTTGCTATGCAAATGGCTTATAGG	TTACAAATACCATTTtCTATGCAAATGGCTTATAGG	c.2695G>T	p.Ala899Ser	A899S	LQIPFAMQMAYR	LQIPFSMQMAYR	HLA-B0801	32902.4	31596.9	60	55	-0.1828	-0.382	C363
2680-2715	TTACAAATACCATTTGCTATGCAAATGGCTTATAGG	TTACAAATACCATTTtCTATGCAAATGGCTTATAGG	c.2695G>T	p.Ala899Ser	A899S	LQIPFAMQMAYR	LQIPFSMQMAYR	HLA-B1801	6578	8099.6	3.5	4.5	-0.0688	-0.268	C363
2680-2715	TTACAAATACCATTTGCTATGCAAATGGCTTATAGG	TTACAAATACCATTTtCTATGCAAATGGCTTATAGG	c.2695G>T	p.Ala899Ser	A899S	LQIPFAMQMAYR	LQIPFSMQMAYR	HLA-B4403	11466.9	14384.1	6	7	-0.112	-0.3112	C363
2683-2718	CAAATACCATTTGCTATGCAAATGGCTTATAGGTTT	CAAATACCATTTtCTATGCAAATGGCTTATAGGTTT	c.2695G>T	p.Ala899Ser	A899S	QIPFAMQMAYRF	QIPFSMQMAYRF	HLA-A0101	21050.1	15679.1	11	5.5	-0.27178	-0.47098	C363
2683-2718	CAAATACCATTTGCTATGCAAATGGCTTATAGGTTT	CAAATACCATTTtCTATGCAAATGGCTTATAGGTTT	c.2695G>T	p.Ala899Ser	A899S	QIPFAMQMAYRF	QIPFSMQMAYRF	HLA-A0201	23122.6	24599.1	32	35	-0.27538	-0.47458	C363
2683-2718	CAAATACCATTTGCTATGCAAATGGCTTATAGGTTT	CAAATACCATTTtCTATGCAAATGGCTTATAGGTTT	c.2695G>T	p.Ala899Ser	A899S	QIPFAMQMAYRF	QIPFSMQMAYRF	HLA-A3001	35496.2	33857.6	80	75	-0.27178	-0.47098	C363
2683-2718	CAAATACCATTTGCTATGCAAATGGCTTATAGGTTT	CAAATACCATTTtCTATGCAAATGGCTTATAGGTTT	c.2695G>T	p.Ala899Ser	A899S	QIPFAMQMAYRF	QIPFSMQMAYRF	HLA-B0801	4551.7	11549.2	4.5	12	-0.31348	-0.31348	C363
2683-2718	CAAATACCATTTGCTATGCAAATGGCTTATAGGTTT	CAAATACCATTTtCTATGCAAATGGCTTATAGGTTT	c.2695G>T	p.Ala899Ser	A899S	QIPFAMQMAYRF	QIPFSMQMAYRF	HLA-B1801	8395.3	10271.8	4.5	5.5	-0.27538	-0.47458	C363
2683-2718	CAAATACCATTTGCTATGCAAATGGCTTATAGGTTT	CAAATACCATTTtCTATGCAAATGGCTTATAGGTTT	c.2695G>T	p.Ala899Ser	A899S	QIPFAMQMAYRF	QIPFSMQMAYRF	HLA-B4403	17817.7	21006.4	8.5	10	-0.27178	-0.47098	C363
2686-2721	ATACCATTTGCTATGCAAATGGCTTATAGGTTTAAT	ATACCATTTtCTATGCAAATGGCTTATAGGTTTAAT	c.2695G>T	p.Ala899Ser	A899S	IPFAMQMAYRFN	IPFSMQMAYRFN	HLA-A0101	29907.7	24173.5	36	17	-0.26525	-0.47109	C363
2686-2721	ATACCATTTGCTATGCAAATGGCTTATAGGTTTAAT	ATACCATTTtCTATGCAAATGGCTTATAGGTTTAAT	c.2695G>T	p.Ala899Ser	A899S	IPFAMQMAYRFN	IPFSMQMAYRFN	HLA-A0201	27726.8	29106.7	41	44	-0.22725	-0.43309	C363
2686-2721	ATACCATTTGCTATGCAAATGGCTTATAGGTTTAAT	ATACCATTTtCTATGCAAATGGCTTATAGGTTTAAT	c.2695G>T	p.Ala899Ser	A899S	IPFAMQMAYRFN	IPFSMQMAYRFN	HLA-A3001	35258.1	34218.2	80	75	-0.26525	-0.47109	C363
2686-2721	ATACCATTTGCTATGCAAATGGCTTATAGGTTTAAT	ATACCATTTtCTATGCAAATGGCTTATAGGTTTAAT	c.2695G>T	p.Ala899Ser	A899S	IPFAMQMAYRFN	IPFSMQMAYRFN	HLA-B0801	10462	19021	11	22	-0.05625	-0.26209	C363
2686-2721	ATACCATTTGCTATGCAAATGGCTTATAGGTTTAAT	ATACCATTTtCTATGCAAATGGCTTATAGGTTTAAT	c.2695G>T	p.Ala899Ser	A899S	IPFAMQMAYRFN	IPFSMQMAYRFN	HLA-B1801	12016.9	13925.9	6.5	7.5	-0.22725	-0.43309	C363
2686-2721	ATACCATTTGCTATGCAAATGGCTTATAGGTTTAAT	ATACCATTTtCTATGCAAATGGCTTATAGGTTTAAT	c.2695G>T	p.Ala899Ser	A899S	IPFAMQMAYRFN	IPFSMQMAYRFN	HLA-B4403	32830.6	34330.6	20	22	-0.26525	-0.47109	C363
2689-2724	CCATTTGCTATGCAAATGGCTTATAGGTTTAATGGT	CCATTTtCTATGCAAATGGCTTATAGGTTTAATGGT	c.2695G>T	p.Ala899Ser	A899S	PFAMQMAYRFNG	PFSMQMAYRFNG	HLA-A0101	31855	26367.7	45	23	-0.33098	-0.33098	C363
2689-2724	CCATTTGCTATGCAAATGGCTTATAGGTTTAATGGT	CCATTTtCTATGCAAATGGCTTATAGGTTTAATGGT	c.2695G>T	p.Ala899Ser	A899S	PFAMQMAYRFNG	PFSMQMAYRFNG	HLA-A0201	24250.6	24787.8	34	35	-0.31828	-0.38468	C363
2689-2724	CCATTTGCTATGCAAATGGCTTATAGGTTTAATGGT	CCATTTtCTATGCAAATGGCTTATAGGTTTAATGGT	c.2695G>T	p.Ala899Ser	A899S	PFAMQMAYRFNG	PFSMQMAYRFNG	HLA-A3001	29849.2	29846.9	60	60	-0.33098	-0.33098	C363
2689-2724	CCATTTGCTATGCAAATGGCTTATAGGTTTAATGGT	CCATTTtCTATGCAAATGGCTTATAGGTTTAATGGT	c.2695G>T	p.Ala899Ser	A899S	PFAMQMAYRFNG	PFSMQMAYRFNG	HLA-B0801	13309.7	20680.6	14	25	-0.20548	-0.27188	C363
2689-2724	CCATTTGCTATGCAAATGGCTTATAGGTTTAATGGT	CCATTTtCTATGCAAATGGCTTATAGGTTTAATGGT	c.2695G>T	p.Ala899Ser	A899S	PFAMQMAYRFNG	PFSMQMAYRFNG	HLA-B1801	30575.5	30928.9	35	36	-0.31828	-0.38468	C363
2689-2724	CCATTTGCTATGCAAATGGCTTATAGGTTTAATGGT	CCATTTtCTATGCAAATGGCTTATAGGTTTAATGGT	c.2695G>T	p.Ala899Ser	A899S	PFAMQMAYRFNG	PFSMQMAYRFNG	HLA-B4403	31491.4	33868.3	18	21	-0.33098	-0.33098	C363
2692-2727	TTTGCTATGCAAATGGCTTATAGGTTTAATGGTATT	TTTtCTATGCAAATGGCTTATAGGTTTAATGGTATT	c.2695G>T	p.Ala899Ser	A899S	FAMQMAYRFNGI	FSMQMAYRFNGI	HLA-A0101	25292.5	19983.9	20	9.5	-0.18832	-0.18832	C363
2692-2727	TTTGCTATGCAAATGGCTTATAGGTTTAATGGTATT	TTTtCTATGCAAATGGCTTATAGGTTTAATGGTATT	c.2695G>T	p.Ala899Ser	A899S	FAMQMAYRFNGI	FSMQMAYRFNGI	HLA-A0201	1360.2	1358.2	5	5	-0.24532	-0.24532	C363
2692-2727	TTTGCTATGCAAATGGCTTATAGGTTTAATGGTATT	TTTtCTATGCAAATGGCTTATAGGTTTAATGGTATT	c.2695G>T	p.Ala899Ser	A899S	FAMQMAYRFNGI	FSMQMAYRFNGI	HLA-A3001	20362.2	20384.7	33	33	-0.18832	-0.18832	C363
2692-2727	TTTGCTATGCAAATGGCTTATAGGTTTAATGGTATT	TTTtCTATGCAAATGGCTTATAGGTTTAATGGTATT	c.2695G>T	p.Ala899Ser	A899S	FAMQMAYRFNGI	FSMQMAYRFNGI	HLA-B0801	729	1341.7	1.1	1.7	-0.07432	-0.07432	C363	weak	weak
2692-2727	TTTGCTATGCAAATGGCTTATAGGTTTAATGGTATT	TTTtCTATGCAAATGGCTTATAGGTTTAATGGTATT	c.2695G>T	p.Ala899Ser	A899S	FAMQMAYRFNGI	FSMQMAYRFNGI	HLA-B1801	28091	27102.7	28	25	-0.24532	-0.24532	C363
[truncated: 1,279 more rows]

## Sheet: weak_and_strong_binders_spike
sliding_window	WT_n	Mutant_n	HGVS_C	HGVS_P	Mutation	WT	Mutant	HLA	nM_WT	nM_MUT	Rank_WT	Rank_MUT	IEDB_WT_score	IEDB_MUT_score	Cluster	Binder_WT	Binder_MUT
[truncated: 89 more rows]
