# Supplementary material for: Dynamics of Viral Infection and Evolution of SARS-CoV-2 Variants in the Calabria Area of Southern Italy
Source: Front Microbiol. 2022 Jul 28;13:934993. doi: 10.3389/fmicb.2022.934993 (PMC9366435; doi:10.3389/fmicb.2022.934993)
Supplement: Supplementary file 4 [file Table_4.XLSX]

## Sheet: Foglio1
ID_SEQ	mapped reads	filtered reads(%)	on target(%)	read depth	uniformity(%)
ID8	577582	0	99.98	4014	98.12
ID5	597545	0	99.99	4157	98.89
ID16	496246	0	99.99	3503	98.68
ID21	629313	0	99.99	4403	98.82
ID20	872006	0	99.92	6066	98.89
ID1	690054	0	99.99	4823	97.25
ID7	634710	0	99.98	4419	98.55
ID3	643117	0	99.98	4467	99.07
ID18	644340	0.01	99.97	4505	98.74
ID2	749263	0.02	99.71	5210	99.03
ID4	571989	0.01	99.69	3982	98.81
ID6	263884	0	99.99	1816	98.35
ID9	53354	0	99.99	372.8	97.81
ID10	112563	0	99.99	775.2	97.87
ID14	100526	0	99.99	695.8	98.82
ID13	211716	0	99.99	1451	98.86
ID12	37344	0	100	259.6	97.64
ID15	79957	0	99.99	554.2	98.97
ID17	1579794	0.06	99.91	10971	98.83
ID19	657965	0	99.98	4509	98.82
ID22	1243384	0.01	99.76	8629	98.45
ID23	339576	0	99.99	2343	98.88
ID24	1385012	0.02	99.97	9607	98.91
ID25	155393	0	99.99	1064	98.94
ID26	116929	2.9	89.44	704.3	98.77
ID3_0612	1711858	0	99.99	11966	98.82
ID4_0612	818985	0	99.99	5673	98.97
ID7_0612	620781	0	99.97	4285	99.18
ID9_0612	587301	0	99.99	4083	99.08
ID10_0612	763284	0.07	99.22	5242	98.66
ID13_0612	752587	0	99.99	5198	98.88
ID14_0612	816503	0	99.98	5714	98.76
ID15_0612	808546	0	99.98	5637	98.67
ID16_0612	326945	0	99.99	2279	99.09
ID19_0612	108919	0	100	783.5	99.12
ID1_0612	856744	0.03	99.97	5973	99.25
ID2_0612	466648	0	99.99	3246	99.33
ID5_0612	897647	0.04	99.92	6252	98.33
ID6_0612	3605323	0.01	99.91	24827	98.56
ID8_0612	520380	0.03	99.88	3573	98.11
ID11_0612	207991	0	99.97	1453	99.08
ID12_0612	109219	0	99.99	778.4	99.21
ID17_0612	343507	0	99.99	2384	99.3
ID18_0612	128188	0	99.99	894.7	99.03
ID2_2012	496121	0	99.99	3415	97.62
ID3_2012	731806	0	99.86	5103	98.57
ID4_2012	1038689	0	99.92	7240	98.67
ID5_2012	697454	0.09	98.75	4715	98.49
ID8_2012	135975	0	99.98	921.1	97.99
ID15_2012	459321	0	99.98	3126	98.34
ID18_2012	649357	0.02	98.45	4349	98.23
ID20_2012	864231	0.01	99.65	5844	98.08
ID21_2012	691013	0.15	93.75	4491	97.76
ID27_2012	712112	0.03	98.76	4833	98.89
ID1_2012	552976	0.01	99.67	3836	97.84
ID9__2012	359675	0	99.97	2451	97.48
ID28_2012	429208	0	99.98	2915	98.46
ID6_2012	437728	0	99.99	2978	97.61
ID13_2012	584212	0.09	99.36	4005	98.1
ID23_2012	331869	0	99.98	2249	98.51
ID30_2012	267584	0	99.98	1829	98.67
ID7_2012	257143	0	99.99	1793	97.83
ID24_2012	516710	0.17	96.07	3448	98.09
ID14_2012	486106	0.01	99.32	3349	98.45
ID22_2012	402644	0	99.78	2778	98.04
ID25_2012	445674	0	99.97	3068	98
ID26_2012	554968	0	99.93	3812	98.12
ID12_2012	393340	0	99.93	2699	98.27
ID12_030122	2479712	0	99.96	17032	97.49
ID6__030122	546588	0	99.99	3727	97.9
ID14__030122	268617	0	99.99	1882	97.58
ID11__030122	481508	0	99.97	3317	97.53
ID16_030122	447521	0	99.98	3101	97.3
ID10_030122	579230	0.01	99.59	4002	97.59
ID3_030122	667508	0	99.98	4567	97.98
ID4_030122	902401	0.01	99.93	6202	97.82
ID5_030122	685148	0	99.98	4763	97.25
ID1_030122	567339	0	99.99	3932	97.84
ID7_030122	724741	0.01	99.96	5056	96.63
ID8_030122	126778	0	99.99	926	94.01
ID7_170122	357182	0.02	99.24	2387	96.21
ID9_170122	212805	0	99.99	1480	97.93
ID12_170122	387453	0	99.99	2690	97.82
ID14_170122	292778	0.12	75.19	1535	97.34
ID8_170122	384883	0	99.96	2648	97.87
ID1_170122	1220369	0	99.99	8450	97.48
ID4_170122	964986	0	99.99	6647	97.88
ID2_170122	2342668	0	99.96	15983	97.58
ID13_170122	721198	0	99.97	4992	97.67
ID15_170122	389795	0	99.97	2663	97.61
ID11_170122	288741	0	99.99	1993	97.89
ID3_170122	365701	0	99.98	2530	97.5
ID16_170122	380523	0	99.95	2615	97.54
ID5_170122	498832	0.02	99.47	3454	97.41
ID6_170122	431116	0	99.98	2977	97.62
ID10_170122	2355104	0	99.98	16057	97.83
057_21_SCV	1276453	0	99.97	8660	99.23
009_21_SCV2	873292	0.02	94.1	5667	99.17
012_21_SCV2	1105446	0	99.73	7569	99.07
039_21_SCV	1012891	0	99.78	6977	99.3
065_21_SCV	864414	0	99.63	5916	99.17
030_21_SCV	770962	0.01	98.59	5026	99.01
061_21_SCV	887977	0.01	99.59	6127	99.46
024_21_SCV	1091645	0	99.98	7509	99.25
184_21_SCV2	848273	0.01	99.91	5915	98.73
007_21_SCV2	1207961	0.01	99.92	8416	99.31
016_21_SCV2	1067818	0	99.99	7427	99.29
126_21_SCV2	1018555	0.05	99.87	7113	98.92
188_21_SCV2	1008606	0	99.99	7044	99.04
028_21_SCV2	715313	0.07	99.75	5027	98.84
138_21_SCV2	1223234	0	99.97	8489	99.31
037_21_SCV2	673062	0.08	98.91	4667	99.05
049_21_SCV	240148	0.61	99.53	1627	98.32
135 _21 SCV2	398396	0.01	99.97	2757	99.06
210_21_SCV2	369114	0	99.93	2484	91.86
226-21 SCV2	448395	0	99.99	3075	98.87
029_21_SCV	366179	0.03	99.99	2523	99.7
097_21 SCV2	418120	0.04	99.99	2895	99.51
162_21_SCV2	163717	0	99.99	1126	95.9
205_21_SCV2	414515	0.02	99.21	2851	99.12
123_21 SCV2	381404	0	99.82	2618	99.03
142_21 SCV2	402000	0	99.58	2779	99.15
165_21 SCV2	389061	0.02	99.66	2700	98.88
222_21 SCV2	449143	0	99.97	3149	98.58
199_21_SCV2	420786	40.14	88.49	1348	92.63
221_21_SCV2	834064	17.24	92.36	4438	99.22
208_21_SCV2	512668	0.00	99.95	3523	99.36
264_21_SCV2	398108	0.00	99.95	2743	99.57
108_21_SCV2	288860	0.00	99.99	1998	99.28
110_21_SCV2	547089	0.00	99.99	3776	98.82
225_21_SCV2	362051	0.00	99.99	2455	99.06
202_21_SCV2	475841	0.00	99.77	3327	99.20
218_21_SCV2	493317	0.00	99.98	3401	99.02
234_21_SCV2	141256	0.00	99.92	967.8	98.22
260_21_SCV2	523357	0.00	99.93	3608	99.10
81_21_SCV2	385261	0.00	99.97	2703	99.34
175_21_SCV2	539158	0.00	99.99	3688	98.77
177_21_SCV2	427414	0.00	99.99	2939	99.44
194_21_SCV2	515918	0.00	99.98	3569	99.28
259_21_SCV2	978338	0.00	99.99	6757	99.34
140_21_SCV2	465080	0.04	81.66	2647	99.58
84_21_SCV2	490287	0.01	98.18	3361	99.44
261_21_SCV2	769035	0.00	99.99	5250	98.86
233_21_SCV2	540846	0.00	99.69	3751	99.15
160_21_SCV2	522836	0.00	99.95	3633	99.33
176_21_SCV2	585295	0.00	99.98	4018	99.16
200_21_SCV2	138015	0.32	97.09	915.4	98.99
201_21_SCV2	118934	0.13	97.41	772.6	97.73
236_21_SCV2	429933	0.00	99.93	2966	98.92
216_21_SCV2	404369	0.00	99.98	2755	98.69
235_21_SCV2	296657	0.00	99.98	2009	98.41
215_21_SCV2	417934	0.00	99.97	2897	99.18
220_21_SCV2	455197	0.00	99.98	3138	98.78
258_21_SCV2	303356	0.00	99.99	2058	98.54
262_21_SCV2	392151	0.02	99.80	2717	98.89
223_21_SCV2	425311	0.00	99.99	2934	97.95
152_21_SCV2	164091	0.09	98.02	1128	98.61
