# Supplementary material for: Dynamics of Viral Infection and Evolution of SARS-CoV-2 Variants in the Calabria Area of Southern Italy
Source: Front Microbiol. 2022 Jul 28;13:934993. doi: 10.3389/fmicb.2022.934993 (PMC9366435; doi:10.3389/fmicb.2022.934993)
Supplement: Supplementary file 5 [file Table_5.XLSX]

## Sheet: Foglio1
Lineage	POS	REF	ALT	VARTYPE	GEN[*].GT	ANN[*].GENE	ANN[*].FEATUREID	EFF[*].RANK	ANN[*].HGVS_C	ANN[*].HGVS_P	ANN[*].EFFECT	EFF[*].IMPACT	AF	QUAL	DP	SSSB	ID sample
B.1	241	C	T	SNP	Homozygous	orf1ab	QHD43415.1	-1	c.-25C>T	.	upstream_gene_variant	MODIFIER	1.0	2971.49	2954	-0.00110418	28
B.1	445	T	C	SNP	Homozygous	orf1ab	QHD43415.1	1	c.180T>C	p.Val60Val	synonymous_variant	LOW	0.99	2301.99	7170	-25.8761	28
B.1	3037	C	T	SNP	Homozygous	orf1ab	QHD43415.1	1	c.2772C>T	p.Phe924Phe	synonymous_variant	LOW	1.0	2966.0	5113	-5.8548	28
B.1	5170	C	T	SNP	Homozygous	orf1ab	QHD43415.1	1	c.4905C>T	p.Tyr1635Tyr	synonymous_variant	LOW	0.995	2919.63	1626	0.1677	28
B.1	5230	G	T	SNP	Homozygous	orf1ab	QHD43415.1	1	c.4965G>T	p.Lys1655Asn	missense_variant	MODERATE	1.0	2966.87	1932	0.0	28
B.1	6286	C	T	SNP	Homozygous	orf1ab	QHD43415.1	1	c.6021C>T	p.Thr2007Thr	synonymous_variant	LOW	1.0	2973.37	2869	-36.9324	28
B.1	8140	C	T	SNP	Homozygous	orf1ab	QHD43415.1	1	c.7875C>T	p.Ser2625Ser	synonymous_variant	LOW	0.99	2862.25	6730	18.4989	28
B.1	11132	G	T	SNP	Homozygous	orf1ab	QHD43415.1	1	c.10867G>T	p.Ala3623Ser	missense_variant	MODERATE	1.0	2974.75	3636	0.0	28
B.1	14408	C	T	SNP	Homozygous	orf1ab	QHD43415.1	2	c.14144C>T	p.Pro4715Leu	missense_variant	MODERATE	0.995	2917.73	3679	69.7572	28
B.1	21255	G	C	SNP	Homozygous	orf1ab	QHD43415.1	2	c.20991G>C	p.Ala6997Ala	synonymous_variant	LOW	1.0	2974.34	1231	0.00039503	28
B.1	22227	C	T	SNP	Homozygous	S	QHD43416.1	1	c.665C>T	p.Ala222Val	missense_variant	MODERATE	1.0	2971.12	3610	52.6289	28
B.1	23403	A	G	SNP	Homozygous	S	QHD43416.1	1	c.1841A>G	p.Asp614Gly	missense_variant	MODERATE	1.0	2974.8	5868	-69.5892	28
B.1	23587	G	T	SNP	Homozygous	S	QHD43416.1	1	c.2025G>T	p.Gln675His	missense_variant	MODERATE	1.0	2982.21	5293	0.00316488	28
B.1	23856	G	T	SNP	Homozygous	S	QHD43416.1	1	c.2294G>T	p.Arg765Leu	missense_variant	MODERATE	0.9975	2950.95	4212	0.0	28
B.1	24038	G	T	SNP	Homozygous	S	QHD43416.1	1	c.2476G>T	p.Val826Leu	missense_variant	MODERATE	1.0	2980.9	4339	-0.00468845	28
B.1	26801	C	G	SNP	Homozygous	M	QHD43419.1	1	c.279C>G	p.Leu93Leu	synonymous_variant	LOW	1.0	2974.59	2388	0.0	28
B.1	27982	C	T	SNP	Homozygous	ORF8	QHD43422.1	1	c.89C>T	p.Pro30Leu	missense_variant	MODERATE	0.9975	2948.9	12346	-16.0621	28
B.1	28932	C	T	SNP	Homozygous	N	QHD43423.2	1	c.659C>T	p.Ala220Val	missense_variant	MODERATE	1.0	2949.26	5085	65.1487	28
B.1	29645	G	T	SNP	Homozygous	ORF10	QHI42199.1	1	c.88G>T	p.Val30Leu	missense_variant	MODERATE	1.0	2975.88	6760	-13.7001	28
B.1	140	C	T	SNP	Homozygous	orf1ab	QHD43415.1	-1	c.-126C>T	.	upstream_gene_variant	MODIFIER	1.0	2968.29	8020	85.5615	7
B.1	241	C	T	SNP	Homozygous	orf1ab	QHD43415.1	-1	c.-25C>T	.	upstream_gene_variant	MODIFIER	1.0	2966.17	3418	32.3824	7
B.1	1191	C	T	SNP	Homozygous	orf1ab	QHD43415.1	1	c.926C>T	p.Pro309Leu	missense_variant	MODERATE	1.0	2982.18	8553	10.4606	7
B.1	3037	C	T	SNP	Homozygous	orf1ab	QHD43415.1	1	c.2772C>T	p.Phe924Phe	synonymous_variant	LOW	1.0	2952.1	8599	-31.1263	7
B.1	4543	C	T	SNP	Homozygous	orf1ab	QHD43415.1	1	c.4278C>T	p.Thr1426Thr	synonymous_variant	LOW	1.0	2982.21	9588	-13.1513	7
B.1	5629	G	T	SNP	Homozygous	orf1ab	QHD43415.1	1	c.5364G>T	p.Thr1788Thr	synonymous_variant	LOW	1.0	2980.8	6984	56.1449	7
B.1	8327	C	T	SNP	Homozygous	orf1ab	QHD43415.1	1	c.8062C>T	p.Leu2688Phe	missense_variant	MODERATE	0.984962	2788.32	4432	-11.3761	7
B.1	9526	G	T	SNP	Homozygous	orf1ab	QHD43415.1	1	c.9261G>T	p.Met3087Ile	missense_variant	MODERATE	1.0	2982.21	4724	0.0	7
B.1	11497	C	T	SNP	Homozygous	orf1ab	QHD43415.1	1	c.11232C>T	p.Tyr3744Tyr	synonymous_variant	LOW	0.995	2919.66	4349	-0.0794537	7
B.1	13993	G	T	SNP	Homozygous	orf1ab	QHD43415.1	2	c.13729G>T	p.Ala4577Ser	missense_variant	MODERATE	0.9975	2940.02	5279	72.1255	7
B.1	14408	C	T	SNP	Homozygous	orf1ab	QHD43415.1	2	c.14144C>T	p.Pro4715Leu	missense_variant	MODERATE	1.0	2980.65	4999	-58.2672	7
B.1	15766	G	T	SNP	Homozygous	orf1ab	QHD43415.1	2	c.15502G>T	p.Val5168Leu	missense_variant	MODERATE	1.0	2982.2	4654	0.00409713	7
B.1	16889	A	G	SNP	Homozygous	orf1ab	QHD43415.1	2	c.16625A>G	p.Lys5542Arg	missense_variant	MODERATE	0.9925	2891.96	11057	-27.0184	7
B.1	17019	G	T	SNP	Homozygous	orf1ab	QHD43415.1	2	c.16755G>T	p.Glu5585Asp	missense_variant	MODERATE	1.0	2947.51	5548	15.3334	7
B.1	18877	C	T	SNP	Homozygous	orf1ab	QHD43415.1	2	c.18613C>T	p.Leu6205Leu	synonymous_variant	LOW	1.0	2966.33	9700	-12.2912	7
B.1	20405	C	T	SNP	Homozygous	orf1ab	QHD43415.1	2	c.20141C>T	p.Pro6714Leu	missense_variant	MODERATE	0.955	2553.97	10848	0.0168073	7
B.1	21648	C	T	SNP	Homozygous	S	QHD43416.1	1	c.86C>T	p.Thr29Ile	missense_variant	MODERATE	1.0	2982.21	5972	38.6995	7
B.1	22992	G	A	SNP	Homozygous	S	QHD43416.1	1	c.1430G>A	p.Ser477Asn	missense_variant	MODERATE	0.997494	2942.11	5646	-41.4179	7
B.1	23403	A	G	SNP	Homozygous	S	QHD43416.1	1	c.1841A>G	p.Asp614Gly	missense_variant	MODERATE	1.0	2953.79	9353	-53.5518	7
B.1	25563	G	T	SNP	Homozygous	ORF3a	QHD43417.1	1	c.171G>T	p.Gln57His	missense_variant	MODERATE	1.0	2982.14	10409	0.963034	7
B.1	25650	G	T	SNP	Homozygous	ORF3a	QHD43417.1	1	c.258G>T	p.Leu86Phe	missense_variant	MODERATE	1.0	2959.23	3069	0.0	7
B.1	25688	C	T	SNP	Homozygous	ORF3a	QHD43417.1	1	c.296C>T	p.Ala99Val	missense_variant	MODERATE	1.0	2982.21	4697	-52.2752	7
B.1	25710	C	T	SNP	Homozygous	ORF3a	QHD43417.1	1	c.318C>T	p.Leu106Leu	synonymous_variant	LOW	0.99	2865.31	4703	87.0509	7
B.1	26735	C	T	SNP	Homozygous	M	QHD43419.1	1	c.213C>T	p.Tyr71Tyr	synonymous_variant	LOW	0.9975	2948.84	10117	5.5489	7
B.1	26876	T	C	SNP	Homozygous	M	QHD43419.1	1	c.354T>C	p.Ile118Ile	synonymous_variant	LOW	0.995	2920.04	6724	13.3584	7
B.1	26918	G	T	SNP	Homozygous	M	QHD43419.1	1	c.396G>T	p.Pro132Pro	synonymous_variant	LOW	1.0	2967.32	10274	9.26482	7
B.1	28001	G	T	SNP	Homozygous	ORF8	QHD43422.1	1	c.108G>T	p.Pro36Pro	synonymous_variant	LOW	1.0	2967.34	28313	-0.113069	7
B.1	28975	G	C	SNP	Homozygous	N	QHD43423.2	1	c.702G>C	p.Met234Ile	missense_variant	MODERATE	1.0	2980.44	8482	11.0481	7
B.1	29399	G	A	SNP	Homozygous	N	QHD43423.2	1	c.1126G>A	p.Ala376Thr	missense_variant	MODERATE	0.9975	2379.92	12457	16.3223	7
B.1	222	C	T	SNP	Homozygous	orf1ab	QHD43415.1	-1	c.-44C>T	.	upstream_gene_variant	MODIFIER	1.0	2962.49	11754	-30.4157	16
B.1	241	C	T	SNP	Homozygous	orf1ab	QHD43415.1	-1	c.-25C>T	.	upstream_gene_variant	MODIFIER	1.0	2970.61	4405	25.1963	16
B.1	503	C	T	SNP	Homozygous	orf1ab	QHD43415.1	1	c.238C>T	p.Pro80Ser	missense_variant	MODERATE	0.995	2919.65	6900	-3.74786	16
B.1	3037	C	T	SNP	Homozygous	orf1ab	QHD43415.1	1	c.2772C>T	p.Phe924Phe	synonymous_variant	LOW	1.0	2955.58	8339	34.1603	16
B.1	4543	C	T	SNP	Homozygous	orf1ab	QHD43415.1	1	c.4278C>T	p.Thr1426Thr	synonymous_variant	LOW	0.9975	2948.91	9515	0.20156	16
B.1	5629	G	T	SNP	Homozygous	orf1ab	QHD43415.1	1	c.5364G>T	p.Thr1788Thr	synonymous_variant	LOW	0.997487	2926.53	5751	-0.769416	16
B.1	6628	C	T	SNP	Homozygous	orf1ab	QHD43415.1	1	c.6363C>T	p.Thr2121Thr	synonymous_variant	LOW	0.994975	2899.15	1153	-0.00296048	16
B.1	9526	G	T	SNP	Homozygous	orf1ab	QHD43415.1	1	c.9261G>T	p.Met3087Ile	missense_variant	MODERATE	1.0	2974.77	4925	-0.00373353	16
B.1	11497	C	T	SNP	Homozygous	orf1ab	QHD43415.1	1	c.11232C>T	p.Tyr3744Tyr	synonymous_variant	LOW	0.9975	2948.9	3211	-83.8694	16
B.1	13993	G	T	SNP	Homozygous	orf1ab	QHD43415.1	2	c.13729G>T	p.Ala4577Ser	missense_variant	MODERATE	1.0	2982.21	4621	17.0211	16
B.1	14408	C	T	SNP	Homozygous	orf1ab	QHD43415.1	2	c.14144C>T	p.Pro4715Leu	missense_variant	MODERATE	1.0	2981.89	4078	71.8114	16
B.1	15766	G	T	SNP	Homozygous	orf1ab	QHD43415.1	2	c.15502G>T	p.Val5168Leu	missense_variant	MODERATE	1.0	2982.19	3843	-26.7216	16
B.1	16323	C	T	SNP	Homozygous	orf1ab	QHD43415.1	2	c.16059C>T	p.Cys5353Cys	synonymous_variant	LOW	0.9975	2947.31	6166	-63.3688	16
B.1	16889	A	G	SNP	Homozygous	orf1ab	QHD43415.1	2	c.16625A>G	p.Lys5542Arg	missense_variant	MODERATE	0.995	2919.66	9641	-10.5304	16
B.1	17019	G	T	SNP	Homozygous	orf1ab	QHD43415.1	2	c.16755G>T	p.Glu5585Asp	missense_variant	MODERATE	1.0	2960.82	4645	-45.9817	16
B.1	18803	G	T	SNP	Homozygous	orf1ab	QHD43415.1	2	c.18539G>T	p.Ser6180Ile	missense_variant	MODERATE	1.0	2982.21	1451	0.00128488	16
B.1	18877	C	T	SNP	Homozygous	orf1ab	QHD43415.1	2	c.18613C>T	p.Leu6205Leu	synonymous_variant	LOW	0.9975	2948.91	2034	-0.00108685	16
B.1	22992	G	A	SNP	Homozygous	S	QHD43416.1	1	c.1430G>A	p.Ser477Asn	missense_variant	MODERATE	1.0	2982.21	6165	-40.0544	16
B.1	23403	A	G	SNP	Homozygous	S	QHD43416.1	1	c.1841A>G	p.Asp614Gly	missense_variant	MODERATE	1.0	2961.46	9554	-2.16959	16
B.1	25563	G	T	SNP	Homozygous	ORF3a	QHD43417.1	1	c.171G>T	p.Gln57His	missense_variant	MODERATE	1.0	2974.77	11542	-47.8556	16
B.1	25710	C	T	SNP	Homozygous	ORF3a	QHD43417.1	1	c.318C>T	p.Leu106Leu	synonymous_variant	LOW	1.0	2982.21	7599	-38.9961	16
B.1	26720	G	T	SNP	Homozygous	M	QHD43419.1	1	c.198G>T	p.Val66Val	synonymous_variant	LOW	1.0	2974.69	7989	19.5076	16
B.1	26735	C	T	SNP	Homozygous	M	QHD43419.1	1	c.213C>T	p.Tyr71Tyr	synonymous_variant	LOW	1.0	2982.18	7945	27.1406	16
B.1	26876	T	C	SNP	Homozygous	M	QHD43419.1	1	c.354T>C	p.Ile118Ile	synonymous_variant	LOW	0.9925	2891.8	6044	17.6558	16
B.1	27289	G	C	SNP	Homozygous	ORF6	QHD43420.1	1	c.88G>C	p.Asp30His	missense_variant	MODERATE	1.0	2982.21	9627	0.00396385	16
B.1	28975	G	C	SNP	Homozygous	N	QHD43423.2	1	c.702G>C	p.Met234Ile	missense_variant	MODERATE	1.0	2982.2	6293	43.5602	16
B.1	29399	G	A	SNP	Homozygous	N	QHD43423.2	1	c.1126G>A	p.Ala376Thr	missense_variant	MODERATE	0.995	2919.47	7482	41.3003	16
B.1	241	C	T	SNP	Homozygous	orf1ab	QHD43415.1	-1	c.-25C>T	.	upstream_gene_variant	MODIFIER	1.0	2958.0	3265	70.9955	37
B.1	664	C	T	SNP	Homozygous	orf1ab	QHD43415.1	1	c.399C>T	p.Gly133Gly	synonymous_variant	LOW	0.9975	2948.9	6172	23.2115	37
B.1	3037	C	T	SNP	Homozygous	orf1ab	QHD43415.1	1	c.2772C>T	p.Phe924Phe	synonymous_variant	LOW	1.0	2938.38	5403	-3.6738	37
B.1	3096	C	T	SNP	Homozygous	orf1ab	QHD43415.1	1	c.2831C>T	p.Ser944Leu	missense_variant	MODERATE	1.0	2982.21	6409	-42.5724	37
B.1	4300	G	T	SNP	Homozygous	orf1ab	QHD43415.1	1	c.4035G>T	p.Val1345Val	synonymous_variant	LOW	1.0	2982.21	6411	-0.00432653	37
B.1	6472	C	T	SNP	Homozygous	orf1ab	QHD43415.1	1	c.6207C>T	p.Thr2069Thr	synonymous_variant	LOW	0.995	2919.66	4792	-10.9694	37
B.1	6701	C	T	SNP	Homozygous	orf1ab	QHD43415.1	1	c.6436C>T	p.Leu2146Phe	missense_variant	MODERATE	0.798982	2854.79	3578	4.38416	37
B.1	6865	G	A	SNP	Homozygous	orf1ab	QHD43415.1	1	c.6600G>A	p.Lys2200Lys	synonymous_variant	LOW	1.0	2935.13	1295	-0.00142241	37
B.1	7767	T	C	SNP	Homozygous	orf1ab	QHD43415.1	1	c.7502T>C	p.Ile2501Thr	missense_variant	MODERATE	0.997481	2927.0	3043	93.2294	37
B.1	8047	C	T	SNP	Homozygous	orf1ab	QHD43415.1	1	c.7782C>T	p.Tyr2594Tyr	synonymous_variant	LOW	0.995	2918.26	3781	-27.4916	37
B.1	11083	G	T	SNP	Homozygous	orf1ab	QHD43415.1	1	c.10818G>T	p.Leu3606Phe	missense_variant	MODERATE	1.0	2864.26	3963	23.7345	37
B.1	11790	T	C	SNP	Homozygous	orf1ab	QHD43415.1	1	c.11525T>C	p.Ile3842Thr	missense_variant	MODERATE	0.992481	2884.54	8176	-46.4043	37
B.1	12741	C	T	SNP	Homozygous	orf1ab	QHD43415.1	1	c.12476C>T	p.Thr4159Ile	missense_variant	MODERATE	1.0	2969.76	3602	-19.9613	37
B.1	14408	C	T	SNP	Homozygous	orf1ab	QHD43415.1	2	c.14144C>T	p.Pro4715Leu	missense_variant	MODERATE	1.0	2982.19	2713	-57.0754	37
B.1	16917	G	T	SNP	Homozygous	orf1ab	QHD43415.1	2	c.16653G>T	p.Leu5551Leu	synonymous_variant	LOW	0.997487	2925.76	5764	-53.2623	37
B.1	17104	C	T	SNP	Homozygous	orf1ab	QHD43415.1	2	c.16840C>T	p.His5614Tyr	missense_variant	MODERATE	0.997487	2929.65	2218	76.6451	37
B.1	20268	A	G	SNP	Homozygous	orf1ab	QHD43415.1	2	c.20004A>G	p.Leu6668Leu	synonymous_variant	LOW	1.0	2981.29	2913	13.7607	37
B.1	21764	ATACATG	A	DEL	Homozygous	S	QHD43416.1	1	c.204_209delACATGT	p.His69_Val70del	disruptive_inframe_deletion	MODERATE	1.0	2982.21	3570	0.0	37
B.1	22312	T	A	SNP	Homozygous	S	QHD43416.1	1	c.750T>A	p.Thr250Thr	synonymous_variant	LOW	1.0	2982.2	5323	-0.00213335	37
B.1	22554	A	C	SNP	Homozygous	S	QHD43416.1	1	c.992A>C	p.Asn331Thr	missense_variant	MODERATE	1.0	2982.09	3630	-24.3523	37
B.1	22879	C	A	SNP	Homozygous	S	QHD43416.1	1	c.1317C>A	p.Asn439Lys	missense_variant	MODERATE	1.0	2974.67	4336	-17.2005	37
B.1	23403	A	G	SNP	Homozygous	S	QHD43416.1	1	c.1841A>G	p.Asp614Gly	missense_variant	MODERATE	0.994987	2911.25	4437	-3.11896	37
B.1	27800	C	A	SNP	Homozygous	ORF8	QHD43422.1	-1	c.-94C>A	.	upstream_gene_variant	MODIFIER	0.997494	2925.71	10129	1.34413	37
B.1	28975	G	A	SNP	Homozygous	N	QHD43423.2	1	c.702G>A	p.Met234Ile	missense_variant	MODERATE	1.0	2982.2	3815	49.2355	37
B.1	29734	G	C	SNP	Homozygous	S	QHD43416.1	-1	c.*4350G>C	.	downstream_gene_variant	MODIFIER	1.0	2982.21	3682	0.0	37
Gamma	241	C	T	SNP	Homozygous	orf1ab	QHD43415.1	-1	c.-25C>T	.	upstream_gene_variant	MODIFIER	0.997494	2924.48	3137	-11.7566	126
Gamma	733	T	C	SNP	Homozygous	orf1ab	QHD43415.1	1	c.468T>C	p.Asp156Asp	synonymous_variant	LOW	0.994987	2913.16	8968	-0.0020205	126
Gamma	2749	C	T	SNP	Homozygous	orf1ab	QHD43415.1	1	c.2484C>T	p.Asp828Asp	synonymous_variant	LOW	0.9975	2948.85	8331	-11.8956	126
Gamma	3037	C	T	SNP	Homozygous	orf1ab	QHD43415.1	1	c.2772C>T	p.Phe924Phe	synonymous_variant	LOW	1.0	2950.59	7165	19.9385	126
Gamma	3828	C	T	SNP	Homozygous	orf1ab	QHD43415.1	1	c.3563C>T	p.Ser1188Leu	missense_variant	MODERATE	1.0	2958.96	3056	-6.1563	126
Gamma	5648	A	C	SNP	Homozygous	orf1ab	QHD43415.1	1	c.5383A>C	p.Lys1795Gln	missense_variant	MODERATE	1.0	2982.21	6597	41.3817	126
Gamma	6319	A	G	SNP	Homozygous	orf1ab	QHD43415.1	1	c.6054A>G	p.Pro2018Pro	synonymous_variant	LOW	0.9975	2947.93	7465	-6.71531	126
Gamma	6613	A	G	SNP	Homozygous	orf1ab	QHD43415.1	1	c.6348A>G	p.Val2116Val	synonymous_variant	LOW	0.99	2866.66	701	0.00368363	126
Gamma	11287	GTCTGGTTTT	G	DEL	Homozygous	orf1ab	QHD43415.1	1	c.11023_11031delTCTGGTTTT	p.Ser3675_Phe3677del	conservative_inframe_deletion	MODERATE	1.0	2975.81	6805	0.0	126
Gamma	12778	C	T	SNP	Homozygous	orf1ab	QHD43415.1	1	c.12513C>T	p.Tyr4171Tyr	synonymous_variant	LOW	0.997494	2941.66	8641	4.75825	126
Gamma	13851	T	C	SNP	Homozygous	orf1ab	QHD43415.1	2	c.13587T>C	p.Gly4529Gly	synonymous_variant	LOW	1.0	2982.17	7029	0.0069175	126
Gamma	13860	C	T	SNP	Homozygous	orf1ab	QHD43415.1	2	c.13596C>T	p.Asp4532Asp	synonymous_variant	LOW	1.0	2982.2	7044	26.2757	126
Gamma	14408	C	T	SNP	Homozygous	orf1ab	QHD43415.1	2	c.14144C>T	p.Pro4715Leu	missense_variant	MODERATE	1.0	2982.19	4620	-30.2623	126
Gamma	16946	C	T	SNP	Homozygous	orf1ab	QHD43415.1	2	c.16682C>T	p.Ala5561Val	missense_variant	MODERATE	0.9925	2891.84	8652	-3.97172	126
Gamma	17259	G	T	SNP	Homozygous	orf1ab	QHD43415.1	2	c.16995G>T	p.Glu5665Asp	missense_variant	MODERATE	1.0	2974.77	6071	-2.75424	126
Gamma	21614	C	T	SNP	Homozygous	S	QHD43416.1	1	c.52C>T	p.Leu18Phe	missense_variant	MODERATE	1.0	2980.61	5580	60.5309	126
Gamma	21621	C	A	SNP	Homozygous	S	QHD43416.1	1	c.59C>A	p.Thr20Asn	missense_variant	MODERATE	0.997487	2933.04	5561	3.19165	126
Gamma	21638	C	T	SNP	Homozygous	S	QHD43416.1	1	c.76C>T	p.Pro26Ser	missense_variant	MODERATE	0.997487	2888.66	5576	-38.5946	126
Gamma	21974	G	T	SNP	Homozygous	S	QHD43416.1	1	c.412G>T	p.Asp138Tyr	missense_variant	MODERATE	1.0	2981.74	4189	0.00504449	126
Gamma	22132	G	T	SNP	Homozygous	S	QHD43416.1	1	c.570G>T	p.Arg190Ser	missense_variant	MODERATE	1.0	2952.59	8789	33.1558	126
Gamma	22591	C	T	SNP	Homozygous	S	QHD43416.1	1	c.1029C>T	p.Asn343Asn	synonymous_variant	LOW	1.0	2982.21	1843	-0.00325192	126
Gamma	22812	A	C	SNP	Homozygous	S	QHD43416.1	1	c.1250A>C	p.Lys417Thr	missense_variant	MODERATE	0.9975	2948.62	5935	-15.7018	126
Gamma	23012	G	A	SNP	Homozygous	S	QHD43416.1	1	c.1450G>A	p.Glu484Lys	missense_variant	MODERATE	1.0	2982.13	6988	-21.3084	126
Gamma	23063	A	T	SNP	Homozygous	S	QHD43416.1	1	c.1501A>T	p.Asn501Tyr	missense_variant	MODERATE	0.9975	2948.93	3292	-1.70046	126
Gamma	23403	A	G	SNP	Homozygous	S	QHD43416.1	1	c.1841A>G	p.Asp614Gly	missense_variant	MODERATE	1.0	2981.41	9786	2.1611	126
Gamma	23525	C	T	SNP	Homozygous	S	QHD43416.1	1	c.1963C>T	p.His655Tyr	missense_variant	MODERATE	0.9975	2948.78	10055	27.2651	126
Gamma	23643	C	T	SNP	Homozygous	S	QHD43416.1	1	c.2081C>T	p.Ala694Val	missense_variant	MODERATE	1.0	2982.19	3912	-25.1087	126
Gamma	24642	C	T	SNP	Homozygous	S	QHD43416.1	1	c.3080C>T	p.Thr1027Ile	missense_variant	MODERATE	1.0	2982.18	9029	-39.3951	126
Gamma	24919	C	T	SNP	Homozygous	S	QHD43416.1	1	c.3357C>T	p.Asn1119Asn	synonymous_variant	LOW	0.995	2920.34	3400	-31.2811	126
Gamma	25088	G	T	SNP	Homozygous	S	QHD43416.1	1	c.3526G>T	p.Val1176Phe	missense_variant	MODERATE	1.0	2973.06	4619	-0.00424718	126
Gamma	26149	T	C	SNP	Homozygous	ORF3a	QHD43417.1	1	c.757T>C	p.Ser253Pro	missense_variant	MODERATE	0.995	2919.49	5892	23.0597	126
Gamma	28167	G	A	SNP	Homozygous	ORF8	QHD43422.1	1	c.274G>A	p.Glu92Lys	missense_variant	MODERATE	0.9925	2326.39	21233	0.0029658	126
Gamma	28262	G	GAACA	INS	Homozygous	N	QHD43423.2	-1	c.-12_-11insAACA	.	upstream_gene_variant	MODIFIER	0.8775	2024.12	18457	0.0540171	126
Gamma	28512	C	G	SNP	Homozygous	N	QHD43423.2	1	c.239C>G	p.Pro80Arg	missense_variant	MODERATE	1.0	2982.2	12480	-3.80641	126
Gamma	28877	AG	TC	MNP	Homozygous	N	QHD43423.2	1	c.604_605delAGinsTC	p.203	synonymous_variant	LOW	1.0	2960.41	6827	0.0	126
Gamma	28881	GGG	AAC	MNP	Homozygous	N	QHD43423.2	1	c.608_610delGGGinsAAC	p.ArgGly203LysArg	missense_variant	MODERATE	1.0	2945.09	6816	0.0	126
Gamma	29834	T	A	SNP	Homozygous	S	QHD43416.1	-1	c.*4450T>A	.	downstream_gene_variant	MODIFIER	1.0	1577.87	211	0.0	126
Alpha	241	C	T	SNP	Homozygous	orf1ab	QHD43415.1	-1	c.-25C>T	.	upstream_gene_variant	MODIFIER	1.0	2948.42	3294	76.7672	138
Alpha	913	C	T	SNP	Homozygous	orf1ab	QHD43415.1	1	c.648C>T	p.Ser216Ser	synonymous_variant	LOW	1.0	2967.33	9221	51.1788	138
Alpha	3037	C	T	SNP	Homozygous	orf1ab	QHD43415.1	1	c.2772C>T	p.Phe924Phe	synonymous_variant	LOW	0.9975	2909.99	8365	-0.00116157	138
Alpha	3267	C	T	SNP	Homozygous	orf1ab	QHD43415.1	1	c.3002C>T	p.Thr1001Ile	missense_variant	MODERATE	0.9975	2946.99	5425	12.7851	138
Alpha	5388	C	A	SNP	Homozygous	orf1ab	QHD43415.1	1	c.5123C>A	p.Ala1708Asp	missense_variant	MODERATE	1.0	2970.09	5702	18.7289	138
Alpha	5986	C	T	SNP	Homozygous	orf1ab	QHD43415.1	1	c.5721C>T	p.Phe1907Phe	synonymous_variant	LOW	0.997487	2934.53	4227	-35.0568	138
Alpha	6636	C	T	SNP	Homozygous	orf1ab	QHD43415.1	1	c.6371C>T	p.Thr2124Ile	missense_variant	MODERATE	0.997494	2941.72	1045	81.2588	138
Alpha	6954	T	C	SNP	Homozygous	orf1ab	QHD43415.1	1	c.6689T>C	p.Ile2230Thr	missense_variant	MODERATE	1.0	2982.21	6247	-0.00118029	138
Alpha	9724	C	T	SNP	Homozygous	orf1ab	QHD43415.1	1	c.9459C>T	p.Phe3153Phe	synonymous_variant	LOW	1.0	2981.17	6499	29.7196	138
Alpha	11287	GTCTGGTTTT	G	DEL	Homozygous	orf1ab	QHD43415.1	1	c.11023_11031delTCTGGTTTT	p.Ser3675_Phe3677del	conservative_inframe_deletion	MODERATE	1.0	2966.42	8466	0.0	138
Alpha	14408	C	T	SNP	Homozygous	orf1ab	QHD43415.1	2	c.14144C>T	p.Pro4715Leu	missense_variant	MODERATE	0.9975	2948.89	3909	98.3343	138
Alpha	14676	C	T	SNP	Homozygous	orf1ab	QHD43415.1	2	c.14412C>T	p.Pro4804Pro	synonymous_variant	LOW	0.997494	2941.39	6986	-20.5814	138
Alpha	15279	C	T	SNP	Homozygous	orf1ab	QHD43415.1	2	c.15015C>T	p.His5005His	synonymous_variant	LOW	0.9975	2948.86	3741	99.9628	138
Alpha	16176	T	C	SNP	Homozygous	orf1ab	QHD43415.1	2	c.15912T>C	p.Thr5304Thr	synonymous_variant	LOW	0.997494	2375.01	9157	-8.68472	138
Alpha	21764	ATACATG	A	DEL	Homozygous	S	QHD43416.1	1	c.204_209delACATGT	p.His69_Val70del	disruptive_inframe_deletion	MODERATE	1.0	2966.91	7144	0.0	138
Alpha	21990	TTTA	T	DEL	Homozygous	S	QHD43416.1	1	c.432_434delTTA	p.Tyr145del	disruptive_inframe_deletion	MODERATE	0.997462	2907.95	6707	0.0	138
Alpha	22468	G	T	SNP	Homozygous	S	QHD43416.1	1	c.906G>T	p.Thr302Thr	synonymous_variant	LOW	1.0	2953.22	2948	0.0	138
Alpha	23063	A	T	SNP	Homozygous	S	QHD43416.1	1	c.1501A>T	p.Asn501Tyr	missense_variant	MODERATE	1.0	2974.44	4048	46.5019	138
Alpha	23271	C	A	SNP	Homozygous	S	QHD43416.1	1	c.1709C>A	p.Ala570Asp	missense_variant	MODERATE	1.0	2974.76	8534	0.0	138
Alpha	23403	A	G	SNP	Homozygous	S	QHD43416.1	1	c.1841A>G	p.Asp614Gly	missense_variant	MODERATE	1.0	2969.71	9941	8.43042	138
Alpha	23604	C	A	SNP	Homozygous	S	QHD43416.1	1	c.2042C>A	p.Pro681His	missense_variant	MODERATE	0.997468	2350.11	9945	1.0243	138
Alpha	23663	G	T	SNP	Homozygous	S	QHD43416.1	1	c.2101G>T	p.Ala701Ser	missense_variant	MODERATE	1.0	2982.14	4573	-0.00423846	138
Alpha	23709	C	T	SNP	Homozygous	S	QHD43416.1	1	c.2147C>T	p.Thr716Ile	missense_variant	MODERATE	0.9975	2948.79	7900	-0.429761	138
Alpha	24506	T	G	SNP	Homozygous	S	QHD43416.1	1	c.2944T>G	p.Ser982Ala	missense_variant	MODERATE	0.994987	2916.6	11228	-85.9609	138
Alpha	24914	G	C	SNP	Homozygous	S	QHD43416.1	1	c.3352G>C	p.Asp1118His	missense_variant	MODERATE	1.0	2974.79	7457	0.0	138
Alpha	27577	C	T	SNP	Homozygous	ORF7a	QHD43421.1	1	c.184C>T	p.Gln62*	stop_gained	HIGH	0.9975	2948.86	16415	24.1395	138
Alpha	27972	C	T	SNP	Homozygous	ORF8	QHD43422.1	1	c.79C>T	p.Gln27*	stop_gained	HIGH	1.0	2982.19	28007	1.7538	138
Alpha	28048	G	T	SNP	Homozygous	ORF8	QHD43422.1	1	c.155G>T	p.Arg52Ile	missense_variant	MODERATE	0.997494	2940.86	28216	-18.8726	138
Alpha	28111	A	G	SNP	Homozygous	ORF8	QHD43422.1	1	c.218A>G	p.Tyr73Cys	missense_variant	MODERATE	0.995	2919.65	11921	-12.5073	138
Alpha	28270	TA	T	DEL	Homozygous	N	QHD43423.2	-1	c.-3delA	.	upstream_gene_variant	MODIFIER	1.0	2302.76	19365	0.058252	138
Alpha	28280	GAT	CTA	MNP	Homozygous	N	QHD43423.2	1	c.7_9delGATinsCTA	p.Asp3Leu	missense_variant	MODERATE	1.0	2974.77	19270	-0.00387585	138
Alpha	28881	GGG	AAC	MNP	Homozygous	N	QHD43423.2	1	c.608_610delGGGinsAAC	p.ArgGly203LysArg	missense_variant	MODERATE	1.0	2930.01	12689	0.0	138
Alpha	28977	C	T	SNP	Homozygous	N	QHD43423.2	1	c.704C>T	p.Ser235Phe	missense_variant	MODERATE	1.0	2975.63	12414	-23.5787	138
Gamma	156	A	G	SNP	Homozygous	orf1ab	QHD43415.1	-1	c.-110A>G	.	upstream_gene_variant	MODIFIER	1.0	2982.14	3733	-0.319353	184
Gamma	241	C	T	SNP	Homozygous	orf1ab	QHD43415.1	-1	c.-25C>T	.	upstream_gene_variant	MODIFIER	1.0	2979.95	1748	0.0	184
Gamma	733	T	C	SNP	Homozygous	orf1ab	QHD43415.1	1	c.468T>C	p.Asp156Asp	synonymous_variant	LOW	0.994987	2888.91	7490	-0.00252665	184
Gamma	2445	C	T	SNP	Homozygous	orf1ab	QHD43415.1	1	c.2180C>T	p.Thr727Ile	missense_variant	MODERATE	1.0	2982.2	3094	0.00481039	184
Gamma	2749	C	T	SNP	Homozygous	orf1ab	QHD43415.1	1	c.2484C>T	p.Asp828Asp	synonymous_variant	LOW	0.9975	2948.85	9854	-12.2035	184
Gamma	3037	C	T	SNP	Homozygous	orf1ab	QHD43415.1	1	c.2772C>T	p.Phe924Phe	synonymous_variant	LOW	1.0	2961.78	7280	1.24345	184
Gamma	3828	C	T	SNP	Homozygous	orf1ab	QHD43415.1	1	c.3563C>T	p.Ser1188Leu	missense_variant	MODERATE	1.0	2943.17	3136	31.3197	184
Gamma	5648	A	C	SNP	Homozygous	orf1ab	QHD43415.1	1	c.5383A>C	p.Lys1795Gln	missense_variant	MODERATE	1.0	2982.21	4520	40.6458	184
Gamma	6319	A	G	SNP	Homozygous	orf1ab	QHD43415.1	1	c.6054A>G	p.Pro2018Pro	synonymous_variant	LOW	0.9975	2948.87	5827	0.625732	184
Gamma	6613	A	G	SNP	Homozygous	orf1ab	QHD43415.1	1	c.6348A>G	p.Val2116Val	synonymous_variant	LOW	0.9975	2932.53	769	0.00746786	184
Gamma	9565	C	T	SNP	Homozygous	orf1ab	QHD43415.1	1	c.9300C>T	p.Phe3100Phe	synonymous_variant	LOW	1.0	2967.71	5225	27.7743	184
Gamma	11287	GTCTGGTTTT	G	DEL	Homozygous	orf1ab	QHD43415.1	1	c.11023_11031delTCTGGTTTT	p.Ser3675_Phe3677del	conservative_inframe_deletion	MODERATE	1.0	2961.28	8059	-12.2705	184
Gamma	12778	C	T	SNP	Homozygous	orf1ab	QHD43415.1	1	c.12513C>T	p.Tyr4171Tyr	synonymous_variant	LOW	0.9975	2948.82	7008	60.9594	184
Gamma	13720	C	T	SNP	Homozygous	orf1ab	QHD43415.1	2	c.13456C>T	p.Pro4486Ser	missense_variant	MODERATE	0.995	2895.23	2271	1.93969	184
Gamma	13851	T	C	SNP	Homozygous	orf1ab	QHD43415.1	2	c.13587T>C	p.Gly4529Gly	synonymous_variant	LOW	1.0	2982.19	5761	-67.6059	184
Gamma	13860	C	T	SNP	Homozygous	orf1ab	QHD43415.1	2	c.13596C>T	p.Asp4532Asp	synonymous_variant	LOW	1.0	2982.2	5765	-18.4033	184
Gamma	14408	C	T	SNP	Homozygous	orf1ab	QHD43415.1	2	c.14144C>T	p.Pro4715Leu	missense_variant	MODERATE	0.99	2865.4	3707	12.7312	184
Gamma	17259	G	T	SNP	Homozygous	orf1ab	QHD43415.1	2	c.16995G>T	p.Glu5665Asp	missense_variant	MODERATE	0.9975	2948.9	5371	19.5612	184
Gamma	20055	A	G	SNP	Homozygous	orf1ab	QHD43415.1	2	c.19791A>G	p.Glu6597Glu	synonymous_variant	LOW	0.99	2865.6	8403	5.57106	184
Gamma	21614	C	T	SNP	Homozygous	S	QHD43416.1	1	c.52C>T	p.Leu18Phe	missense_variant	MODERATE	1.0	2969.54	4991	41.6675	184
Gamma	21621	C	A	SNP	Homozygous	S	QHD43416.1	1	c.59C>A	p.Thr20Asn	missense_variant	MODERATE	0.997494	2372.32	4971	-33.4939	184
Gamma	21638	C	T	SNP	Homozygous	S	QHD43416.1	1	c.76C>T	p.Pro26Ser	missense_variant	MODERATE	0.9975	2341.12	4950	-0.00146863	184
Gamma	21974	G	T	SNP	Homozygous	S	QHD43416.1	1	c.412G>T	p.Asp138Tyr	missense_variant	MODERATE	1.0	2982.2	3579	27.9397	184
Gamma	22132	G	T	SNP	Homozygous	S	QHD43416.1	1	c.570G>T	p.Arg190Ser	missense_variant	MODERATE	0.9975	2926.35	7926	-1.31449	184
Gamma	22812	A	C	SNP	Homozygous	S	QHD43416.1	1	c.1250A>C	p.Lys417Thr	missense_variant	MODERATE	0.9975	2949.55	3700	-25.3857	184
Gamma	23012	G	A	SNP	Homozygous	S	QHD43416.1	1	c.1450G>A	p.Glu484Lys	missense_variant	MODERATE	0.9975	2948.82	4421	32.5016	184
Gamma	23063	A	T	SNP	Homozygous	S	QHD43416.1	1	c.1501A>T	p.Asn501Tyr	missense_variant	MODERATE	1.0	2974.21	2461	-38.2302	184
Gamma	23403	A	G	SNP	Homozygous	S	QHD43416.1	1	c.1841A>G	p.Asp614Gly	missense_variant	MODERATE	1.0	2982.16	7153	-28.4062	184
Gamma	23525	C	T	SNP	Homozygous	S	QHD43416.1	1	c.1963C>T	p.His655Tyr	missense_variant	MODERATE	0.9975	2948.6	8960	16.6572	184
Gamma	24642	C	T	SNP	Homozygous	S	QHD43416.1	1	c.3080C>T	p.Thr1027Ile	missense_variant	MODERATE	1.0	2982.19	7093	40.3511	184
Gamma	25088	G	T	SNP	Homozygous	S	QHD43416.1	1	c.3526G>T	p.Val1176Phe	missense_variant	MODERATE	1.0	2930.91	3131	0.0	184
Gamma	26149	T	C	SNP	Homozygous	ORF3a	QHD43417.1	1	c.757T>C	p.Ser253Pro	missense_variant	MODERATE	0.9975	2948.64	4591	1.96331	184
Gamma	28167	G	A	SNP	Homozygous	ORF8	QHD43422.1	1	c.274G>A	p.Glu92Lys	missense_variant	MODERATE	0.99	2862.58	11919	0.00404666	184
Gamma	28262	G	GAACA	INS	Homozygous	N	QHD43423.2	-1	c.-12_-11insAACA	.	upstream_gene_variant	MODIFIER	0.8725	1995.08	10540	0.0577374	184
Gamma	28512	C	G	SNP	Homozygous	N	QHD43423.2	1	c.239C>G	p.Pro80Arg	missense_variant	MODERATE	1.0	2982.19	6035	34.5042	184
Gamma	28877	AG	TC	MNP	Homozygous	N	QHD43423.2	1	c.604_605delAGinsTC	p.203	synonymous_variant	LOW	1.0	2982.21	3203	-0.00446678	184
Gamma	28881	GGG	AAC	MNP	Homozygous	N	QHD43423.2	1	c.608_610delGGGinsAAC	p.ArgGly203LysArg	missense_variant	MODERATE	1.0	2939.55	3195	0.00441496	184
Gamma	29580	C	T	SNP	Homozygous	ORF10	QHI42199.1	1	c.23C>T	p.Ala8Val	missense_variant	MODERATE	1.0	2967.92	5018	57.9623	184
Gamma	29834	T	A	SNP	Homozygous	S	QHD43416.1	-1	c.*4450T>A	.	downstream_gene_variant	MODIFIER	1.0	2327.64	313	0.00360177	184
Gamma	156	A	G	SNP	Homozygous	orf1ab	QHD43415.1	-1	c.-110A>G	.	upstream_gene_variant	MODIFIER	0.9975	2949.64	11429	-0.00104941	188
Gamma	241	C	T	SNP	Homozygous	orf1ab	QHD43415.1	-1	c.-25C>T	.	upstream_gene_variant	MODIFIER	1.0	2961.92	4567	46.4032	188
Gamma	733	T	C	SNP	Homozygous	orf1ab	QHD43415.1	1	c.468T>C	p.Asp156Asp	synonymous_variant	LOW	1.0	2967.45	9954	-0.00121056	188
Gamma	2445	C	T	SNP	Homozygous	orf1ab	QHD43415.1	1	c.2180C>T	p.Thr727Ile	missense_variant	MODERATE	1.0	2980.13	3084	-25.8263	188
Gamma	2749	C	T	SNP	Homozygous	orf1ab	QHD43415.1	1	c.2484C>T	p.Asp828Asp	synonymous_variant	LOW	1.0	2982.16	10179	58.3061	188
Gamma	3037	C	T	SNP	Homozygous	orf1ab	QHD43415.1	1	c.2772C>T	p.Phe924Phe	synonymous_variant	LOW	1.0	2944.59	7840	-16.1783	188
Gamma	3828	C	T	SNP	Homozygous	orf1ab	QHD43415.1	1	c.3563C>T	p.Ser1188Leu	missense_variant	MODERATE	1.0	2951.68	3565	0.0	188
Gamma	5648	A	C	SNP	Homozygous	orf1ab	QHD43415.1	1	c.5383A>C	p.Lys1795Gln	missense_variant	MODERATE	0.9975	2379.93	6438	0.0010083	188
Gamma	6319	A	G	SNP	Homozygous	orf1ab	QHD43415.1	1	c.6054A>G	p.Pro2018Pro	synonymous_variant	LOW	1.0	2970.39	7224	28.3834	188
Gamma	6613	A	G	SNP	Homozygous	orf1ab	QHD43415.1	1	c.6348A>G	p.Val2116Val	synonymous_variant	LOW	0.99	2869.26	1098	0.00448287	188
Gamma	9565	C	T	SNP	Homozygous	orf1ab	QHD43415.1	1	c.9300C>T	p.Phe3100Phe	synonymous_variant	LOW	1.0	2973.18	6155	-47.0611	188
Gamma	11287	GTCTGGTTTT	G	DEL	Homozygous	orf1ab	QHD43415.1	1	c.11023_11031delTCTGGTTTT	p.Ser3675_Phe3677del	conservative_inframe_deletion	MODERATE	1.0	2931.38	8879	-0.00454428	188
Gamma	12778	C	T	SNP	Homozygous	orf1ab	QHD43415.1	1	c.12513C>T	p.Tyr4171Tyr	synonymous_variant	LOW	1.0	2979.6	9389	27.2777	188
Gamma	13720	C	T	SNP	Homozygous	orf1ab	QHD43415.1	2	c.13456C>T	p.Pro4486Ser	missense_variant	MODERATE	0.9975	2951.91	3484	-31.5954	188
Gamma	13851	T	C	SNP	Homozygous	orf1ab	QHD43415.1	2	c.13587T>C	p.Gly4529Gly	synonymous_variant	LOW	1.0	2981.98	9162	-20.2479	188
Gamma	13860	C	T	SNP	Homozygous	orf1ab	QHD43415.1	2	c.13596C>T	p.Asp4532Asp	synonymous_variant	LOW	1.0	2982.21	9171	-9.77887	188
Gamma	14408	C	T	SNP	Homozygous	orf1ab	QHD43415.1	2	c.14144C>T	p.Pro4715Leu	missense_variant	MODERATE	1.0	2982.17	4529	39.5413	188
Gamma	17259	G	T	SNP	Homozygous	orf1ab	QHD43415.1	2	c.16995G>T	p.Glu5665Asp	missense_variant	MODERATE	1.0	2980.31	4121	-23.5745	188
Gamma	20055	A	G	SNP	Homozygous	orf1ab	QHD43415.1	2	c.19791A>G	p.Glu6597Glu	synonymous_variant	LOW	0.995	2352.16	6888	-19.8375	188
Gamma	21614	C	T	SNP	Homozygous	S	QHD43416.1	1	c.52C>T	p.Leu18Phe	missense_variant	MODERATE	0.9975	2946.51	4063	-41.4146	188
Gamma	21621	C	A	SNP	Homozygous	S	QHD43416.1	1	c.59C>A	p.Thr20Asn	missense_variant	MODERATE	0.9975	2948.93	4036	50.6013	188
Gamma	21638	C	T	SNP	Homozygous	S	QHD43416.1	1	c.76C>T	p.Pro26Ser	missense_variant	MODERATE	1.0	2972.2	4000	-67.0106	188
Gamma	21974	G	T	SNP	Homozygous	S	QHD43416.1	1	c.412G>T	p.Asp138Tyr	missense_variant	MODERATE	1.0	2982.2	3197	0.00432015	188
Gamma	22132	G	T	SNP	Homozygous	S	QHD43416.1	1	c.570G>T	p.Arg190Ser	missense_variant	MODERATE	0.989975	2857.97	8793	-0.514377	188
Gamma	22812	A	C	SNP	Homozygous	S	QHD43416.1	1	c.1250A>C	p.Lys417Thr	missense_variant	MODERATE	1.0	2982.17	6349	-15.4518	188
Gamma	23012	G	A	SNP	Homozygous	S	QHD43416.1	1	c.1450G>A	p.Glu484Lys	missense_variant	MODERATE	1.0	2977.59	7617	20.3395	188
Gamma	23063	A	T	SNP	Homozygous	S	QHD43416.1	1	c.1501A>T	p.Asn501Tyr	missense_variant	MODERATE	1.0	2981.57	3767	0.00104397	188
Gamma	23403	A	G	SNP	Homozygous	S	QHD43416.1	1	c.1841A>G	p.Asp614Gly	missense_variant	MODERATE	1.0	2975.02	9098	-33.2144	188
Gamma	23525	C	T	SNP	Homozygous	S	QHD43416.1	1	c.1963C>T	p.His655Tyr	missense_variant	MODERATE	1.0	2982.17	10363	-3.4077	188
Gamma	24642	C	T	SNP	Homozygous	S	QHD43416.1	1	c.3080C>T	p.Thr1027Ile	missense_variant	MODERATE	0.9975	2948.84	10124	68.7855	188
Gamma	25088	G	T	SNP	Homozygous	S	QHD43416.1	1	c.3526G>T	p.Val1176Phe	missense_variant	MODERATE	1.0	2967.64	5107	0.00345529	188
Gamma	26149	T	C	SNP	Homozygous	ORF3a	QHD43417.1	1	c.757T>C	p.Ser253Pro	missense_variant	MODERATE	1.0	2980.86	4754	26.0691	188
Gamma	28167	G	A	SNP	Homozygous	ORF8	QHD43422.1	1	c.274G>A	p.Glu92Lys	missense_variant	MODERATE	0.9725	2691.6	16601	0.00550587	188
Gamma	28262	G	GAACA	INS	Homozygous	N	QHD43423.2	-1	c.-12_-11insAACA	.	upstream_gene_variant	MODIFIER	0.885	2070.29	13557	0.0525564	188
Gamma	28512	C	G	SNP	Homozygous	N	QHD43423.2	1	c.239C>G	p.Pro80Arg	missense_variant	MODERATE	1.0	2982.2	5746	36.7214	188
Gamma	28877	AG	TC	MNP	Homozygous	N	QHD43423.2	1	c.604_605delAGinsTC	p.203	synonymous_variant	LOW	1.0	2981.63	5042	0.0	188
Gamma	28881	GGG	AAC	MNP	Homozygous	N	QHD43423.2	1	c.608_610delGGGinsAAC	p.ArgGly203LysArg	missense_variant	MODERATE	1.0	2967.9	5033	0.00354483	188
Gamma	29580	C	T	SNP	Homozygous	ORF10	QHI42199.1	1	c.23C>T	p.Ala8Val	missense_variant	MODERATE	0.997487	2917.13	5651	34.9648	188
Gamma	29834	T	A	SNP	Homozygous	S	QHD43416.1	-1	c.*4450T>A	.	downstream_gene_variant	MODIFIER	1.0	1344.83	178	0.0	188
B.1	224	T	C	SNP	Homozygous	orf1ab	QHD43415.1	-1	c.-42T>C	.	upstream_gene_variant	MODIFIER	0.9975	2948.9	6651	-4.4493	9
B.1	241	C	T	SNP	Homozygous	orf1ab	QHD43415.1	-1	c.-25C>T	.	upstream_gene_variant	MODIFIER	0.997475	2904.06	3127	-15.8918	9
B.1	445	T	C	SNP	Homozygous	orf1ab	QHD43415.1	1	c.180T>C	p.Val60Val	synonymous_variant	LOW	0.994975	2344.53	8734	21.7024	9
B.1	3037	C	T	SNP	Homozygous	orf1ab	QHD43415.1	1	c.2772C>T	p.Phe924Phe	synonymous_variant	LOW	0.997494	2918.88	7130	-46.3538	9
B.1	5170	C	T	SNP	Homozygous	orf1ab	QHD43415.1	1	c.4905C>T	p.Tyr1635Tyr	synonymous_variant	LOW	1.0	2966.15	2047	45.6274	9
B.1	6286	C	T	SNP	Homozygous	orf1ab	QHD43415.1	1	c.6021C>T	p.Thr2007Thr	synonymous_variant	LOW	0.997487	2368.12	3629	-30.3845	9
B.1	7068	A	G	SNP	Homozygous	orf1ab	QHD43415.1	1	c.6803A>G	p.Glu2268Gly	missense_variant	MODERATE	1.0	2982.0	5382	-28.8886	9
B.1	8140	C	T	SNP	Homozygous	orf1ab	QHD43415.1	1	c.7875C>T	p.Ser2625Ser	synonymous_variant	LOW	0.985	2814.93	7016	-0.00273155	9
B.1	11132	G	T	SNP	Homozygous	orf1ab	QHD43415.1	1	c.10867G>T	p.Ala3623Ser	missense_variant	MODERATE	1.0	2974.62	2988	3.8204	9
B.1	14408	C	T	SNP	Homozygous	orf1ab	QHD43415.1	2	c.14144C>T	p.Pro4715Leu	missense_variant	MODERATE	1.0	2977.25	3534	92.2152	9
B.1	21255	G	C	SNP	Homozygous	orf1ab	QHD43415.1	2	c.20991G>C	p.Ala6997Ala	synonymous_variant	LOW	1.0	2973.54	2116	0.00555117	9
B.1	22227	C	T	SNP	Homozygous	S	QHD43416.1	1	c.665C>T	p.Ala222Val	missense_variant	MODERATE	1.0	2981.58	3685	-66.4712	9
B.1	23403	A	G	SNP	Homozygous	S	QHD43416.1	1	c.1841A>G	p.Asp614Gly	missense_variant	MODERATE	1.0	2978.97	5317	-35.9986	9
B.1	23587	G	T	SNP	Homozygous	S	QHD43416.1	1	c.2025G>T	p.Gln675His	missense_variant	MODERATE	0.9975	2379.93	5244	0.0	9
B.1	26801	C	G	SNP	Homozygous	M	QHD43419.1	1	c.279C>G	p.Leu93Leu	synonymous_variant	LOW	1.0	2967.34	3020	0.0	9
B.1	27213	C	T	SNP	Homozygous	ORF6	QHD43420.1	1	c.12C>T	p.Leu4Leu	synonymous_variant	LOW	0.997494	2942.6	4267	-97.1323	9
B.1	27263	CTTTTAAAGTTTCCATTTGGAATCTTGA	C	DEL	Heterozygous	ORF6	QHD43420.1	1	c.65_91delTTAAAGTTTCCATTTGGAATCTTGATT	p.Phe22_Asp30del	disruptive_inframe_deletion	MODERATE	0.387013	211943	6323	0.00962922	9
B.1	27982	C	T	SNP	Homozygous	ORF8	QHD43422.1	1	c.89C>T	p.Pro30Leu	missense_variant	MODERATE	1.0	2982.21	16546	-28.1477	9
B.1	28932	C	T	SNP	Homozygous	N	QHD43423.2	1	c.659C>T	p.Ala220Val	missense_variant	MODERATE	1.0	2954.75	10036	-23.8528	9
B.1	29645	G	T	SNP	Homozygous	ORF10	QHI42199.1	1	c.88G>T	p.Val30Leu	missense_variant	MODERATE	1.0	2982.2	10229	-0.00338043	9
B.1	241	C	T	SNP	Homozygous	orf1ab	QHD43415.1	-1	c.-25C>T	.	upstream_gene_variant	MODIFIER	1.0	2958.04	3506	-0.00369728	12
B.1	664	C	T	SNP	Homozygous	orf1ab	QHD43415.1	1	c.399C>T	p.Gly133Gly	synonymous_variant	LOW	0.9975	2949.82	7260	33.0575	12
B.1	3037	C	T	SNP	Homozygous	orf1ab	QHD43415.1	1	c.2772C>T	p.Phe924Phe	synonymous_variant	LOW	1.0	2949.35	6952	3.32882	12
B.1	3096	C	T	SNP	Homozygous	orf1ab	QHD43415.1	1	c.2831C>T	p.Ser944Leu	missense_variant	MODERATE	0.9975	2948.9	8040	-14.8458	12
B.1	4300	G	T	SNP	Homozygous	orf1ab	QHD43415.1	1	c.4035G>T	p.Val1345Val	synonymous_variant	LOW	1.0	2960.31	7747	0.0	12
B.1	6472	C	T	SNP	Homozygous	orf1ab	QHD43415.1	1	c.6207C>T	p.Thr2069Thr	synonymous_variant	LOW	1.0	2955.51	5149	-1.51016	12
B.1	6865	G	A	SNP	Homozygous	orf1ab	QHD43415.1	1	c.6600G>A	p.Lys2200Lys	synonymous_variant	LOW	1.0	2906.21	1864	-46.3872	12
B.1	7767	T	C	SNP	Homozygous	orf1ab	QHD43415.1	1	c.7502T>C	p.Ile2501Thr	missense_variant	MODERATE	0.9975	2948.87	3514	29.7668	12
B.1	8047	C	T	SNP	Homozygous	orf1ab	QHD43415.1	1	c.7782C>T	p.Tyr2594Tyr	synonymous_variant	LOW	1.0	2974.6	3757	2.3115	12
B.1	11083	G	T	SNP	Homozygous	orf1ab	QHD43415.1	1	c.10818G>T	p.Leu3606Phe	missense_variant	MODERATE	1.0	2797.16	7116	-28.2889	12
B.1	12741	C	T	SNP	Homozygous	orf1ab	QHD43415.1	1	c.12476C>T	p.Thr4159Ile	missense_variant	MODERATE	1.0	2982.1	4796	-37.2984	12
B.1	13694	C	T	SNP	Homozygous	orf1ab	QHD43415.1	2	c.13430C>T	p.Thr4477Ile	missense_variant	MODERATE	1.0	2957.73	4744	0.00401071	12
B.1	14408	C	T	SNP	Homozygous	orf1ab	QHD43415.1	2	c.14144C>T	p.Pro4715Leu	missense_variant	MODERATE	0.995	2919.68	3715	-66.7566	12
B.1	16917	G	T	SNP	Homozygous	orf1ab	QHD43415.1	2	c.16653G>T	p.Leu5551Leu	synonymous_variant	LOW	0.997481	2917.12	6640	0.0	12
B.1	17104	C	T	SNP	Homozygous	orf1ab	QHD43415.1	2	c.16840C>T	p.His5614Tyr	missense_variant	MODERATE	1.0	2982.21	2419	0.00377676	12
B.1	20268	A	G	SNP	Homozygous	orf1ab	QHD43415.1	2	c.20004A>G	p.Leu6668Leu	synonymous_variant	LOW	0.9975	2926.83	3003	-22.5974	12
B.1	21764	ATACATG	A	DEL	Homozygous	S	QHD43416.1	1	c.204_209delACATGT	p.His69_Val70del	disruptive_inframe_deletion	MODERATE	1.0	2970.36	3826	0.0	12
B.1	22312	T	A	SNP	Homozygous	S	QHD43416.1	1	c.750T>A	p.Thr250Thr	synonymous_variant	LOW	0.9975	2948.88	7738	-0.00173877	12
B.1	22554	A	C	SNP	Homozygous	S	QHD43416.1	1	c.992A>C	p.Asn331Thr	missense_variant	MODERATE	1.0	2982.19	4887	-18.6672	12
B.1	22879	C	A	SNP	Homozygous	S	QHD43416.1	1	c.1317C>A	p.Asn439Lys	missense_variant	MODERATE	1.0	2973.13	6696	9.35353	12
B.1	23403	A	G	SNP	Homozygous	S	QHD43416.1	1	c.1841A>G	p.Asp614Gly	missense_variant	MODERATE	1.0	2948.05	7668	-39.0846	12
B.1	27800	C	A	SNP	Homozygous	ORF8	QHD43422.1	-1	c.-94C>A	.	upstream_gene_variant	MODIFIER	1.0	2982.2	28711	-1.6047	12
B.1	28975	G	A	SNP	Homozygous	N	QHD43423.2	1	c.702G>A	p.Met234Ile	missense_variant	MODERATE	1.0	2974.71	13936	-0.928396	12
B.1	29734	G	C	SNP	Homozygous	S	QHD43416.1	-1	c.*4350G>C	.	downstream_gene_variant	MODIFIER	1.0	2965.07	11749	0.0	12
B.1	241	C	T	SNP	Homozygous	orf1ab	QHD43415.1	-1	c.-25C>T	.	upstream_gene_variant	MODIFIER	1.0	2959.29	5007	5.86104	24
B.1	445	T	C	SNP	Homozygous	orf1ab	QHD43415.1	1	c.180T>C	p.Val60Val	synonymous_variant	LOW	1.0	2982.21	12494	7.36472	24
B.1	3037	C	T	SNP	Homozygous	orf1ab	QHD43415.1	1	c.2772C>T	p.Phe924Phe	synonymous_variant	LOW	0.9975	2913.98	8743	-40.0144	24
B.1	5170	C	T	SNP	Homozygous	orf1ab	QHD43415.1	1	c.4905C>T	p.Tyr1635Tyr	synonymous_variant	LOW	0.9975	2948.88	3539	12.6588	24
B.1	6286	C	T	SNP	Homozygous	orf1ab	QHD43415.1	1	c.6021C>T	p.Thr2007Thr	synonymous_variant	LOW	0.997494	2373.82	4463	-6.99342	24
B.1	6473	G	A	SNP	Homozygous	orf1ab	QHD43415.1	1	c.6208G>A	p.Glu2070Lys	missense_variant	MODERATE	1.0	2982.2	4390	0.00456672	24
B.1	8140	C	T	SNP	Homozygous	orf1ab	QHD43415.1	1	c.7875C>T	p.Ser2625Ser	synonymous_variant	LOW	1.0	2981.96	9469	-0.00285991	24
B.1	11132	G	T	SNP	Homozygous	orf1ab	QHD43415.1	1	c.10867G>T	p.Ala3623Ser	missense_variant	MODERATE	1.0	2967.3	4636	40.3004	24
B.1	14408	C	T	SNP	Homozygous	orf1ab	QHD43415.1	2	c.14144C>T	p.Pro4715Leu	missense_variant	MODERATE	0.9975	2948.79	5345	-49.4794	24
B.1	21255	G	C	SNP	Homozygous	orf1ab	QHD43415.1	2	c.20991G>C	p.Ala6997Ala	synonymous_variant	LOW	1.0	2982.05	2014	-45.1242	24
B.1	22227	C	T	SNP	Homozygous	S	QHD43416.1	1	c.665C>T	p.Ala222Val	missense_variant	MODERATE	1.0	2964.41	5108	-2.1062	24
B.1	23403	A	G	SNP	Homozygous	S	QHD43416.1	1	c.1841A>G	p.Asp614Gly	missense_variant	MODERATE	1.0	2981.86	9612	-39.3183	24
B.1	23587	G	T	SNP	Homozygous	S	QHD43416.1	1	c.2025G>T	p.Gln675His	missense_variant	MODERATE	1.0	2974.77	9378	-9.99057	24
B.1	26801	C	G	SNP	Homozygous	M	QHD43419.1	1	c.279C>G	p.Leu93Leu	synonymous_variant	LOW	1.0	2982.21	4070	0.00053341	24
B.1	26972	T	C	SNP	Homozygous	M	QHD43419.1	1	c.450T>C	p.Arg150Arg	synonymous_variant	LOW	1.0	2982.21	11130	-14.1879	24
B.1	27982	C	T	SNP	Homozygous	ORF8	QHD43422.1	1	c.89C>T	p.Pro30Leu	missense_variant	MODERATE	1.0	2982.21	19502	-0.51881	24
B.1	28932	C	T	SNP	Homozygous	N	QHD43423.2	1	c.659C>T	p.Ala220Val	missense_variant	MODERATE	0.997481	2920.83	9777	-65.0099	24
B.1	29645	G	T	SNP	Homozygous	ORF10	QHI42199.1	1	c.88G>T	p.Val30Leu	missense_variant	MODERATE	1.0	2977.17	10239	0.0	24
Alpha	241	C	T	SNP	Homozygous	orf1ab	QHD43415.1	-1	c.-25C>T	.	upstream_gene_variant	MODIFIER	1.0	2958.61	1608	-51.4223	30
Alpha	913	C	T	SNP	Homozygous	orf1ab	QHD43415.1	1	c.648C>T	p.Ser216Ser	synonymous_variant	LOW	1.0	2974.77	9155	19.4669	30
Alpha	2470	C	T	SNP	Homozygous	orf1ab	QHD43415.1	1	c.2205C>T	p.Ala735Ala	synonymous_variant	LOW	0.995	2919.66	3940	38.8089	30
Alpha	3037	C	T	SNP	Homozygous	orf1ab	QHD43415.1	1	c.2772C>T	p.Phe924Phe	synonymous_variant	LOW	1.0	2953.42	4901	18.1984	30
Alpha	3267	C	T	SNP	Homozygous	orf1ab	QHD43415.1	1	c.3002C>T	p.Thr1001Ile	missense_variant	MODERATE	1.0	2972.56	3816	-26.2371	30
Alpha	5388	C	A	SNP	Homozygous	orf1ab	QHD43415.1	1	c.5123C>A	p.Ala1708Asp	missense_variant	MODERATE	0.997481	2905.3	3682	0.483342	30
Alpha	5986	C	T	SNP	Homozygous	orf1ab	QHD43415.1	1	c.5721C>T	p.Phe1907Phe	synonymous_variant	LOW	1.0	2982.21	1743	-0.00364632	30
Alpha	6954	T	C	SNP	Homozygous	orf1ab	QHD43415.1	1	c.6689T>C	p.Ile2230Thr	missense_variant	MODERATE	0.995	2919.66	2522	-84.8318	30
Alpha	11083	G	T	SNP	Homozygous	orf1ab	QHD43415.1	1	c.10818G>T	p.Leu3606Phe	missense_variant	MODERATE	1.0	2889.31	3396	-28.8995	30
Alpha	11287	GTCTGGTTTT	G	DEL	Homozygous	orf1ab	QHD43415.1	1	c.11023_11031delTCTGGTTTT	p.Ser3675_Phe3677del	conservative_inframe_deletion	MODERATE	1.0	2908.37	3428	0.0	30
Alpha	13536	C	T	SNP	Homozygous	orf1ab	QHD43415.1	2	c.13272C>T	p.Tyr4424Tyr	synonymous_variant	LOW	1.0	2975.18	1458	58.6138	30
Alpha	14408	C	T	SNP	Homozygous	orf1ab	QHD43415.1	2	c.14144C>T	p.Pro4715Leu	missense_variant	MODERATE	0.995	2917.51	2237	81.3717	30
Alpha	14676	C	T	SNP	Homozygous	orf1ab	QHD43415.1	2	c.14412C>T	p.Pro4804Pro	synonymous_variant	LOW	1.0	2982.19	2419	94.6711	30
Alpha	15279	C	T	SNP	Homozygous	orf1ab	QHD43415.1	2	c.15015C>T	p.His5005His	synonymous_variant	LOW	0.9925	2891.89	1853	88.6649	30
Alpha	16176	T	C	SNP	Homozygous	orf1ab	QHD43415.1	2	c.15912T>C	p.Thr5304Thr	synonymous_variant	LOW	0.9975	2379.88	4413	3.83154	30
Alpha	21764	ATACATG	A	DEL	Homozygous	S	QHD43416.1	1	c.204_209delACATGT	p.His69_Val70del	disruptive_inframe_deletion	MODERATE	1.0	2959.9	3000	-0.00494495	30
Alpha	21990	TTTA	T	DEL	Homozygous	S	QHD43416.1	1	c.432_434delTTA	p.Tyr145del	disruptive_inframe_deletion	MODERATE	1.0	2966.86	3084	0.0	30
Alpha	23063	A	T	SNP	Homozygous	S	QHD43416.1	1	c.1501A>T	p.Asn501Tyr	missense_variant	MODERATE	0.9925	2892.34	2046	-71.5289	30
Alpha	23271	C	A	SNP	Homozygous	S	QHD43416.1	1	c.1709C>A	p.Ala570Asp	missense_variant	MODERATE	1.0	2979.09	5370	17.5556	30
Alpha	23403	A	G	SNP	Homozygous	S	QHD43416.1	1	c.1841A>G	p.Asp614Gly	missense_variant	MODERATE	1.0	2979.13	6134	-32.8917	30
Alpha	23604	C	A	SNP	Homozygous	S	QHD43416.1	1	c.2042C>A	p.Pro681His	missense_variant	MODERATE	1.0	2969.39	5147	36.9399	30
Alpha	23709	C	T	SNP	Homozygous	S	QHD43416.1	1	c.2147C>T	p.Thr716Ile	missense_variant	MODERATE	1.0	2982.2	3704	-5.2804	30
Alpha	24506	T	G	SNP	Homozygous	S	QHD43416.1	1	c.2944T>G	p.Ser982Ala	missense_variant	MODERATE	0.994987	2914.07	6938	-84.4879	30
Alpha	24914	G	C	SNP	Homozygous	S	QHD43416.1	1	c.3352G>C	p.Asp1118His	missense_variant	MODERATE	1.0	2982.21	3954	-0.00574225	30
Alpha	27513	C	T	SNP	Homozygous	ORF7a	QHD43421.1	1	c.120C>T	p.Tyr40Tyr	synonymous_variant	LOW	1.0	2982.21	10619	32.2828	30
Alpha	27972	C	T	SNP	Homozygous	ORF8	QHD43422.1	1	c.79C>T	p.Gln27*	stop_gained	HIGH	1.0	2975.06	14577	39.9639	30
Alpha	28048	G	T	SNP	Homozygous	ORF8	QHD43422.1	1	c.155G>T	p.Arg52Ile	missense_variant	MODERATE	0.9975	2950.52	14684	6.41655	30
Alpha	28087	C	T	SNP	Homozygous	ORF8	QHD43422.1	1	c.194C>T	p.Ala65Val	missense_variant	MODERATE	0.9975	2948.89	7229	-0.00244618	30
Alpha	28111	A	G	SNP	Homozygous	ORF8	QHD43422.1	1	c.218A>G	p.Tyr73Cys	missense_variant	MODERATE	1.0	2982.21	7191	14.5319	30
Alpha	28270	TA	T	DEL	Homozygous	N	QHD43423.2	-1	c.-3delA	.	upstream_gene_variant	MODIFIER	1.0	2310.29	18567	0.0696139	30
Alpha	28280	GAT	CTA	MNP	Homozygous	N	QHD43423.2	1	c.7_9delGATinsCTA	p.Asp3Leu	missense_variant	MODERATE	1.0	2959.95	18485	0.0	30
Alpha	28881	GGG	AAC	MNP	Homozygous	N	QHD43423.2	1	c.608_610delGGGinsAAC	p.ArgGly203LysArg	missense_variant	MODERATE	1.0	2945.03	12800	-0.00435328	30
Alpha	28977	C	T	SNP	Homozygous	N	QHD43423.2	1	c.704C>T	p.Ser235Phe	missense_variant	MODERATE	1.0	2974.77	12604	17.0532	30
Alpha	29708	C	T	SNP	Homozygous	S	QHD43416.1	-1	c.*4324C>T	.	downstream_gene_variant	MODIFIER	1.0	2955.63	28398	-38.0265	30
Alpha	241	C	T	SNP	Homozygous	orf1ab	QHD43415.1	-1	c.-25C>T	.	upstream_gene_variant	MODIFIER	1.0	2979.77	3328	-51.6193	39
Alpha	913	C	T	SNP	Homozygous	orf1ab	QHD43415.1	1	c.648C>T	p.Ser216Ser	synonymous_variant	LOW	0.9925	2891.96	7285	-51.2283	39
Alpha	3037	C	T	SNP	Homozygous	orf1ab	QHD43415.1	1	c.2772C>T	p.Phe924Phe	synonymous_variant	LOW	1.0	2945.05	7765	5.25119	39
Alpha	3267	C	T	SNP	Homozygous	orf1ab	QHD43415.1	1	c.3002C>T	p.Thr1001Ile	missense_variant	MODERATE	0.9975	2948.62	6385	-50.2562	39
Alpha	3638	G	T	SNP	Homozygous	orf1ab	QHD43415.1	1	c.3373G>T	p.Gly1125Cys	missense_variant	MODERATE	1.0	2967.33	7717	-26.7803	39
Alpha	5077	T	C	SNP	Homozygous	orf1ab	QHD43415.1	1	c.4812T>C	p.Val1604Val	synonymous_variant	LOW	1.0	2982.2	5561	0.183625	39
Alpha	5388	C	A	SNP	Homozygous	orf1ab	QHD43415.1	1	c.5123C>A	p.Ala1708Asp	missense_variant	MODERATE	1.0	2981.92	6039	-31.7537	39
Alpha	5986	C	T	SNP	Homozygous	orf1ab	QHD43415.1	1	c.5721C>T	p.Phe1907Phe	synonymous_variant	LOW	1.0	2980.08	3940	23.4186	39
Alpha	6954	T	C	SNP	Homozygous	orf1ab	QHD43415.1	1	c.6689T>C	p.Ile2230Thr	missense_variant	MODERATE	1.0	2982.21	6442	-0.00177067	39
Alpha	8290	C	T	SNP	Homozygous	orf1ab	QHD43415.1	1	c.8025C>T	p.Leu2675Leu	synonymous_variant	LOW	1.0	2956.81	8037	-0.307612	39
Alpha	10507	C	T	SNP	Homozygous	orf1ab	QHD43415.1	1	c.10242C>T	p.Asn3414Asn	synonymous_variant	LOW	0.995	2919.65	9749	-3.66975	39
Alpha	11164	T	C	SNP	Homozygous	orf1ab	QHD43415.1	1	c.10899T>C	p.His3633His	synonymous_variant	LOW	0.9975	2948.6	8409	-0.00167306	39
Alpha	11287	GTCTGGTTTT	G	DEL	Homozygous	orf1ab	QHD43415.1	1	c.11023_11031delTCTGGTTTT	p.Ser3675_Phe3677del	conservative_inframe_deletion	MODERATE	1.0	2967.3	7883	0.0	39
Alpha	13059	C	T	SNP	Homozygous	orf1ab	QHD43415.1	1	c.12794C>T	p.Thr4265Ile	missense_variant	MODERATE	1.0	2981.99	3751	-49.0151	39
Alpha	14408	C	T	SNP	Homozygous	orf1ab	QHD43415.1	2	c.14144C>T	p.Pro4715Leu	missense_variant	MODERATE	0.995	2919.58	4816	37.7023	39
Alpha	14646	T	A	SNP	Homozygous	orf1ab	QHD43415.1	2	c.14382T>A	p.Thr4794Thr	synonymous_variant	LOW	1.0	2956.02	3479	27.6617	39
Alpha	14676	C	T	SNP	Homozygous	orf1ab	QHD43415.1	2	c.14412C>T	p.Pro4804Pro	synonymous_variant	LOW	0.994987	2911.9	4102	31.9687	39
Alpha	15279	C	T	SNP	Homozygous	orf1ab	QHD43415.1	2	c.15015C>T	p.His5005His	synonymous_variant	LOW	0.9975	2948.75	4622	-0.00104543	39
Alpha	16176	T	C	SNP	Homozygous	orf1ab	QHD43415.1	2	c.15912T>C	p.Thr5304Thr	synonymous_variant	LOW	1.0	2977.41	8964	-43.9619	39
Alpha	21764	ATACATG	A	DEL	Homozygous	S	QHD43416.1	1	c.204_209delACATGT	p.His69_Val70del	disruptive_inframe_deletion	MODERATE	1.0	2956.39	6622	-0.00407361	39
Alpha	21990	TTTA	T	DEL	Homozygous	S	QHD43416.1	1	c.432_434delTTA	p.Tyr145del	disruptive_inframe_deletion	MODERATE	1.0	2960.53	5652	0.0	39
Alpha	23063	A	T	SNP	Homozygous	S	QHD43416.1	1	c.1501A>T	p.Asn501Tyr	missense_variant	MODERATE	0.995	2920.94	3259	0.990326	39
Alpha	23271	C	A	SNP	Homozygous	S	QHD43416.1	1	c.1709C>A	p.Ala570Asp	missense_variant	MODERATE	1.0	2974.76	7068	-1.3345	39
Alpha	23403	A	G	SNP	Homozygous	S	QHD43416.1	1	c.1841A>G	p.Asp614Gly	missense_variant	MODERATE	1.0	2979.24	7955	-13.2129	39
Alpha	23604	C	A	SNP	Homozygous	S	QHD43416.1	1	c.2042C>A	p.Pro681His	missense_variant	MODERATE	1.0	2967.33	5865	-16.2305	39
Alpha	23709	C	T	SNP	Homozygous	S	QHD43416.1	1	c.2147C>T	p.Thr716Ile	missense_variant	MODERATE	1.0	2982.19	4388	0.058889	39
Alpha	23733	C	T	SNP	Homozygous	S	QHD43416.1	1	c.2171C>T	p.Thr724Ile	missense_variant	MODERATE	0.997494	2941.4	3254	1.20568	39
Alpha	24506	T	G	SNP	Homozygous	S	QHD43416.1	1	c.2944T>G	p.Ser982Ala	missense_variant	MODERATE	0.9975	2948.12	8701	-82.2327	39
Alpha	24914	G	C	SNP	Homozygous	S	QHD43416.1	1	c.3352G>C	p.Asp1118His	missense_variant	MODERATE	1.0	2974.77	7318	12.6845	39
Alpha	27972	C	T	SNP	Homozygous	ORF8	QHD43422.1	1	c.79C>T	p.Gln27*	stop_gained	HIGH	1.0	2974.1	16032	11.7648	39
Alpha	28048	G	T	SNP	Homozygous	ORF8	QHD43422.1	1	c.155G>T	p.Arg52Ile	missense_variant	MODERATE	1.0	2982.21	16193	0.0	39
Alpha	28111	A	G	SNP	Homozygous	ORF8	QHD43422.1	1	c.218A>G	p.Tyr73Cys	missense_variant	MODERATE	1.0	2974.6	7771	41.6352	39
Alpha	28270	TA	T	DEL	Homozygous	N	QHD43423.2	-1	c.-3delA	.	upstream_gene_variant	MODIFIER	1.0	2307.52	8845	0.0966927	39
Alpha	28280	GAT	CTA	MNP	Homozygous	N	QHD43423.2	1	c.7_9delGATinsCTA	p.Asp3Leu	missense_variant	MODERATE	1.0	2979.58	8801	-0.00464433	39
Alpha	28657	C	T	SNP	Homozygous	N	QHD43423.2	1	c.384C>T	p.Asp128Asp	synonymous_variant	LOW	1.0	2982.07	14082	-2.88228	39
Alpha	28690	G	C	SNP	Homozygous	N	QHD43423.2	1	c.417G>C	p.Leu139Phe	missense_variant	MODERATE	1.0	2982.19	14229	-0.54476	39
Alpha	28881	GGG	AAC	MNP	Homozygous	N	QHD43423.2	1	c.608_610delGGGinsAAC	p.ArgGly203LysArg	missense_variant	MODERATE	1.0	2974.82	4681	0.00406798	39
Alpha	28977	C	T	SNP	Homozygous	N	QHD43423.2	1	c.704C>T	p.Ser235Phe	missense_variant	MODERATE	0.997494	2941.48	4566	20.3696	39
Alpha	241	C	T	SNP	Homozygous	orf1ab	QHD43415.1	-1	c.-25C>T	.	upstream_gene_variant	MODIFIER	1.0	2945.38	4255	-19.5218	57
Alpha	335	C	T	SNP	Heterozygous	orf1ab	QHD43415.1	1	c.70C>T	p.Arg24Cys	missense_variant	MODERATE	0.2275	21376	14527	-0.00543812	57
Alpha	913	C	T	SNP	Homozygous	orf1ab	QHD43415.1	1	c.648C>T	p.Ser216Ser	synonymous_variant	LOW	1.0	2974.33	10571	21.4349	57
Alpha	3037	C	T	SNP	Homozygous	orf1ab	QHD43415.1	1	c.2772C>T	p.Phe924Phe	synonymous_variant	LOW	1.0	2961.88	7519	-72.6282	57
Alpha	3267	C	T	SNP	Homozygous	orf1ab	QHD43415.1	1	c.3002C>T	p.Thr1001Ile	missense_variant	MODERATE	0.9975	2948.01	4287	19.9605	57
Alpha	5388	C	A	SNP	Homozygous	orf1ab	QHD43415.1	1	c.5123C>A	p.Ala1708Asp	missense_variant	MODERATE	0.997487	2936.1	5716	-3.68924	57
Alpha	5986	C	T	SNP	Homozygous	orf1ab	QHD43415.1	1	c.5721C>T	p.Phe1907Phe	synonymous_variant	LOW	0.997494	2932.04	4095	5.9312	57
Alpha	6954	T	C	SNP	Homozygous	orf1ab	QHD43415.1	1	c.6689T>C	p.Ile2230Thr	missense_variant	MODERATE	0.9975	2948.9	4352	-0.00537342	57
Alpha	7104	C	T	SNP	Homozygous	orf1ab	QHD43415.1	1	c.6839C>T	p.Thr2280Ile	missense_variant	MODERATE	0.9975	2948.91	2620	32.3686	57
Alpha	8603	T	C	SNP	Homozygous	orf1ab	QHD43415.1	1	c.8338T>C	p.Phe2780Leu	missense_variant	MODERATE	0.99	2830.55	6782	53.3452	57
Alpha	11083	G	T	SNP	Homozygous	orf1ab	QHD43415.1	1	c.10818G>T	p.Leu3606Phe	missense_variant	MODERATE	1.0	2742.48	6943	0.00336763	57
Alpha	11287	GTCTGGTTTT	G	DEL	Homozygous	orf1ab	QHD43415.1	1	c.11023_11031delTCTGGTTTT	p.Ser3675_Phe3677del	conservative_inframe_deletion	MODERATE	0.997481	2929.58	7280	-13.1527	57
Alpha	14408	C	T	SNP	Homozygous	orf1ab	QHD43415.1	2	c.14144C>T	p.Pro4715Leu	missense_variant	MODERATE	0.994987	2912.25	3412	-0.00151013	57
Alpha	14676	C	T	SNP	Homozygous	orf1ab	QHD43415.1	2	c.14412C>T	p.Pro4804Pro	synonymous_variant	LOW	0.9975	2946.69	5471	14.9529	57
Alpha	15279	C	T	SNP	Homozygous	orf1ab	QHD43415.1	2	c.15015C>T	p.His5005His	synonymous_variant	LOW	1.0	2982.21	2402	22.6289	57
Alpha	16176	T	C	SNP	Homozygous	orf1ab	QHD43415.1	2	c.15912T>C	p.Thr5304Thr	synonymous_variant	LOW	0.9975	2360.51	6526	-0.7794	57
Alpha	17615	A	G	SNP	Homozygous	orf1ab	QHD43415.1	2	c.17351A>G	p.Lys5784Arg	missense_variant	MODERATE	0.995	2919.63	3943	-0.00210139	57
Alpha	21764	ATACATG	A	DEL	Homozygous	S	QHD43416.1	1	c.204_209delACATGT	p.His69_Val70del	disruptive_inframe_deletion	MODERATE	1.0	2944.82	9033	10.7486	57
Alpha	21990	TTTA	T	DEL	Homozygous	S	QHD43416.1	1	c.432_434delTTA	p.Tyr145del	disruptive_inframe_deletion	MODERATE	1.0	2941.72	7612	-0.170418	57
Alpha	22249	G	T	SNP	Homozygous	S	QHD43416.1	1	c.687G>T	p.Leu229Phe	missense_variant	MODERATE	1.0	2980.01	11232	-8.93595	57
Alpha	23063	A	T	SNP	Homozygous	S	QHD43416.1	1	c.1501A>T	p.Asn501Tyr	missense_variant	MODERATE	0.9975	2379.9	4650	44.4639	57
Alpha	23271	C	A	SNP	Homozygous	S	QHD43416.1	1	c.1709C>A	p.Ala570Asp	missense_variant	MODERATE	1.0	2974.76	9824	17.9966	57
Alpha	23403	A	G	SNP	Homozygous	S	QHD43416.1	1	c.1841A>G	p.Asp614Gly	missense_variant	MODERATE	1.0	2972.18	12365	-7.94764	57
Alpha	23604	C	A	SNP	Homozygous	S	QHD43416.1	1	c.2042C>A	p.Pro681His	missense_variant	MODERATE	1.0	2959.72	12213	-37.1127	57
Alpha	23709	C	T	SNP	Homozygous	S	QHD43416.1	1	c.2147C>T	p.Thr716Ile	missense_variant	MODERATE	1.0	2982.17	9892	22.5491	57
Alpha	24506	T	G	SNP	Homozygous	S	QHD43416.1	1	c.2944T>G	p.Ser982Ala	missense_variant	MODERATE	0.9975	2922.87	15040	-42.1806	57
Alpha	24844	C	T	SNP	Homozygous	S	QHD43416.1	1	c.3282C>T	p.Val1094Val	synonymous_variant	LOW	0.9975	2948.91	4232	-56.4481	57
Alpha	24914	G	C	SNP	Homozygous	S	QHD43416.1	1	c.3352G>C	p.Asp1118His	missense_variant	MODERATE	1.0	2982.21	4634	43.5629	57
Alpha	25287	G	A	SNP	Homozygous	S	QHD43416.1	1	c.3725G>A	p.Ser1242Asn	missense_variant	MODERATE	0.9975	2951.02	9505	12.0657	57
Alpha	25437	G	T	SNP	Homozygous	ORF3a	QHD43417.1	1	c.45G>T	p.Leu15Phe	missense_variant	MODERATE	1.0	2960.57	16883	1.0338	57
Alpha	27972	C	T	SNP	Homozygous	ORF8	QHD43422.1	1	c.79C>T	p.Gln27*	stop_gained	HIGH	1.0	2974.39	39947	-7.99746	57
Alpha	28048	G	T	SNP	Homozygous	ORF8	QHD43422.1	1	c.155G>T	p.Arg52Ile	missense_variant	MODERATE	1.0	2974.77	40441	-9.72861	57
Alpha	28111	A	G	SNP	Homozygous	ORF8	QHD43422.1	1	c.218A>G	p.Tyr73Cys	missense_variant	MODERATE	0.997494	2941.49	19343	15.0093	57
Alpha	28270	TA	T	DEL	Homozygous	N	QHD43423.2	-1	c.-3delA	.	upstream_gene_variant	MODIFIER	1.0	2284.69	35763	0.0550543	57
Alpha	28280	GAT	CTA	MNP	Homozygous	N	QHD43423.2	1	c.7_9delGATinsCTA	p.Asp3Leu	missense_variant	MODERATE	1.0	2960.5	35580	-20.0244	57
Alpha	28881	GGG	AAC	MNP	Homozygous	N	QHD43423.2	1	c.608_610delGGGinsAAC	p.ArgGly203LysArg	missense_variant	MODERATE	1.0	2959.9	18915	-9.96245	57
Alpha	28977	C	T	SNP	Homozygous	N	QHD43423.2	1	c.704C>T	p.Ser235Phe	missense_variant	MODERATE	0.997487	2934.78	18478	-22.4667	57
Alpha	241	C	T	SNP	Homozygous	orf1ab	QHD43415.1	-1	c.-25C>T	.	upstream_gene_variant	MODIFIER	1.0	2963.72	4610	74.8155	61
Alpha	913	C	T	SNP	Homozygous	orf1ab	QHD43415.1	1	c.648C>T	p.Ser216Ser	synonymous_variant	LOW	0.9975	2948.9	8917	57.9034	61
Alpha	3037	C	T	SNP	Homozygous	orf1ab	QHD43415.1	1	c.2772C>T	p.Phe924Phe	synonymous_variant	LOW	1.0	2964.35	6693	16.1362	61
Alpha	3267	C	T	SNP	Homozygous	orf1ab	QHD43415.1	1	c.3002C>T	p.Thr1001Ile	missense_variant	MODERATE	0.9975	2948.9	6352	52.1502	61
Alpha	3933	A	C	SNP	Homozygous	orf1ab	QHD43415.1	1	c.3668A>C	p.Glu1223Ala	missense_variant	MODERATE	1.0	2954.99	6412	0.00112861	61
Alpha	5388	C	A	SNP	Homozygous	orf1ab	QHD43415.1	1	c.5123C>A	p.Ala1708Asp	missense_variant	MODERATE	1.0	2974.88	5574	17.6688	61
Alpha	5986	C	T	SNP	Homozygous	orf1ab	QHD43415.1	1	c.5721C>T	p.Phe1907Phe	synonymous_variant	LOW	1.0	2982.21	3945	-52.6538	61
Alpha	6954	T	C	SNP	Homozygous	orf1ab	QHD43415.1	1	c.6689T>C	p.Ile2230Thr	missense_variant	MODERATE	0.9975	2948.9	5988	-0.00144616	61
Alpha	11287	GTCTGGTTTT	G	DEL	Homozygous	orf1ab	QHD43415.1	1	c.11023_11031delTCTGGTTTT	p.Ser3675_Phe3677del	conservative_inframe_deletion	MODERATE	1.0	2974.82	7132	54.3582	61
Alpha	11750	C	T	SNP	Homozygous	orf1ab	QHD43415.1	1	c.11485C>T	p.Leu3829Phe	missense_variant	MODERATE	0.9975	2948.4	5317	-25.6846	61
Alpha	14408	C	T	SNP	Homozygous	orf1ab	QHD43415.1	2	c.14144C>T	p.Pro4715Leu	missense_variant	MODERATE	0.995	2917.71	4508	34.1976	61
Alpha	14676	C	T	SNP	Homozygous	orf1ab	QHD43415.1	2	c.14412C>T	p.Pro4804Pro	synonymous_variant	LOW	0.9975	2949.89	4876	49.3684	61
Alpha	15279	C	T	SNP	Homozygous	orf1ab	QHD43415.1	2	c.15015C>T	p.His5005His	synonymous_variant	LOW	0.9975	2947.74	4230	0.04556	61
Alpha	15848	C	T	SNP	Heterozygous	orf1ab	QHD43415.1	2	c.15584C>T	p.Thr5195Ile	missense_variant	MODERATE	0.22	172177	3510	-0.00612227	61
Alpha	16176	T	C	SNP	Homozygous	orf1ab	QHD43415.1	2	c.15912T>C	p.Thr5304Thr	synonymous_variant	LOW	1.0	2980.77	7390	-37.1477	61
Alpha	17135	C	T	SNP	Homozygous	orf1ab	QHD43415.1	2	c.16871C>T	p.Pro5624Leu	missense_variant	MODERATE	0.994987	2888.68	2519	-0.00342309	61
Alpha	18600	A	G	SNP	Homozygous	orf1ab	QHD43415.1	2	c.18336A>G	p.Ala6112Ala	synonymous_variant	LOW	1.0	2970.49	6145	59.1585	61
Alpha	21761	G	T	SNP	Homozygous	S	QHD43416.1	1	c.199G>T	p.Ala67Ser	missense_variant	MODERATE	1.0	2950.39	3449	-61.7354	61
Alpha	21764	ATACATG	A	DEL	Homozygous	S	QHD43416.1	1	c.204_209delACATGT	p.His69_Val70del	disruptive_inframe_deletion	MODERATE	1.0	2959.9	3460	-61.7753	61
Alpha	21990	TTTA	T	DEL	Homozygous	S	QHD43416.1	1	c.432_434delTTA	p.Tyr145del	disruptive_inframe_deletion	MODERATE	1.0	2957.85	4052	0.00539305	61
Alpha	22992	G	T	SNP	Homozygous	S	QHD43416.1	1	c.1430G>T	p.Ser477Ile	missense_variant	MODERATE	0.997494	2941.46	3084	-0.00116965	61
Alpha	23063	A	T	SNP	Homozygous	S	QHD43416.1	1	c.1501A>T	p.Asn501Tyr	missense_variant	MODERATE	0.994975	2906.42	2398	-75.7031	61
Alpha	23271	C	A	SNP	Homozygous	S	QHD43416.1	1	c.1709C>A	p.Ala570Asp	missense_variant	MODERATE	1.0	2982.21	6022	-1.39923	61
Alpha	23403	A	G	SNP	Homozygous	S	QHD43416.1	1	c.1841A>G	p.Asp614Gly	missense_variant	MODERATE	1.0	2981.05	6462	0.00422773	61
Alpha	23604	C	A	SNP	Homozygous	S	QHD43416.1	1	c.2042C>A	p.Pro681His	missense_variant	MODERATE	0.997487	2367.92	6795	3.26155	61
Alpha	23709	C	T	SNP	Homozygous	S	QHD43416.1	1	c.2147C>T	p.Thr716Ile	missense_variant	MODERATE	0.9975	2948.84	5730	-50.0796	61
Alpha	24506	T	G	SNP	Homozygous	S	QHD43416.1	1	c.2944T>G	p.Ser982Ala	missense_variant	MODERATE	0.997487	2907.26	7124	-6.4636	61
Alpha	24914	G	C	SNP	Homozygous	S	QHD43416.1	1	c.3352G>C	p.Asp1118His	missense_variant	MODERATE	1.0	2974.71	6117	29.6781	61
Alpha	27220	T	C	SNP	Homozygous	ORF6	QHD43420.1	1	c.19T>C	p.Phe7Leu	missense_variant	MODERATE	0.9975	2951.31	4019	-23.7525	61
Alpha	27972	C	T	SNP	Homozygous	ORF8	QHD43422.1	1	c.79C>T	p.Gln27*	stop_gained	HIGH	1.0	2982.21	13200	-32.0161	61
Alpha	28048	G	T	SNP	Homozygous	ORF8	QHD43422.1	1	c.155G>T	p.Arg52Ile	missense_variant	MODERATE	1.0	2982.21	13335	0.38657	61
Alpha	28111	A	G	SNP	Homozygous	ORF8	QHD43422.1	1	c.218A>G	p.Tyr73Cys	missense_variant	MODERATE	1.0	2981.75	6487	8.67591	61
Alpha	28270	TA	T	DEL	Homozygous	N	QHD43423.2	-1	c.-3delA	.	upstream_gene_variant	MODIFIER	1.0	2228.35	9189	0.0823903	61
Alpha	28280	GAT	CTA	MNP	Homozygous	N	QHD43423.2	1	c.7_9delGATinsCTA	p.Asp3Leu	missense_variant	MODERATE	1.0	2955.24	9152	46.6663	61
Alpha	28881	GGG	AAC	MNP	Homozygous	N	QHD43423.2	1	c.608_610delGGGinsAAC	p.ArgGly203LysArg	missense_variant	MODERATE	1.0	2959.68	4302	2.2274	61
Alpha	28977	C	T	SNP	Homozygous	N	QHD43423.2	1	c.704C>T	p.Ser235Phe	missense_variant	MODERATE	1.0	2982.21	4213	35.9938	61
B.1	241	C	T	SNP	Homozygous	orf1ab	QHD43415.1	-1	c.-25C>T	.	upstream_gene_variant	MODIFIER	1.0	2978.41	2753	3.8859	65
B.1	445	T	C	SNP	Homozygous	orf1ab	QHD43415.1	1	c.180T>C	p.Val60Val	synonymous_variant	LOW	0.9975	2950.42	7337	13.6751	65
B.1	3037	C	T	SNP	Homozygous	orf1ab	QHD43415.1	1	c.2772C>T	p.Phe924Phe	synonymous_variant	LOW	0.994987	2887.53	5470	32.1174	65
B.1	5170	C	T	SNP	Homozygous	orf1ab	QHD43415.1	1	c.4905C>T	p.Tyr1635Tyr	synonymous_variant	LOW	0.9975	2948.82	1676	0.00172866	65
B.1	6286	C	T	SNP	Homozygous	orf1ab	QHD43415.1	1	c.6021C>T	p.Thr2007Thr	synonymous_variant	LOW	0.9975	2379.82	3172	-34.6361	65
B.1	6473	G	A	SNP	Homozygous	orf1ab	QHD43415.1	1	c.6208G>A	p.Glu2070Lys	missense_variant	MODERATE	1.0	2982.16	3187	67.9751	65
B.1	8140	C	T	SNP	Homozygous	orf1ab	QHD43415.1	1	c.7875C>T	p.Ser2625Ser	synonymous_variant	LOW	0.995	2352.35	6997	-0.00257505	65
B.1	11132	G	T	SNP	Homozygous	orf1ab	QHD43415.1	1	c.10867G>T	p.Ala3623Ser	missense_variant	MODERATE	1.0	2974.78	3361	0.0	65
B.1	14408	C	T	SNP	Homozygous	orf1ab	QHD43415.1	2	c.14144C>T	p.Pro4715Leu	missense_variant	MODERATE	0.9925	2891.48	3818	-0.00127926	65
B.1	21255	G	C	SNP	Homozygous	orf1ab	QHD43415.1	2	c.20991G>C	p.Ala6997Ala	synonymous_variant	LOW	0.9975	2948.81	2207	46.9866	65
B.1	22227	C	T	SNP	Homozygous	S	QHD43416.1	1	c.665C>T	p.Ala222Val	missense_variant	MODERATE	1.0	2961.14	3889	-63.0041	65
B.1	23403	A	G	SNP	Homozygous	S	QHD43416.1	1	c.1841A>G	p.Asp614Gly	missense_variant	MODERATE	1.0	2970.19	6918	-29.6833	65
B.1	23587	G	T	SNP	Homozygous	S	QHD43416.1	1	c.2025G>T	p.Gln675His	missense_variant	MODERATE	1.0	2982.21	7128	-76.8613	65
B.1	26801	C	G	SNP	Homozygous	M	QHD43419.1	1	c.279C>G	p.Leu93Leu	synonymous_variant	LOW	1.0	2960.02	3708	-0.00032144	65
B.1	26972	T	C	SNP	Homozygous	M	QHD43419.1	1	c.450T>C	p.Arg150Arg	synonymous_variant	LOW	1.0	2982.21	9281	-0.348049	65
B.1	27982	C	T	SNP	Homozygous	ORF8	QHD43422.1	1	c.89C>T	p.Pro30Leu	missense_variant	MODERATE	1.0	2982.21	20881	-22.1108	65
B.1	28932	C	T	SNP	Homozygous	N	QHD43423.2	1	c.659C>T	p.Ala220Val	missense_variant	MODERATE	1.0	2968.84	12356	1.2539	65
B.1	29645	G	T	SNP	Homozygous	ORF10	QHI42199.1	1	c.88G>T	p.Val30Leu	missense_variant	MODERATE	1.0	2982.2	12980	14.8246	65
Alpha	241	C	T	SNP	Homozygous	orf1ab	QHD43415.1	-1	c.-25C>T	.	upstream_gene_variant	MODIFIER	1.0	2933.0	1282	-59.4861	123
Alpha	913	C	T	SNP	Homozygous	orf1ab	QHD43415.1	1	c.648C>T	p.Ser216Ser	synonymous_variant	LOW	0.995	2919.66	3165	-70.9337	123
Alpha	3037	C	T	SNP	Homozygous	orf1ab	QHD43415.1	1	c.2772C>T	p.Phe924Phe	synonymous_variant	LOW	1.0	2950.25	2370	-0.00157869	123
Alpha	3267	C	T	SNP	Homozygous	orf1ab	QHD43415.1	1	c.3002C>T	p.Thr1001Ile	missense_variant	MODERATE	0.994987	2912.29	2070	-55.8622	123
Alpha	5388	C	A	SNP	Homozygous	orf1ab	QHD43415.1	1	c.5123C>A	p.Ala1708Asp	missense_variant	MODERATE	1.0	2967.21	1684	0.00394292	123
Alpha	5986	C	T	SNP	Homozygous	orf1ab	QHD43415.1	1	c.5721C>T	p.Phe1907Phe	synonymous_variant	LOW	1.0	2974.9	1104	0.0	123
Alpha	6954	T	C	SNP	Homozygous	orf1ab	QHD43415.1	1	c.6689T>C	p.Ile2230Thr	missense_variant	MODERATE	0.99	2865.3	1094	-0.0018352	123
Alpha	7219	A	G	SNP	Homozygous	orf1ab	QHD43415.1	1	c.6954A>G	p.Leu2318Leu	synonymous_variant	LOW	0.995	2919.67	2334	0.00119668	123
Alpha	8084	G	A	SNP	Homozygous	orf1ab	QHD43415.1	1	c.7819G>A	p.Glu2607Lys	missense_variant	MODERATE	0.94	2438.57	1448	0.0129114	123
Alpha	11287	GTCTGGTTTT	G	DEL	Homozygous	orf1ab	QHD43415.1	1	c.11023_11031delTCTGGTTTT	p.Ser3675_Phe3677del	conservative_inframe_deletion	MODERATE	1.0	2955.07	1511	0.00488724	123
Alpha	11497	C	T	SNP	Homozygous	orf1ab	QHD43415.1	1	c.11232C>T	p.Tyr3744Tyr	synonymous_variant	LOW	0.997494	2942.1	479	0.00437951	123
Alpha	14408	C	T	SNP	Homozygous	orf1ab	QHD43415.1	2	c.14144C>T	p.Pro4715Leu	missense_variant	MODERATE	1.0	2954.79	1516	0.00228693	123
Alpha	14676	C	T	SNP	Homozygous	orf1ab	QHD43415.1	2	c.14412C>T	p.Pro4804Pro	synonymous_variant	LOW	0.997494	2940.98	1637	-0.00102527	123
Alpha	15279	C	T	SNP	Homozygous	orf1ab	QHD43415.1	2	c.15015C>T	p.His5005His	synonymous_variant	LOW	0.997494	2941.59	1385	-0.00114749	123
Alpha	16176	T	C	SNP	Homozygous	orf1ab	QHD43415.1	2	c.15912T>C	p.Thr5304Thr	synonymous_variant	LOW	1.0	2981.98	3007	0.00486757	123
Alpha	17615	A	G	SNP	Homozygous	orf1ab	QHD43415.1	2	c.17351A>G	p.Lys5784Arg	missense_variant	MODERATE	0.994987	2910.6	1865	-54.3984	123
Alpha	21575	C	T	SNP	Homozygous	S	QHD43416.1	1	c.13C>T	p.Leu5Phe	missense_variant	MODERATE	0.997494	2937.34	927	-58.9943	123
Alpha	21764	ATACATG	A	DEL	Homozygous	S	QHD43416.1	1	c.204_209delACATGT	p.His69_Val70del	disruptive_inframe_deletion	MODERATE	1.0	2974.1	1750	0.0	123
Alpha	21990	TTTA	T	DEL	Homozygous	S	QHD43416.1	1	c.432_434delTTA	p.Tyr145del	disruptive_inframe_deletion	MODERATE	1.0	2942.97	2104	-0.00512444	123
Alpha	23063	A	T	SNP	Homozygous	S	QHD43416.1	1	c.1501A>T	p.Asn501Tyr	missense_variant	MODERATE	1.0	2974.36	1342	76.4119	123
Alpha	23271	C	A	SNP	Homozygous	S	QHD43416.1	1	c.1709C>A	p.Ala570Asp	missense_variant	MODERATE	1.0	2974.73	3175	0.00440842	123
Alpha	23403	A	G	SNP	Homozygous	S	QHD43416.1	1	c.1841A>G	p.Asp614Gly	missense_variant	MODERATE	1.0	2970.3	3540	0.0	123
Alpha	23604	C	A	SNP	Homozygous	S	QHD43416.1	1	c.2042C>A	p.Pro681His	missense_variant	MODERATE	0.9975	2943.9	4415	-87.0223	123
Alpha	23709	C	T	SNP	Homozygous	S	QHD43416.1	1	c.2147C>T	p.Thr716Ile	missense_variant	MODERATE	1.0	2981.33	3030	0.0	123
Alpha	24506	T	G	SNP	Homozygous	S	QHD43416.1	1	c.2944T>G	p.Ser982Ala	missense_variant	MODERATE	1.0	2974.4	4066	-21.3588	123
Alpha	24914	G	C	SNP	Homozygous	S	QHD43416.1	1	c.3352G>C	p.Asp1118His	missense_variant	MODERATE	0.997494	2944.14	2313	0.0	123
Alpha	25855	G	T	SNP	Homozygous	ORF3a	QHD43417.1	1	c.463G>T	p.Asp155Tyr	missense_variant	MODERATE	0.994987	2912.07	2224	70.9382	123
Alpha	27972	C	T	SNP	Homozygous	ORF8	QHD43422.1	1	c.79C>T	p.Gln27*	stop_gained	HIGH	1.0	2981.81	9750	-15.5783	123
Alpha	28048	G	T	SNP	Homozygous	ORF8	QHD43422.1	1	c.155G>T	p.Arg52Ile	missense_variant	MODERATE	0.997494	2943.28	9830	-11.0745	123
Alpha	28111	A	G	SNP	Homozygous	ORF8	QHD43422.1	1	c.218A>G	p.Tyr73Cys	missense_variant	MODERATE	0.9975	2948.92	4120	6.64641	123
Alpha	28270	TA	T	DEL	Homozygous	N	QHD43423.2	-1	c.-3delA	.	upstream_gene_variant	MODIFIER	1.0	2269.15	6765	0.0723752	123
Alpha	28280	GAT	CTA	MNP	Homozygous	N	QHD43423.2	1	c.7_9delGATinsCTA	p.Asp3Leu	missense_variant	MODERATE	1.0	2970.9	6738	0.0	123
Alpha	28881	GGG	AAC	MNP	Homozygous	N	QHD43423.2	1	c.608_610delGGGinsAAC	p.ArgGly203LysArg	missense_variant	MODERATE	1.0	2959.9	4707	0.0	123
Alpha	28977	C	T	SNP	Homozygous	N	QHD43423.2	1	c.704C>T	p.Ser235Phe	missense_variant	MODERATE	0.9975	2947.21	4594	-40.8501	123
Alpha	29544	A	G	SNP	Homozygous	ORF10	QHI42199.1	-1	c.-14A>G	.	upstream_gene_variant	MODIFIER	0.9975	2948.73	4615	51.6485	123
Alpha	241	C	T	SNP	Homozygous	orf1ab	QHD43415.1	-1	c.-25C>T	.	upstream_gene_variant	MODIFIER	1.0	2978.69	1098	-48.6246	142
Alpha	913	C	T	SNP	Homozygous	orf1ab	QHD43415.1	1	c.648C>T	p.Ser216Ser	synonymous_variant	LOW	0.995	2919.66	3084	0.00115125	142
Alpha	2001	G	A	SNP	Homozygous	orf1ab	QHD43415.1	1	c.1736G>A	p.Arg579Lys	missense_variant	MODERATE	0.997494	2940.5	3153	-0.00117616	142
Alpha	3037	C	T	SNP	Homozygous	orf1ab	QHD43415.1	1	c.2772C>T	p.Phe924Phe	synonymous_variant	LOW	1.0	2958.48	2424	66.5378	142
Alpha	3267	C	T	SNP	Homozygous	orf1ab	QHD43415.1	1	c.3002C>T	p.Thr1001Ile	missense_variant	MODERATE	1.0	2979.22	1690	57.4919	142
Alpha	5388	C	A	SNP	Homozygous	orf1ab	QHD43415.1	1	c.5123C>A	p.Ala1708Asp	missense_variant	MODERATE	1.0	2982.07	1746	0.00036618	142
Alpha	5986	C	T	SNP	Homozygous	orf1ab	QHD43415.1	1	c.5721C>T	p.Phe1907Phe	synonymous_variant	LOW	1.0	2974.94	1229	0.0	142
Alpha	6636	C	T	SNP	Homozygous	orf1ab	QHD43415.1	1	c.6371C>T	p.Thr2124Ile	missense_variant	MODERATE	0.995745	1715.94	235	0.00351727	142
Alpha	6954	T	C	SNP	Homozygous	orf1ab	QHD43415.1	1	c.6689T>C	p.Ile2230Thr	missense_variant	MODERATE	0.992481	2884.82	1694	-0.00356699	142
Alpha	11287	GTCTGGTTTT	G	DEL	Homozygous	orf1ab	QHD43415.1	1	c.11023_11031delTCTGGTTTT	p.Ser3675_Phe3677del	conservative_inframe_deletion	MODERATE	1.0	2910.97	2316	0.0	142
Alpha	14408	C	T	SNP	Homozygous	orf1ab	QHD43415.1	2	c.14144C>T	p.Pro4715Leu	missense_variant	MODERATE	1.0	2982.2	1196	-0.00171153	142
Alpha	14676	C	T	SNP	Homozygous	orf1ab	QHD43415.1	2	c.14412C>T	p.Pro4804Pro	synonymous_variant	LOW	0.995	2912.48	1842	0.00366263	142
Alpha	15279	C	T	SNP	Homozygous	orf1ab	QHD43415.1	2	c.15015C>T	p.His5005His	synonymous_variant	LOW	1.0	2982.2	992	57.2514	142
Alpha	16176	T	C	SNP	Homozygous	orf1ab	QHD43415.1	2	c.15912T>C	p.Thr5304Thr	synonymous_variant	LOW	0.995	2919.98	2415	-98.2775	142
Alpha	21764	ATACATG	A	DEL	Homozygous	S	QHD43416.1	1	c.204_209delACATGT	p.His69_Val70del	disruptive_inframe_deletion	MODERATE	1.0	2942.43	2406	0.0	142
Alpha	21990	TTTA	T	DEL	Homozygous	S	QHD43416.1	1	c.432_434delTTA	p.Tyr145del	disruptive_inframe_deletion	MODERATE	1.0	2714.92	1974	0.0	142
Alpha	22468	G	T	SNP	Homozygous	S	QHD43416.1	1	c.906G>T	p.Thr302Thr	synonymous_variant	LOW	1.0	2981.8	996	-0.00102438	142
Alpha	23063	A	T	SNP	Homozygous	S	QHD43416.1	1	c.1501A>T	p.Asn501Tyr	missense_variant	MODERATE	0.9975	2379.9	1421	-0.00129884	142
Alpha	23271	C	A	SNP	Homozygous	S	QHD43416.1	1	c.1709C>A	p.Ala570Asp	missense_variant	MODERATE	1.0	2982.19	2869	0.00546892	142
Alpha	23403	A	G	SNP	Homozygous	S	QHD43416.1	1	c.1841A>G	p.Asp614Gly	missense_variant	MODERATE	0.994975	2905.54	3258	-3.2112	142
Alpha	23604	C	A	SNP	Homozygous	S	QHD43416.1	1	c.2042C>A	p.Pro681His	missense_variant	MODERATE	1.0	2959.91	3045	-0.00118566	142
Alpha	23663	G	T	SNP	Homozygous	S	QHD43416.1	1	c.2101G>T	p.Ala701Ser	missense_variant	MODERATE	1.0	2974.77	1225	0.0	142
Alpha	23709	C	T	SNP	Homozygous	S	QHD43416.1	1	c.2147C>T	p.Thr716Ile	missense_variant	MODERATE	1.0	2974.75	2205	4.3404	142
Alpha	24506	T	G	SNP	Homozygous	S	QHD43416.1	1	c.2944T>G	p.Ser982Ala	missense_variant	MODERATE	1.0	2944.74	3877	-67.2658	142
Alpha	24914	G	C	SNP	Homozygous	S	QHD43416.1	1	c.3352G>C	p.Asp1118His	missense_variant	MODERATE	0.997494	2941.52	2555	70.8823	142
Alpha	27972	C	T	SNP	Homozygous	ORF8	QHD43422.1	1	c.79C>T	p.Gln27*	stop_gained	HIGH	0.9975	2944.19	13895	-14.0546	142
Alpha	28048	G	T	SNP	Homozygous	ORF8	QHD43422.1	1	c.155G>T	p.Arg52Ile	missense_variant	MODERATE	1.0	2982.21	13957	-7.58024	142
Alpha	28111	A	G	SNP	Homozygous	ORF8	QHD43422.1	1	c.218A>G	p.Tyr73Cys	missense_variant	MODERATE	1.0	2982.21	5987	3.85162	142
Alpha	28270	TA	T	DEL	Homozygous	N	QHD43423.2	-1	c.-3delA	.	upstream_gene_variant	MODIFIER	1.0	2223.13	11739	0.0939531	142
Alpha	28280	GAT	CTA	MNP	Homozygous	N	QHD43423.2	1	c.7_9delGATinsCTA	p.Asp3Leu	missense_variant	MODERATE	1.0	2936.29	11640	0.0	142
Alpha	28881	GGG	AAC	MNP	Homozygous	N	QHD43423.2	1	c.608_610delGGGinsAAC	p.ArgGly203LysArg	missense_variant	MODERATE	1.0	2959.53	6582	0.0	142
Alpha	28977	C	T	SNP	Homozygous	N	QHD43423.2	1	c.704C>T	p.Ser235Phe	missense_variant	MODERATE	0.9975	2938.13	6391	-0.14245	142
Alpha	241	C	T	SNP	Homozygous	orf1ab	QHD43415.1	-1	c.-25C>T	.	upstream_gene_variant	MODIFIER	1.0	2974.89	493	-0.00183284	165
Alpha	913	C	T	SNP	Homozygous	orf1ab	QHD43415.1	1	c.648C>T	p.Ser216Ser	synonymous_variant	LOW	0.995	2919.66	3172	-35.9976	165
Alpha	3037	C	T	SNP	Homozygous	orf1ab	QHD43415.1	1	c.2772C>T	p.Phe924Phe	synonymous_variant	LOW	1.0	2931.22	3164	14.0787	165
Alpha	3045	C	T	SNP	Homozygous	orf1ab	QHD43415.1	1	c.2780C>T	p.Pro927Leu	missense_variant	MODERATE	0.945	2477.6	1518	-0.00279933	165
Alpha	3267	C	T	SNP	Homozygous	orf1ab	QHD43415.1	1	c.3002C>T	p.Thr1001Ile	missense_variant	MODERATE	1.0	2974.72	1970	50.5612	165
Alpha	5388	C	A	SNP	Homozygous	orf1ab	QHD43415.1	1	c.5123C>A	p.Ala1708Asp	missense_variant	MODERATE	1.0	2982.13	2356	-0.00405416	165
Alpha	5986	C	T	SNP	Homozygous	orf1ab	QHD43415.1	1	c.5721C>T	p.Phe1907Phe	synonymous_variant	LOW	1.0	2976.01	1627	0.0	165
Alpha	6954	T	C	SNP	Homozygous	orf1ab	QHD43415.1	1	c.6689T>C	p.Ile2230Thr	missense_variant	MODERATE	0.9975	2948.89	2092	-0.00154125	165
Alpha	7573	C	T	SNP	Homozygous	orf1ab	QHD43415.1	1	c.7308C>T	p.Val2436Val	synonymous_variant	LOW	0.9975	2948.9	1549	0.00121472	165
Alpha	11287	GTCTGGTTTT	G	DEL	Homozygous	orf1ab	QHD43415.1	1	c.11023_11031delTCTGGTTTT	p.Ser3675_Phe3677del	conservative_inframe_deletion	MODERATE	1.0	2940.82	2957	0.0	165
Alpha	13862	C	T	SNP	Homozygous	orf1ab	QHD43415.1	2	c.13598C>T	p.Thr4533Ile	missense_variant	MODERATE	1.0	2982.2	2960	0.00135996	165
Alpha	14408	C	T	SNP	Homozygous	orf1ab	QHD43415.1	2	c.14144C>T	p.Pro4715Leu	missense_variant	MODERATE	0.9975	2946.76	1755	1.38091	165
Alpha	14676	C	T	SNP	Homozygous	orf1ab	QHD43415.1	2	c.14412C>T	p.Pro4804Pro	synonymous_variant	LOW	0.9975	2945.52	2499	0.00104435	165
Alpha	15279	C	T	SNP	Homozygous	orf1ab	QHD43415.1	2	c.15015C>T	p.His5005His	synonymous_variant	LOW	0.9925	2891.89	1391	98.0117	165
Alpha	16176	T	C	SNP	Homozygous	orf1ab	QHD43415.1	2	c.15912T>C	p.Thr5304Thr	synonymous_variant	LOW	0.9925	2891.69	3342	24.6687	165
Alpha	21764	ATACATG	A	DEL	Homozygous	S	QHD43416.1	1	c.204_209delACATGT	p.His69_Val70del	disruptive_inframe_deletion	MODERATE	1.0	2960.82	2267	0.0	165
Alpha	21990	TTTA	T	DEL	Homozygous	S	QHD43416.1	1	c.432_434delTTA	p.Tyr145del	disruptive_inframe_deletion	MODERATE	1.0	2935.29	2440	-0.00377558	165
Alpha	22713	C	T	SNP	Homozygous	S	QHD43416.1	1	c.1151C>T	p.Pro384Leu	missense_variant	MODERATE	0.885	2068.54	558	0.0230673	165
Alpha	23063	A	T	SNP	Homozygous	S	QHD43416.1	1	c.1501A>T	p.Asn501Tyr	missense_variant	MODERATE	0.9975	2379.91	1248	-77.8878	165
Alpha	23271	C	A	SNP	Homozygous	S	QHD43416.1	1	c.1709C>A	p.Ala570Asp	missense_variant	MODERATE	1.0	2982.19	3126	-1.19905	165
Alpha	23403	A	G	SNP	Homozygous	S	QHD43416.1	1	c.1841A>G	p.Asp614Gly	missense_variant	MODERATE	0.9975	2922.38	4192	1.39046	165
Alpha	23604	C	A	SNP	Homozygous	S	QHD43416.1	1	c.2042C>A	p.Pro681His	missense_variant	MODERATE	1.0	2982.21	3741	-50.0912	165
Alpha	23709	C	T	SNP	Homozygous	S	QHD43416.1	1	c.2147C>T	p.Thr716Ile	missense_variant	MODERATE	1.0	2982.19	2783	33.7778	165
Alpha	24506	T	G	SNP	Homozygous	S	QHD43416.1	1	c.2944T>G	p.Ser982Ala	missense_variant	MODERATE	1.0	2981.35	3856	-44.4549	165
Alpha	24914	G	C	SNP	Homozygous	S	QHD43416.1	1	c.3352G>C	p.Asp1118His	missense_variant	MODERATE	1.0	2982.17	2745	0.0	165
Alpha	27513	C	T	SNP	Homozygous	ORF7a	QHD43421.1	1	c.120C>T	p.Tyr40Tyr	synonymous_variant	LOW	1.0	2974.75	3686	0.0	165
Alpha	27972	C	T	SNP	Homozygous	ORF8	QHD43422.1	1	c.79C>T	p.Gln27*	stop_gained	HIGH	1.0	2974.0	6212	-1.94144	165
Alpha	28048	G	T	SNP	Homozygous	ORF8	QHD43422.1	1	c.155G>T	p.Arg52Ile	missense_variant	MODERATE	1.0	2975.03	6266	-1.43189	165
Alpha	28111	A	G	SNP	Homozygous	ORF8	QHD43422.1	1	c.218A>G	p.Tyr73Cys	missense_variant	MODERATE	1.0	2982.21	2950	-8.67445	165
Alpha	28280	GAT	CTA	MNP	Homozygous	N	QHD43423.2	1	c.7_9delGATinsCTA	p.Asp3Leu	missense_variant	MODERATE	1.0	2963.67	1927	0.00305477	165
Alpha	28881	GGG	AAC	MNP	Homozygous	N	QHD43423.2	1	c.608_610delGGGinsAAC	p.ArgGly203LysArg	missense_variant	MODERATE	1.0	2952.47	3155	-0.00449386	165
Alpha	28977	C	T	SNP	Homozygous	N	QHD43423.2	1	c.704C>T	p.Ser235Phe	missense_variant	MODERATE	0.997494	2940.9	3081	-0.237204	165
Alpha	241	C	T	SNP	Homozygous	orf1ab	QHD43415.1	-1	c.-25C>T	.	upstream_gene_variant	MODIFIER	1.0	2242.09	302	-0.00386264	199
Alpha	292	C	T	SNP	Homozygous	orf1ab	QHD43415.1	1	c.27C>T	p.Asn9Asn	synonymous_variant	LOW	0.995	2920.3	1800	-11.1736	199
Alpha	913	C	T	SNP	Homozygous	orf1ab	QHD43415.1	1	c.648C>T	p.Ser216Ser	synonymous_variant	LOW	0.9975	2951.42	2379	-8.1714	199
Alpha	3037	C	T	SNP	Homozygous	orf1ab	QHD43415.1	1	c.2772C>T	p.Phe924Phe	synonymous_variant	LOW	1.0	2961.82	2078	-56.0803	199
Alpha	3267	C	T	SNP	Homozygous	orf1ab	QHD43415.1	1	c.3002C>T	p.Thr1001Ile	missense_variant	MODERATE	1.0	2982.19	642	-0.0014674	199
Alpha	5183	C	T	SNP	Homozygous	orf1ab	QHD43415.1	1	c.4918C>T	p.Pro1640Ser	missense_variant	MODERATE	0.995	2910.03	654	-0.00174316	199
Alpha	5388	C	A	SNP	Homozygous	orf1ab	QHD43415.1	1	c.5123C>A	p.Ala1708Asp	missense_variant	MODERATE	1.0	2974.68	1148	8.3044	199
Alpha	5986	C	T	SNP	Homozygous	orf1ab	QHD43415.1	1	c.5721C>T	p.Phe1907Phe	synonymous_variant	LOW	1.0	1888.23	252	0.0	199
Alpha	6196	C	A	SNP	Homozygous	orf1ab	QHD43415.1	1	c.5931C>A	p.Pro1977Pro	synonymous_variant	LOW	1.0	2982.08	1994	-0.00567281	199
Alpha	6954	T	C	SNP	Homozygous	orf1ab	QHD43415.1	1	c.6689T>C	p.Ile2230Thr	missense_variant	MODERATE	1.0	2982.18	623	0.00141939	199
Alpha	8249	G	A	SNP	Heterozygous	orf1ab	QHD43415.1	1	c.7984G>A	p.Asp2662Asn	missense_variant	MODERATE	0.22	172183	447	-0.00476385	199
Alpha	11287	GTCTGGTTTT	G	DEL	Homozygous	orf1ab	QHD43415.1	1	c.11023_11031delTCTGGTTTT	p.Ser3675_Phe3677del	conservative_inframe_deletion	MODERATE	1.0	2966.96	951	0.0	199
Alpha	11743	G	A	SNP	Homozygous	orf1ab	QHD43415.1	1	c.11478G>A	p.Gln3826Gln	synonymous_variant	LOW	0.982456	2776.03	1035	-95.9396	199
Alpha	12769	G	A	SNP	Homozygous	orf1ab	QHD43415.1	1	c.12504G>A	p.Ala4168Ala	synonymous_variant	LOW	0.992443	2309.34	1047	0.00372804	199
Alpha	13513	G	A	SNP	Homozygous	orf1ab	QHD43415.1	2	c.13249G>A	p.Gly4417Ser	missense_variant	MODERATE	0.961039	500362	77	-0.026598	199
Alpha	14408	C	T	SNP	Homozygous	orf1ab	QHD43415.1	2	c.14144C>T	p.Pro4715Leu	missense_variant	MODERATE	0.997347	2775.85	377	-0.00249194	199
Alpha	14676	C	T	SNP	Homozygous	orf1ab	QHD43415.1	2	c.14412C>T	p.Pro4804Pro	synonymous_variant	LOW	0.9975	2943.9	478	-0.00158879	199
Alpha	15279	C	T	SNP	Homozygous	orf1ab	QHD43415.1	2	c.15015C>T	p.His5005His	synonymous_variant	LOW	0.9925	2891.88	866	58.6707	199
Alpha	15659	A	C	SNP	Homozygous	orf1ab	QHD43415.1	2	c.15395A>C	p.Asp5132Ala	missense_variant	MODERATE	0.9975	2949.72	1973	-50.5085	199
Alpha	16176	T	C	SNP	Homozygous	orf1ab	QHD43415.1	2	c.15912T>C	p.Thr5304Thr	synonymous_variant	LOW	0.9975	2379.5	823	0.0	199
Alpha	21764	ATACATG	A	DEL	Homozygous	S	QHD43416.1	1	c.204_209delACATGT	p.His69_Val70del	disruptive_inframe_deletion	MODERATE	1.0	2291.79	312	-0.00722033	199
Alpha	21990	TTTA	T	DEL	Homozygous	S	QHD43416.1	1	c.432_434delTTA	p.Tyr145del	disruptive_inframe_deletion	MODERATE	1.0	2952.13	927	0.0	199
Alpha	23063	A	T	SNP	Homozygous	S	QHD43416.1	1	c.1501A>T	p.Asn501Tyr	missense_variant	MODERATE	1.0	2917.77	958	-0.00191507	199
Alpha	23271	C	A	SNP	Homozygous	S	QHD43416.1	1	c.1709C>A	p.Ala570Asp	missense_variant	MODERATE	0.9975	2949.18	1406	0.00556114	199
Alpha	23403	A	G	SNP	Homozygous	S	QHD43416.1	1	c.1841A>G	p.Asp614Gly	missense_variant	MODERATE	1.0	2967.1	1528	0.0	199
Alpha	23604	C	A	SNP	Homozygous	S	QHD43416.1	1	c.2042C>A	p.Pro681His	missense_variant	MODERATE	0.924812	2321.7	2462	-7.01943	199
Alpha	23709	C	T	SNP	Homozygous	S	QHD43416.1	1	c.2147C>T	p.Thr716Ile	missense_variant	MODERATE	0.8625	1936.43	1302	-0.00920306	199
Alpha	24014	A	G	SNP	Homozygous	S	QHD43416.1	1	c.2452A>G	p.Ile818Val	missense_variant	MODERATE	1.0	2974.76	599	-0.00167871	199
Alpha	24506	T	G	SNP	Homozygous	S	QHD43416.1	1	c.2944T>G	p.Ser982Ala	missense_variant	MODERATE	0.995	2919.36	3029	-58.7019	199
Alpha	24914	G	C	SNP	Homozygous	S	QHD43416.1	1	c.3352G>C	p.Asp1118His	missense_variant	MODERATE	1.0	2982.2	1147	82.6149	199
Alpha	25626	C	T	SNP	Homozygous	ORF3a	QHD43417.1	1	c.234C>T	p.His78His	synonymous_variant	LOW	1.0	2962.38	962	-0.0019345	199
Alpha	27972	C	T	SNP	Homozygous	ORF8	QHD43422.1	1	c.79C>T	p.Gln27*	stop_gained	HIGH	1.0	2982.2	2840	35.3873	199
Alpha	28048	G	T	SNP	Homozygous	ORF8	QHD43422.1	1	c.155G>T	p.Arg52Ile	missense_variant	MODERATE	1.0	2982.21	2859	0.0	199
Alpha	28111	A	G	SNP	Homozygous	ORF8	QHD43422.1	1	c.218A>G	p.Tyr73Cys	missense_variant	MODERATE	0.9975	2948.9	1239	64.3547	199
Alpha	28270	TA	T	DEL	Homozygous	N	QHD43423.2	-1	c.-3delA	.	upstream_gene_variant	MODIFIER	1.0	2273.95	2574	0.0830612	199
Alpha	28280	GAT	CTA	MNP	Homozygous	N	QHD43423.2	1	c.7_9delGATinsCTA	p.Asp3Leu	missense_variant	MODERATE	1.0	2952.55	2562	0.00337405	199
Alpha	28881	GGG	AAC	MNP	Homozygous	N	QHD43423.2	1	c.608_610delGGGinsAAC	p.ArgGly203LysArg	missense_variant	MODERATE	1.0	2860.63	2594	0.00329633	199
Alpha	28977	C	T	SNP	Homozygous	N	QHD43423.2	1	c.704C>T	p.Ser235Phe	missense_variant	MODERATE	0.997494	2942.12	2622	0.00320307	199
Alpha	241	C	T	SNP	Homozygous	orf1ab	QHD43415.1	-1	c.-25C>T	.	upstream_gene_variant	MODIFIER	0.9975	2939.25	1321	-0.00320858	221
Alpha	913	C	T	SNP	Homozygous	orf1ab	QHD43415.1	1	c.648C>T	p.Ser216Ser	synonymous_variant	LOW	1.0	2982.21	3298	31.9377	221
Alpha	3037	C	T	SNP	Homozygous	orf1ab	QHD43415.1	1	c.2772C>T	p.Phe924Phe	synonymous_variant	LOW	0.9975	2922.99	4984	2.6303	221
Alpha	3267	C	T	SNP	Homozygous	orf1ab	QHD43415.1	1	c.3002C>T	p.Thr1001Ile	missense_variant	MODERATE	1.0	2981.06	4176	-20.5396	221
Alpha	5284	C	T	SNP	Homozygous	orf1ab	QHD43415.1	1	c.5019C>T	p.Asn1673Asn	synonymous_variant	LOW	1.0	2982.21	1495	-66.7114	221
Alpha	5388	C	A	SNP	Homozygous	orf1ab	QHD43415.1	1	c.5123C>A	p.Ala1708Asp	missense_variant	MODERATE	0.9975	2948.87	4025	48.7349	221
Alpha	5986	C	T	SNP	Homozygous	orf1ab	QHD43415.1	1	c.5721C>T	p.Phe1907Phe	synonymous_variant	LOW	1.0	2970.54	1781	0.00034842	221
Alpha	6954	T	C	SNP	Homozygous	orf1ab	QHD43415.1	1	c.6689T>C	p.Ile2230Thr	missense_variant	MODERATE	0.997494	2944.57	3574	-0.00236979	221
Alpha	11287	GTCTGGTTTT	G	DEL	Homozygous	orf1ab	QHD43415.1	1	c.11023_11031delTCTGGTTTT	p.Ser3675_Phe3677del	conservative_inframe_deletion	MODERATE	1.0	2897.96	5054	0.0	221
Alpha	14408	C	T	SNP	Homozygous	orf1ab	QHD43415.1	2	c.14144C>T	p.Pro4715Leu	missense_variant	MODERATE	0.9975	2948.89	4160	72.9343	221
Alpha	14485	A	G	SNP	Heterozygous	orf1ab	QHD43415.1	2	c.14221A>G	p.Arg4741Gly	missense_variant	MODERATE	0.242291	209218	227	0.187719	221
Alpha	14676	C	T	SNP	Homozygous	orf1ab	QHD43415.1	2	c.14412C>T	p.Pro4804Pro	synonymous_variant	LOW	0.995	2919.53	2698	94.7927	221
Alpha	15279	C	T	SNP	Homozygous	orf1ab	QHD43415.1	2	c.15015C>T	p.His5005His	synonymous_variant	LOW	0.9975	2948.9	2431	-30.6958	221
Alpha	16176	T	C	SNP	Homozygous	orf1ab	QHD43415.1	2	c.15912T>C	p.Thr5304Thr	synonymous_variant	LOW	0.9975	2947.21	4230	49.5437	221
Alpha	19816	G	T	SNP	Homozygous	orf1ab	QHD43415.1	2	c.19552G>T	p.Val6518Leu	missense_variant	MODERATE	0.9975	2950.35	2367	-0.00040135	221
Alpha	21764	ATACATG	A	DEL	Homozygous	S	QHD43416.1	1	c.204_209delACATGT	p.His69_Val70del	disruptive_inframe_deletion	MODERATE	0.974874	2705.07	3789	0.00203273	221
Alpha	21990	TTTA	T	DEL	Homozygous	S	QHD43416.1	1	c.432_434delTTA	p.Tyr145del	disruptive_inframe_deletion	MODERATE	1.0	2921.94	3411	0.00404834	221
Alpha	22693	T	C	SNP	Homozygous	S	QHD43416.1	1	c.1131T>C	p.Phe377Phe	synonymous_variant	LOW	0.955	2554.72	1076	14.9859	221
Alpha	22785	G	T	SNP	Homozygous	S	QHD43416.1	1	c.1223G>T	p.Arg408Ile	missense_variant	MODERATE	0.9475	2496.5	1062	-0.00446984	221
Alpha	23063	A	T	SNP	Homozygous	S	QHD43416.1	1	c.1501A>T	p.Asn501Tyr	missense_variant	MODERATE	0.9975	2948.29	2293	0.00131189	221
Alpha	23271	C	A	SNP	Homozygous	S	QHD43416.1	1	c.1709C>A	p.Ala570Asp	missense_variant	MODERATE	1.0	2970.41	4382	22.0811	221
Alpha	23403	A	G	SNP	Homozygous	S	QHD43416.1	1	c.1841A>G	p.Asp614Gly	missense_variant	MODERATE	1.0	2969.42	6202	15.1307	221
Alpha	23604	C	A	SNP	Homozygous	S	QHD43416.1	1	c.2042C>A	p.Pro681His	missense_variant	MODERATE	0.997494	2374.1	6218	-49.8366	221
Alpha	23709	C	T	SNP	Homozygous	S	QHD43416.1	1	c.2147C>T	p.Thr716Ile	missense_variant	MODERATE	1.0	2982.16	4242	-2.20476	221
Alpha	24506	T	G	SNP	Homozygous	S	QHD43416.1	1	c.2944T>G	p.Ser982Ala	missense_variant	MODERATE	0.9975	2929.62	7667	7.73783	221
Alpha	24914	G	C	SNP	Homozygous	S	QHD43416.1	1	c.3352G>C	p.Asp1118His	missense_variant	MODERATE	1.0	2982.16	5033	55.6995	221
Alpha	25690	G	C	SNP	Homozygous	ORF3a	QHD43417.1	1	c.298G>C	p.Gly100Arg	missense_variant	MODERATE	0.989975	2858.03	5859	0.113656	221
Alpha	27972	C	T	SNP	Homozygous	ORF8	QHD43422.1	1	c.79C>T	p.Gln27*	stop_gained	HIGH	1.0	2982.16	8245	8.05867	221
Alpha	28048	G	T	SNP	Homozygous	ORF8	QHD43422.1	1	c.155G>T	p.Arg52Ile	missense_variant	MODERATE	0.9975	2948.94	8296	0.0	221
Alpha	28111	A	G	SNP	Homozygous	ORF8	QHD43422.1	1	c.218A>G	p.Tyr73Cys	missense_variant	MODERATE	1.0	2979.66	3541	65.9484	221
Alpha	28270	TA	T	DEL	Homozygous	N	QHD43423.2	-1	c.-3delA	.	upstream_gene_variant	MODIFIER	1.0	2339.52	2418	0.143462	221
Alpha	28280	GAT	CTA	MNP	Homozygous	N	QHD43423.2	1	c.7_9delGATinsCTA	p.Asp3Leu	missense_variant	MODERATE	1.0	2962.69	2403	0.0	221
Alpha	28739	G	T	SNP	Homozygous	N	QHD43423.2	1	c.466G>T	p.Ala156Ser	missense_variant	MODERATE	0.9975	2948.91	5177	-37.7426	221
Alpha	28881	GGG	AAC	MNP	Homozygous	N	QHD43423.2	1	c.608_610delGGGinsAAC	p.ArgGly203LysArg	missense_variant	MODERATE	1.0	2960.39	2923	0.0	221
Alpha	28977	C	T	SNP	Homozygous	N	QHD43423.2	1	c.704C>T	p.Ser235Phe	missense_variant	MODERATE	1.0	2967.73	2815	0.0	221
C.36.3	241	C	T	SNP	Homozygous	orf1ab	QHD43415.1	-1	c.-25C>T	.	upstream_gene_variant	MODIFIER	0.9975	2941.74	2308	86.1355	222
C.36.3	569	G	A	SNP	Homozygous	orf1ab	QHD43415.1	1	c.304G>A	p.Glu102Lys	missense_variant	MODERATE	0.9975	2942.89	2870	-73.9419	222
C.36.3	2047	T	C	SNP	Homozygous	orf1ab	QHD43415.1	1	c.1782T>C	p.Asn594Asn	synonymous_variant	LOW	1.0	2967.39	4488	-6.0723	222
C.36.3	2841	C	T	SNP	Homozygous	orf1ab	QHD43415.1	1	c.2576C>T	p.Ala859Val	missense_variant	MODERATE	1.0	2982.09	4833	-0.826462	222
C.36.3	3037	C	T	SNP	Homozygous	orf1ab	QHD43415.1	1	c.2772C>T	p.Phe924Phe	synonymous_variant	LOW	0.995	2897.96	4260	-0.00105614	222
C.36.3	4002	C	T	SNP	Homozygous	orf1ab	QHD43415.1	1	c.3737C>T	p.Thr1246Ile	missense_variant	MODERATE	1.0	2982.21	1804	-0.00338689	222
C.36.3	5180	G	A	SNP	Homozygous	orf1ab	QHD43415.1	1	c.4915G>A	p.Asp1639Asn	missense_variant	MODERATE	0.997494	2941.39	2700	73.3817	222
C.36.3	7124	C	T	SNP	Homozygous	orf1ab	QHD43415.1	1	c.6859C>T	p.Pro2287Ser	missense_variant	MODERATE	0.995	2919.75	1660	-59.2706	222
C.36.3	9203	G	A	SNP	Homozygous	orf1ab	QHD43415.1	1	c.8938G>A	p.Asp2980Asn	missense_variant	MODERATE	1.0	2982.2	1447	0.0	222
C.36.3	9929	G	A	SNP	Homozygous	orf1ab	QHD43415.1	1	c.9664G>A	p.Asp3222Asn	missense_variant	MODERATE	0.9975	2948.89	2242	-44.7526	222
C.36.3	10097	G	A	SNP	Homozygous	orf1ab	QHD43415.1	1	c.9832G>A	p.Gly3278Ser	missense_variant	MODERATE	1.0	2956.16	2064	-47.4499	222
C.36.3	11325	C	T	SNP	Homozygous	orf1ab	QHD43415.1	1	c.11060C>T	p.Ser3687Leu	missense_variant	MODERATE	1.0	2974.82	3990	-57.0509	222
C.36.3	11337	T	C	SNP	Homozygous	orf1ab	QHD43415.1	1	c.11072T>C	p.Leu3691Ser	missense_variant	MODERATE	0.995	2920.22	3993	44.5018	222
C.36.3	12534	C	T	SNP	Homozygous	orf1ab	QHD43415.1	1	c.12269C>T	p.Thr4090Ile	missense_variant	MODERATE	0.9975	2947.83	2002	47.1673	222
C.36.3	13536	C	T	SNP	Homozygous	orf1ab	QHD43415.1	2	c.13272C>T	p.Tyr4424Tyr	synonymous_variant	LOW	0.9975	2948.9	1269	0.00137338	222
C.36.3	14408	C	T	SNP	Homozygous	orf1ab	QHD43415.1	2	c.14144C>T	p.Pro4715Leu	missense_variant	MODERATE	1.0	2973.13	2012	0.00143479	222
C.36.3	15026	C	T	SNP	Homozygous	orf1ab	QHD43415.1	2	c.14762C>T	p.Ala4921Val	missense_variant	MODERATE	1.0	2982.2	2465	38.5498	222
C.36.3	16549	G	T	SNP	Homozygous	orf1ab	QHD43415.1	2	c.16285G>T	p.Asp5429Tyr	missense_variant	MODERATE	1.0	2964.51	3099	0.0	222
C.36.3	17766	C	T	SNP	Homozygous	orf1ab	QHD43415.1	2	c.17502C>T	p.Val5834Val	synonymous_variant	LOW	0.9925	2863.86	3356	77.6328	222
C.36.3	21597	C	T	SNP	Homozygous	S	QHD43416.1	1	c.35C>T	p.Ser12Phe	missense_variant	MODERATE	0.9975	2948.9	766	0.0	222
C.36.3	21764	ATACATG	A	DEL	Homozygous	S	QHD43416.1	1	c.204_209delACATGT	p.His69_Val70del	disruptive_inframe_deletion	MODERATE	1.0	2959.9	962	0.00304027	222
C.36.3	22016	T	A	SNP	Homozygous	S	QHD43416.1	1	c.454T>A	p.Trp152Arg	missense_variant	MODERATE	0.9875	2847.8	1512	0.0	222
C.36.3	22600	A	C	SNP	Homozygous	S	QHD43416.1	1	c.1038A>C	p.Arg346Ser	missense_variant	MODERATE	1.0	2982.21	1429	74.9784	222
C.36.3	22917	T	G	SNP	Homozygous	S	QHD43416.1	1	c.1355T>G	p.Leu452Arg	missense_variant	MODERATE	1.0	2982.21	4770	-55.9121	222
C.36.3	23202	C	T	SNP	Homozygous	S	QHD43416.1	1	c.1640C>T	p.Thr547Ile	missense_variant	MODERATE	1.0	2982.21	3693	-21.1917	222
C.36.3	23403	A	G	SNP	Homozygous	S	QHD43416.1	1	c.1841A>G	p.Asp614Gly	missense_variant	MODERATE	1.0	2974.88	4301	-23.0669	222
C.36.3	23593	G	T	SNP	Homozygous	S	QHD43416.1	1	c.2031G>T	p.Gln677His	missense_variant	MODERATE	1.0	2974.69	3555	0.0	222
C.36.3	23731	C	T	SNP	Homozygous	S	QHD43416.1	1	c.2169C>T	p.Thr723Thr	synonymous_variant	LOW	0.9975	2379.96	1746	-54.1656	222
C.36.3	24257	G	T	SNP	Homozygous	S	QHD43416.1	1	c.2695G>T	p.Ala899Ser	missense_variant	MODERATE	1.0	2971.03	4914	0.0	222
C.36.3	25522	G	A	SNP	Homozygous	ORF3a	QHD43417.1	1	c.130G>A	p.Gly44Arg	missense_variant	MODERATE	0.9975	2948.91	4643	-19.5616	222
C.36.3	25910	A	G	SNP	Homozygous	ORF3a	QHD43417.1	1	c.518A>G	p.Asp173Gly	missense_variant	MODERATE	0.997481	2924.97	940	-99.4467	222
C.36.3	26767	T	C	SNP	Homozygous	M	QHD43419.1	1	c.245T>C	p.Ile82Thr	missense_variant	MODERATE	1.0	2975.18	2868	31.4815	222
C.36.3	27882	G	T	SNP	Homozygous	ORF8	QHD43422.1	-1	c.-12G>T	.	upstream_gene_variant	MODIFIER	1.0	2982.21	1625	0.0	222
C.36.3	28270	TA	T	DEL	Homozygous	N	QHD43423.2	-1	c.-3delA	.	upstream_gene_variant	MODIFIER	1.0	2295.47	5905	0.0747704	222
C.36.3	28881	GGG	AAC	MNP	Homozygous	N	QHD43423.2	1	c.608_610delGGGinsAAC	p.ArgGly203LysArg	missense_variant	MODERATE	1.0	2952.46	2141	0.0	222
C.36.3	28908	G	T	SNP	Homozygous	N	QHD43423.2	1	c.635G>T	p.Gly212Val	missense_variant	MODERATE	1.0	2974.75	3606	-28.2761	222
C.36.3	29632	C	T	SNP	Homozygous	ORF10	QHI42199.1	1	c.75C>T	p.Asn25Asn	synonymous_variant	LOW	1.0	2968.47	3165	-20.6674	222
B.1	241	C	T	SNP	Homozygous	orf1ab	QHD43415.1	-1	c.-25C>T	.	upstream_gene_variant	MODIFIER	0.9975	2946.52	1349	68.7178	29
B.1	343	G	A	SNP	Homozygous	orf1ab	QHD43415.1	1	c.78G>A	p.Val26Val	synonymous_variant	LOW	1.0	2982.21	4245	-36.5512	29
B.1	1191	C	T	SNP	Homozygous	orf1ab	QHD43415.1	1	c.926C>T	p.Pro309Leu	missense_variant	MODERATE	0.9975	2948.86	3152	60.1479	29
B.1	3037	C	T	SNP	Homozygous	orf1ab	QHD43415.1	1	c.2772C>T	p.Phe924Phe	synonymous_variant	LOW	1.0	2947.15	3663	-95.7204	29
B.1	4543	C	T	SNP	Homozygous	orf1ab	QHD43415.1	1	c.4278C>T	p.Thr1426Thr	synonymous_variant	LOW	0.9975	2948.9	3892	-1.73234	29
B.1	5629	G	T	SNP	Homozygous	orf1ab	QHD43415.1	1	c.5364G>T	p.Thr1788Thr	synonymous_variant	LOW	1.0	2952.06	2604	-39.3686	29
B.1	8327	C	T	SNP	Homozygous	orf1ab	QHD43415.1	1	c.8062C>T	p.Leu2688Phe	missense_variant	MODERATE	0.992443	2867.88	1015	-0.00207119	29
B.1	9526	G	T	SNP	Homozygous	orf1ab	QHD43415.1	1	c.9261G>T	p.Met3087Ile	missense_variant	MODERATE	1.0	2976.17	1311	0.0	29
B.1	11497	C	T	SNP	Homozygous	orf1ab	QHD43415.1	1	c.11232C>T	p.Tyr3744Tyr	synonymous_variant	LOW	0.997494	2941.71	1074	-0.00102288	29
B.1	13993	G	T	SNP	Homozygous	orf1ab	QHD43415.1	2	c.13729G>T	p.Ala4577Ser	missense_variant	MODERATE	1.0	2982.06	1426	-0.00126597	29
B.1	14408	C	T	SNP	Homozygous	orf1ab	QHD43415.1	2	c.14144C>T	p.Pro4715Leu	missense_variant	MODERATE	0.9975	2379.9	1406	0.00200955	29
B.1	14712	G	T	SNP	Homozygous	orf1ab	QHD43415.1	2	c.14448G>T	p.Val4816Val	synonymous_variant	LOW	1.0	2966.21	2603	0.0	29
B.1	15766	G	T	SNP	Homozygous	orf1ab	QHD43415.1	2	c.15502G>T	p.Val5168Leu	missense_variant	MODERATE	1.0	2982.19	919	0.0	29
B.1	16889	A	G	SNP	Homozygous	orf1ab	QHD43415.1	2	c.16625A>G	p.Lys5542Arg	missense_variant	MODERATE	0.9975	2948.9	2824	0.00133405	29
B.1	17019	G	T	SNP	Homozygous	orf1ab	QHD43415.1	2	c.16755G>T	p.Glu5585Asp	missense_variant	MODERATE	1.0	2959.62	1629	0.0	29
B.1	18877	C	T	SNP	Homozygous	orf1ab	QHD43415.1	2	c.18613C>T	p.Leu6205Leu	synonymous_variant	LOW	1.0	2966.17	2602	-78.3013	29
B.1	21648	C	T	SNP	Homozygous	S	QHD43416.1	1	c.86C>T	p.Thr29Ile	missense_variant	MODERATE	0.9975	2948.79	1379	64.1166	29
B.1	22992	G	A	SNP	Homozygous	S	QHD43416.1	1	c.1430G>A	p.Ser477Asn	missense_variant	MODERATE	0.995	2914.54	2364	-0.00119332	29
B.1	23012	G	C	SNP	Homozygous	S	QHD43416.1	1	c.1450G>C	p.Glu484Gln	missense_variant	MODERATE	1.0	2981.12	2896	6.37902	29
B.1	23403	A	G	SNP	Homozygous	S	QHD43416.1	1	c.1841A>G	p.Asp614Gly	missense_variant	MODERATE	1.0	2974.77	3688	-26.4088	29
B.1	25563	G	T	SNP	Homozygous	ORF3a	QHD43417.1	1	c.171G>T	p.Gln57His	missense_variant	MODERATE	1.0	2982.18	4334	-66.7648	29
B.1	25688	C	T	SNP	Homozygous	ORF3a	QHD43417.1	1	c.296C>T	p.Ala99Val	missense_variant	MODERATE	0.995	2919.64	2930	-6.79062	29
B.1	25710	C	T	SNP	Homozygous	ORF3a	QHD43417.1	1	c.318C>T	p.Leu106Leu	synonymous_variant	LOW	0.997487	2934.06	2931	-0.0011969	29
B.1	26735	C	T	SNP	Homozygous	M	QHD43419.1	1	c.213C>T	p.Tyr71Tyr	synonymous_variant	LOW	0.997494	2941.87	2899	90.6014	29
B.1	26876	T	C	SNP	Homozygous	M	QHD43419.1	1	c.354T>C	p.Ile118Ile	synonymous_variant	LOW	0.9975	2948.66	2209	89.6999	29
B.1	26918	G	T	SNP	Homozygous	M	QHD43419.1	1	c.396G>T	p.Pro132Pro	synonymous_variant	LOW	1.0	2974.94	3587	54.6447	29
B.1	28001	G	T	SNP	Homozygous	ORF8	QHD43422.1	1	c.108G>T	p.Pro36Pro	synonymous_variant	LOW	1.0	2970.05	8303	-22.9026	29
B.1	28975	G	C	SNP	Homozygous	N	QHD43423.2	1	c.702G>C	p.Met234Ile	missense_variant	MODERATE	1.0	2982.14	2553	0.0	29
B.1	29399	G	A	SNP	Homozygous	N	QHD43423.2	1	c.1126G>A	p.Ala376Thr	missense_variant	MODERATE	1.0	2982.14	3255	54.0546	29
Alpha	241	C	T	SNP	Homozygous	orf1ab	QHD43415.1	-1	c.-25C>T	.	upstream_gene_variant	MODIFIER	1.0	2974.12	808	-0.00422695	49
Alpha	913	C	T	SNP	Homozygous	orf1ab	QHD43415.1	1	c.648C>T	p.Ser216Ser	synonymous_variant	LOW	0.997494	2941.48	3462	6.86678	49
Alpha	3037	C	T	SNP	Homozygous	orf1ab	QHD43415.1	1	c.2772C>T	p.Phe924Phe	synonymous_variant	LOW	0.997487	2927.09	1479	0.00116013	49
Alpha	3267	C	T	SNP	Homozygous	orf1ab	QHD43415.1	1	c.3002C>T	p.Thr1001Ile	missense_variant	MODERATE	1.0	2982.2	923	0.00210027	49
Alpha	3638	G	T	SNP	Homozygous	orf1ab	QHD43415.1	1	c.3373G>T	p.Gly1125Cys	missense_variant	MODERATE	0.997494	2941.47	1577	-0.00139551	49
Alpha	5077	T	C	SNP	Homozygous	orf1ab	QHD43415.1	1	c.4812T>C	p.Val1604Val	synonymous_variant	LOW	0.994987	2912.25	931	-94.2161	49
Alpha	5388	C	A	SNP	Homozygous	orf1ab	QHD43415.1	1	c.5123C>A	p.Ala1708Asp	missense_variant	MODERATE	0.994987	2912.21	1177	-7.9085	49
Alpha	5986	C	T	SNP	Homozygous	orf1ab	QHD43415.1	1	c.5721C>T	p.Phe1907Phe	synonymous_variant	LOW	0.9975	2940.34	753	0.00111481	49
Alpha	6954	T	C	SNP	Homozygous	orf1ab	QHD43415.1	1	c.6689T>C	p.Ile2230Thr	missense_variant	MODERATE	0.9975	2924.08	821	-0.00367944	49
Alpha	8290	C	T	SNP	Homozygous	orf1ab	QHD43415.1	1	c.8025C>T	p.Leu2675Leu	synonymous_variant	LOW	0.992481	2884.46	1289	-0.00491793	49
Alpha	10507	C	T	SNP	Homozygous	orf1ab	QHD43415.1	1	c.10242C>T	p.Asn3414Asn	synonymous_variant	LOW	0.997494	2941.56	1556	75.7361	49
Alpha	11164	T	C	SNP	Homozygous	orf1ab	QHD43415.1	1	c.10899T>C	p.His3633His	synonymous_variant	LOW	0.985	2814.95	1773	-0.00174896	49
Alpha	11287	GTCTGGTTTT	G	DEL	Homozygous	orf1ab	QHD43415.1	1	c.11023_11031delTCTGGTTTT	p.Ser3675_Phe3677del	conservative_inframe_deletion	MODERATE	0.997487	2934.74	1557	-11.5264	49
Alpha	13059	C	T	SNP	Homozygous	orf1ab	QHD43415.1	1	c.12794C>T	p.Thr4265Ile	missense_variant	MODERATE	0.994987	2913.61	1411	82.4915	49
Alpha	14408	C	T	SNP	Homozygous	orf1ab	QHD43415.1	2	c.14144C>T	p.Pro4715Leu	missense_variant	MODERATE	1.0	2982.19	825	0.00106767	49
Alpha	14646	T	A	SNP	Homozygous	orf1ab	QHD43415.1	2	c.14382T>A	p.Thr4794Thr	synonymous_variant	LOW	1.0	2973.23	582	0.00040708	49
Alpha	14676	C	T	SNP	Homozygous	orf1ab	QHD43415.1	2	c.14412C>T	p.Pro4804Pro	synonymous_variant	LOW	0.995	2917.7	686	-0.00134143	49
Alpha	15279	C	T	SNP	Homozygous	orf1ab	QHD43415.1	2	c.15015C>T	p.His5005His	synonymous_variant	LOW	0.995	2919.64	1031	-0.00180712	49
Alpha	16176	T	C	SNP	Homozygous	orf1ab	QHD43415.1	2	c.15912T>C	p.Thr5304Thr	synonymous_variant	LOW	0.9975	2948.27	1476	-0.00129177	49
Alpha	21764	ATACATG	A	DEL	Homozygous	S	QHD43416.1	1	c.204_209delACATGT	p.His69_Val70del	disruptive_inframe_deletion	MODERATE	0.997487	2931.7	1096	-86.2798	49
Alpha	21990	TTTA	T	DEL	Homozygous	S	QHD43416.1	1	c.432_434delTTA	p.Tyr145del	disruptive_inframe_deletion	MODERATE	1.0	2966.2	808	-0.00248824	49
Alpha	23063	A	T	SNP	Homozygous	S	QHD43416.1	1	c.1501A>T	p.Asn501Tyr	missense_variant	MODERATE	0.992327	2822.95	393	-0.00739735	49
Alpha	23271	C	A	SNP	Homozygous	S	QHD43416.1	1	c.1709C>A	p.Ala570Asp	missense_variant	MODERATE	1.0	2982.17	1443	70.5512	49
Alpha	23403	A	G	SNP	Homozygous	S	QHD43416.1	1	c.1841A>G	p.Asp614Gly	missense_variant	MODERATE	1.0	2976.28	1463	-63.9414	49
Alpha	23604	C	A	SNP	Homozygous	S	QHD43416.1	1	c.2042C>A	p.Pro681His	missense_variant	MODERATE	0.992481	2884.49	1186	0.00146532	49
Alpha	23709	C	T	SNP	Homozygous	S	QHD43416.1	1	c.2147C>T	p.Thr716Ile	missense_variant	MODERATE	0.9925	2891.85	829	-0.17361	49
Alpha	23733	C	T	SNP	Homozygous	S	QHD43416.1	1	c.2171C>T	p.Thr724Ile	missense_variant	MODERATE	0.9975	2948.83	529	-0.00189117	49
Alpha	24506	T	G	SNP	Homozygous	S	QHD43416.1	1	c.2944T>G	p.Ser982Ala	missense_variant	MODERATE	0.992481	2885.34	2368	-0.00195756	49
Alpha	24914	G	C	SNP	Homozygous	S	QHD43416.1	1	c.3352G>C	p.Asp1118His	missense_variant	MODERATE	0.997487	2368.07	656	3.20581	49
Alpha	27972	C	T	SNP	Homozygous	ORF8	QHD43422.1	1	c.79C>T	p.Gln27*	stop_gained	HIGH	0.997494	2943.18	3275	-0.00115137	49
Alpha	28048	G	T	SNP	Homozygous	ORF8	QHD43422.1	1	c.155G>T	p.Arg52Ile	missense_variant	MODERATE	1.0	2982.15	3297	-9.5447	49
Alpha	28111	A	G	SNP	Homozygous	ORF8	QHD43422.1	1	c.218A>G	p.Tyr73Cys	missense_variant	MODERATE	0.997494	2941.47	1411	-9.73989	49
Alpha	28270	TA	T	DEL	Homozygous	N	QHD43423.2	-1	c.-3delA	.	upstream_gene_variant	MODIFIER	1.0	2227.29	4141	0.0852673	49
Alpha	28280	GAT	CTA	MNP	Homozygous	N	QHD43423.2	1	c.7_9delGATinsCTA	p.Asp3Leu	missense_variant	MODERATE	1.0	2967.52	4135	-42.6508	49
Alpha	28657	C	T	SNP	Homozygous	N	QHD43423.2	1	c.384C>T	p.Asp128Asp	synonymous_variant	LOW	1.0	2982.02	6445	-30.8805	49
Alpha	28690	G	C	SNP	Homozygous	N	QHD43423.2	1	c.417G>C	p.Leu139Phe	missense_variant	MODERATE	0.9975	2948.9	6517	-44.9226	49
Alpha	28881	GGG	AAC	MNP	Homozygous	N	QHD43423.2	1	c.608_610delGGGinsAAC	p.ArgGly203LysArg	missense_variant	MODERATE	0.997487	2934.05	2489	-0.00155783	49
Alpha	28977	C	T	SNP	Homozygous	N	QHD43423.2	1	c.704C>T	p.Ser235Phe	missense_variant	MODERATE	1.0	2982.09	2402	-0.00179276	49
Alpha	241	C	T	SNP	Homozygous	orf1ab	QHD43415.1	-1	c.-25C>T	.	upstream_gene_variant	MODIFIER	1.0	2974.06	1435	0.0	97
Alpha	913	C	T	SNP	Homozygous	orf1ab	QHD43415.1	1	c.648C>T	p.Ser216Ser	synonymous_variant	LOW	0.9975	2948.9	3434	-77.3664	97
Alpha	3037	C	T	SNP	Homozygous	orf1ab	QHD43415.1	1	c.2772C>T	p.Phe924Phe	synonymous_variant	LOW	1.0	2956.39	3062	0.0	97
Alpha	3267	C	T	SNP	Homozygous	orf1ab	QHD43415.1	1	c.3002C>T	p.Thr1001Ile	missense_variant	MODERATE	1.0	2982.15	2302	46.9668	97
Alpha	5388	C	A	SNP	Homozygous	orf1ab	QHD43415.1	1	c.5123C>A	p.Ala1708Asp	missense_variant	MODERATE	1.0	2982.13	2887	-32.6729	97
Alpha	5914	A	G	SNP	Homozygous	orf1ab	QHD43415.1	1	c.5649A>G	p.Lys1883Lys	synonymous_variant	LOW	0.995	2919.87	2809	0.0	97
Alpha	5986	C	T	SNP	Homozygous	orf1ab	QHD43415.1	1	c.5721C>T	p.Phe1907Phe	synonymous_variant	LOW	1.0	2965.77	1569	-64.9899	97
Alpha	6954	T	C	SNP	Homozygous	orf1ab	QHD43415.1	1	c.6689T>C	p.Ile2230Thr	missense_variant	MODERATE	1.0	2982.21	2200	-98.6205	97
Alpha	8090	C	T	SNP	Homozygous	orf1ab	QHD43415.1	1	c.7825C>T	p.Leu2609Phe	missense_variant	MODERATE	0.997481	2928.37	1830	2.06343	97
Alpha	11287	GTCTGGTTTT	G	DEL	Homozygous	orf1ab	QHD43415.1	1	c.11023_11031delTCTGGTTTT	p.Ser3675_Phe3677del	conservative_inframe_deletion	MODERATE	1.0	2962.0	3051	0.0	97
Alpha	13536	C	T	SNP	Homozygous	orf1ab	QHD43415.1	2	c.13272C>T	p.Tyr4424Tyr	synonymous_variant	LOW	0.9975	2948.9	1255	18.6271	97
Alpha	14115	C	T	SNP	Homozygous	orf1ab	QHD43415.1	2	c.13851C>T	p.Thr4617Thr	synonymous_variant	LOW	1.0	2982.21	3537	0.0	97
Alpha	14408	C	T	SNP	Homozygous	orf1ab	QHD43415.1	2	c.14144C>T	p.Pro4715Leu	missense_variant	MODERATE	1.0	2982.2	1854	-66.0156	97
Alpha	14676	C	T	SNP	Homozygous	orf1ab	QHD43415.1	2	c.14412C>T	p.Pro4804Pro	synonymous_variant	LOW	1.0	2976.58	2781	45.2512	97
Alpha	15279	C	T	SNP	Homozygous	orf1ab	QHD43415.1	2	c.15015C>T	p.His5005His	synonymous_variant	LOW	0.995	2919.65	1553	74.2059	97
Alpha	16176	T	C	SNP	Homozygous	orf1ab	QHD43415.1	2	c.15912T>C	p.Thr5304Thr	synonymous_variant	LOW	1.0	2977.98	3384	28.1989	97
Alpha	21575	C	T	SNP	Homozygous	S	QHD43416.1	1	c.13C>T	p.Leu5Phe	missense_variant	MODERATE	1.0	2933.68	1151	0.0	97
Alpha	21764	ATACATG	A	DEL	Homozygous	S	QHD43416.1	1	c.204_209delACATGT	p.His69_Val70del	disruptive_inframe_deletion	MODERATE	1.0	2973.32	2768	0.00582669	97
Alpha	21990	TTTA	T	DEL	Homozygous	S	QHD43416.1	1	c.432_434delTTA	p.Tyr145del	disruptive_inframe_deletion	MODERATE	0.997481	2926.47	2302	-41.9897	97
Alpha	23063	A	T	SNP	Homozygous	S	QHD43416.1	1	c.1501A>T	p.Asn501Tyr	missense_variant	MODERATE	0.997494	2941.3	1287	-74.1572	97
Alpha	23271	C	A	SNP	Homozygous	S	QHD43416.1	1	c.1709C>A	p.Ala570Asp	missense_variant	MODERATE	1.0	2974.75	3486	-0.00036362	97
Alpha	23403	A	G	SNP	Homozygous	S	QHD43416.1	1	c.1841A>G	p.Asp614Gly	missense_variant	MODERATE	0.9975	2948.03	4287	19.9208	97
Alpha	23604	C	A	SNP	Homozygous	S	QHD43416.1	1	c.2042C>A	p.Pro681His	missense_variant	MODERATE	1.0	2982.21	4133	0.00516019	97
Alpha	23709	C	T	SNP	Homozygous	S	QHD43416.1	1	c.2147C>T	p.Thr716Ile	missense_variant	MODERATE	1.0	2982.14	2988	31.7988	97
Alpha	24506	T	G	SNP	Homozygous	S	QHD43416.1	1	c.2944T>G	p.Ser982Ala	missense_variant	MODERATE	0.997494	2940.69	4615	-3.97E-4	97
Alpha	24914	G	C	SNP	Homozygous	S	QHD43416.1	1	c.3352G>C	p.Asp1118His	missense_variant	MODERATE	1.0	2974.7	2482	39.7276	97
Alpha	27513	C	T	SNP	Homozygous	ORF7a	QHD43421.1	1	c.120C>T	p.Tyr40Tyr	synonymous_variant	LOW	0.9975	2948.91	5135	-87.9655	97
Alpha	27812	C	T	SNP	Homozygous	ORF8	QHD43422.1	-1	c.-82C>T	.	upstream_gene_variant	MODIFIER	0.997494	2373.76	4672	-4.99033	97
Alpha	27972	C	T	SNP	Homozygous	ORF8	QHD43422.1	1	c.79C>T	p.Gln27*	stop_gained	HIGH	0.997494	2943.01	7256	55.7536	97
Alpha	28048	G	T	SNP	Homozygous	ORF8	QHD43422.1	1	c.155G>T	p.Arg52Ile	missense_variant	MODERATE	1.0	2982.21	7311	13.4525	97
Alpha	28111	A	G	SNP	Homozygous	ORF8	QHD43422.1	1	c.218A>G	p.Tyr73Cys	missense_variant	MODERATE	0.997494	2941.47	3050	68.1587	97
Alpha	28280	GAT	CTA	MNP	Homozygous	N	QHD43423.2	1	c.7_9delGATinsCTA	p.Asp3Leu	missense_variant	MODERATE	1.0	2959.92	4483	-21.1607	97
Alpha	28881	GGG	AAC	MNP	Homozygous	N	QHD43423.2	1	c.608_610delGGGinsAAC	p.ArgGly203LysArg	missense_variant	MODERATE	1.0	2958.08	3022	-0.00485776	97
Alpha	28936	G	T	SNP	Homozygous	N	QHD43423.2	1	c.663G>T	p.Leu221Phe	missense_variant	MODERATE	1.0	2967.06	3760	0.00321814	97
Alpha	28977	C	T	SNP	Homozygous	N	QHD43423.2	1	c.704C>T	p.Ser235Phe	missense_variant	MODERATE	0.997487	2930.31	2945	-3.39909	97
B.1	241	C	T	SNP	Homozygous	orf1ab	QHD43415.1	-1	c.-25C>T	.	upstream_gene_variant	MODIFIER	1.0	2967.68	1377	0.0	135
B.1	445	T	C	SNP	Homozygous	orf1ab	QHD43415.1	1	c.180T>C	p.Val60Val	synonymous_variant	LOW	0.9975	2379.96	4082	-0.001031	135
B.1	3037	C	T	SNP	Homozygous	orf1ab	QHD43415.1	1	c.2772C>T	p.Phe924Phe	synonymous_variant	LOW	1.0	2954.4	3051	-72.2215	135
B.1	5170	C	T	SNP	Homozygous	orf1ab	QHD43415.1	1	c.4905C>T	p.Tyr1635Tyr	synonymous_variant	LOW	0.997487	2934.29	649	0.00145402	135
B.1	5230	G	T	SNP	Homozygous	orf1ab	QHD43415.1	1	c.4965G>T	p.Lys1655Asn	missense_variant	MODERATE	1.0	2974.89	855	0.0	135
B.1	6286	C	T	SNP	Homozygous	orf1ab	QHD43415.1	1	c.6021C>T	p.Thr2007Thr	synonymous_variant	LOW	0.98995	2843.21	1081	58.8972	135
B.1	6354	C	T	SNP	Homozygous	orf1ab	QHD43415.1	1	c.6089C>T	p.Ser2030Leu	missense_variant	MODERATE	1.0	437739	59	0.0	135
B.1	8140	C	T	SNP	Homozygous	orf1ab	QHD43415.1	1	c.7875C>T	p.Ser2625Ser	synonymous_variant	LOW	0.995	2352.34	3588	0.00185606	135
B.1	11132	G	T	SNP	Homozygous	orf1ab	QHD43415.1	1	c.10867G>T	p.Ala3623Ser	missense_variant	MODERATE	0.994987	2912.25	1780	-1.05673	135
B.1	13326	C	T	SNP	Homozygous	orf1ab	QHD43415.1	1	c.13061C>T	p.Thr4354Ile	missense_variant	MODERATE	1.0	2982.17	1644	61.0958	135
B.1	14408	C	T	SNP	Homozygous	orf1ab	QHD43415.1	2	c.14144C>T	p.Pro4715Leu	missense_variant	MODERATE	1.0	2975.39	1720	-1.04073	135
B.1	21255	G	C	SNP	Homozygous	orf1ab	QHD43415.1	2	c.20991G>C	p.Ala6997Ala	synonymous_variant	LOW	1.0	2958.68	1250	86.6579	135
B.1	22227	C	T	SNP	Homozygous	S	QHD43416.1	1	c.665C>T	p.Ala222Val	missense_variant	MODERATE	0.995	2918.06	1790	29.2256	135
B.1	23403	A	G	SNP	Homozygous	S	QHD43416.1	1	c.1841A>G	p.Asp614Gly	missense_variant	MODERATE	1.0	2972.68	3283	-56.2139	135
B.1	23587	G	T	SNP	Homozygous	S	QHD43416.1	1	c.2025G>T	p.Gln675His	missense_variant	MODERATE	1.0	2982.2	4010	-0.645407	135
B.1	25452	C	T	SNP	Homozygous	ORF3a	QHD43417.1	1	c.60C>T	p.Ile20Ile	synonymous_variant	LOW	1.0	2967.64	2918	-71.5137	135
B.1	26801	C	G	SNP	Homozygous	M	QHD43419.1	1	c.279C>G	p.Leu93Leu	synonymous_variant	LOW	1.0	2950.0	1464	60.0113	135
B.1	27982	C	T	SNP	Homozygous	ORF8	QHD43422.1	1	c.89C>T	p.Pro30Leu	missense_variant	MODERATE	1.0	2982.21	7784	0.7649	135
B.1	28932	C	T	SNP	Homozygous	N	QHD43423.2	1	c.659C>T	p.Ala220Val	missense_variant	MODERATE	1.0	2963.57	3552	-10.6973	135
B.1	29645	G	T	SNP	Homozygous	ORF10	QHI42199.1	1	c.88G>T	p.Val30Leu	missense_variant	MODERATE	1.0	2968.01	5138	-18.6765	135
Gamma	241	C	T	SNP	Homozygous	orf1ab	QHD43415.1	-1	c.-25C>T	.	upstream_gene_variant	MODIFIER	0.982456	2773.59	432	-0.00466714	162
Gamma	733	T	C	SNP	Homozygous	orf1ab	QHD43415.1	1	c.468T>C	p.Asp156Asp	synonymous_variant	LOW	0.9975	2948.82	1762	-80.5411	162
Gamma	2749	C	T	SNP	Homozygous	orf1ab	QHD43415.1	1	c.2484C>T	p.Asp828Asp	synonymous_variant	LOW	1.0	2974.59	1752	55.1674	162
Gamma	3037	C	T	SNP	Homozygous	orf1ab	QHD43415.1	1	c.2772C>T	p.Phe924Phe	synonymous_variant	LOW	1.0	2960.24	2116	-0.00502941	162
Gamma	3828	C	T	SNP	Homozygous	orf1ab	QHD43415.1	1	c.3563C>T	p.Ser1188Leu	missense_variant	MODERATE	1.0	2962.87	529	0.0	162
Gamma	5648	A	C	SNP	Homozygous	orf1ab	QHD43415.1	1	c.5383A>C	p.Lys1795Gln	missense_variant	MODERATE	0.995	2353.17	1232	0.00179	162
Gamma	6319	A	G	SNP	Homozygous	orf1ab	QHD43415.1	1	c.6054A>G	p.Pro2018Pro	synonymous_variant	LOW	1.0	2977.28	1198	76.1654	162
Gamma	6613	A	G	SNP	Homozygous	orf1ab	QHD43415.1	1	c.6348A>G	p.Val2116Val	synonymous_variant	LOW	0.993056	2085.88	288	0.00635729	162
Gamma	7979	C	T	SNP	Homozygous	orf1ab	QHD43415.1	1	c.7714C>T	p.Leu2572Leu	synonymous_variant	LOW	0.9975	2948.9	1038	-0.00141526	162
Gamma	11287	GTCTGGTTTT	G	DEL	Homozygous	orf1ab	QHD43415.1	1	c.11023_11031delTCTGGTTTT	p.Ser3675_Phe3677del	conservative_inframe_deletion	MODERATE	1.0	2973.24	926	-0.00325099	162
Gamma	12778	C	T	SNP	Homozygous	orf1ab	QHD43415.1	1	c.12513C>T	p.Tyr4171Tyr	synonymous_variant	LOW	1.0	2967.26	2444	0.00389904	162
Gamma	13138	C	T	SNP	Homozygous	orf1ab	QHD43415.1	1	c.12873C>T	p.Ile4291Ile	synonymous_variant	LOW	0.997494	2943.29	970	0.00110996	162
Gamma	13851	T	C	SNP	Homozygous	orf1ab	QHD43415.1	2	c.13587T>C	p.Gly4529Gly	synonymous_variant	LOW	0.995	2920.4	1782	73.2482	162
Gamma	13860	C	T	SNP	Homozygous	orf1ab	QHD43415.1	2	c.13596C>T	p.Asp4532Asp	synonymous_variant	LOW	1.0	2982.13	1780	-49.3093	162
Gamma	14408	C	T	SNP	Homozygous	orf1ab	QHD43415.1	2	c.14144C>T	p.Pro4715Leu	missense_variant	MODERATE	0.997487	2922.41	396	0.0	162
Gamma	17259	G	T	SNP	Homozygous	orf1ab	QHD43415.1	2	c.16995G>T	p.Glu5665Asp	missense_variant	MODERATE	0.993769	2330.03	319	-0.00662365	162
Gamma	21614	C	T	SNP	Homozygous	S	QHD43416.1	1	c.52C>T	p.Leu18Phe	missense_variant	MODERATE	1.0	2969.98	787	0.0	162
Gamma	21621	C	A	SNP	Homozygous	S	QHD43416.1	1	c.59C>A	p.Thr20Asn	missense_variant	MODERATE	1.0	2972.23	785	0.0	162
Gamma	21638	C	T	SNP	Homozygous	S	QHD43416.1	1	c.76C>T	p.Pro26Ser	missense_variant	MODERATE	0.994975	2342.06	794	0.0	162
Gamma	21974	G	T	SNP	Homozygous	S	QHD43416.1	1	c.412G>T	p.Asp138Tyr	missense_variant	MODERATE	1.0	2981.97	476	0.0	162
Gamma	22132	G	T	SNP	Homozygous	S	QHD43416.1	1	c.570G>T	p.Arg190Ser	missense_variant	MODERATE	0.997494	2941.47	1004	0.0	162
Gamma	22812	A	C	SNP	Homozygous	S	QHD43416.1	1	c.1250A>C	p.Lys417Thr	missense_variant	MODERATE	0.9925	2889.31	803	-0.00240665	162
Gamma	23012	G	A	SNP	Homozygous	S	QHD43416.1	1	c.1450G>A	p.Glu484Lys	missense_variant	MODERATE	1.0	2967.11	1817	57.9106	162
Gamma	23063	A	T	SNP	Homozygous	S	QHD43416.1	1	c.1501A>T	p.Asn501Tyr	missense_variant	MODERATE	0.990244	1466.35	202	-0.00716163	162
Gamma	23403	A	G	SNP	Homozygous	S	QHD43416.1	1	c.1841A>G	p.Asp614Gly	missense_variant	MODERATE	1.0	2979.5	2572	0.0	162
Gamma	23525	C	T	SNP	Homozygous	S	QHD43416.1	1	c.1963C>T	p.His655Tyr	missense_variant	MODERATE	1.0	2982.0	2443	5.71314	162
Gamma	24000	G	A	SNP	Homozygous	S	QHD43416.1	1	c.2438G>A	p.Ser813Asn	missense_variant	MODERATE	0.986364	1556.33	218	0.0114766	162
Gamma	24642	C	T	SNP	Homozygous	S	QHD43416.1	1	c.3080C>T	p.Thr1027Ile	missense_variant	MODERATE	1.0	2982.09	1596	0.00166834	162
Gamma	24919	C	T	SNP	Homozygous	S	QHD43416.1	1	c.3357C>T	p.Asn1119Asn	synonymous_variant	LOW	1.0	2982.18	643	0.00331212	162
Gamma	25088	G	T	SNP	Homozygous	S	QHD43416.1	1	c.3526G>T	p.Val1176Phe	missense_variant	MODERATE	1.0	2969.68	646	-0.00186214	162
Gamma	26149	T	C	SNP	Homozygous	ORF3a	QHD43417.1	1	c.757T>C	p.Ser253Pro	missense_variant	MODERATE	1.0	2973.8	663	0.0	162
Gamma	28262	G	A	SNP	Homozygous	N	QHD43423.2	-1	c.-12G>A	.	upstream_gene_variant	MODIFIER	0.953757	1102.81	173	0.0203481	162
Gamma	28512	C	G	SNP	Homozygous	N	QHD43423.2	1	c.239C>G	p.Pro80Arg	missense_variant	MODERATE	0.9975	2948.9	526	0.00173315	162
Gamma	28849	C	T	SNP	Homozygous	N	QHD43423.2	1	c.576C>T	p.Asn192Asn	synonymous_variant	LOW	0.995	2921.11	1959	-0.00118985	162
Gamma	28877	AG	TC	MNP	Homozygous	N	QHD43423.2	1	c.604_605delAGinsTC	p.203	synonymous_variant	LOW	1.0	2966.98	755	-0.00118395	162
Gamma	28881	GGG	AAC	MNP	Homozygous	N	QHD43423.2	1	c.608_610delGGGinsAAC	p.ArgGly203LysArg	missense_variant	MODERATE	1.0	2951.79	751	-0.0011869	162
Gamma	29834	T	A	SNP	Homozygous	S	QHD43416.1	-1	c.*4450T>A	.	downstream_gene_variant	MODIFIER	1.0	1299.33	174	0.0	162
Gamma	241	C	T	SNP	Homozygous	orf1ab	QHD43415.1	-1	c.-25C>T	.	upstream_gene_variant	MODIFIER	1.0	2979.39	1269	0.0	205
Gamma	733	T	C	SNP	Homozygous	orf1ab	QHD43415.1	1	c.468T>C	p.Asp156Asp	synonymous_variant	LOW	1.0	2969.32	2890	-2.8558	205
Gamma	1604	AATG	A	DEL	Homozygous	orf1ab	QHD43415.1	1	c.1341_1343delTGA	p.Asp448del	disruptive_inframe_deletion	MODERATE	1.0	2976.52	2297	0.0	205
Gamma	2749	C	T	SNP	Homozygous	orf1ab	QHD43415.1	1	c.2484C>T	p.Asp828Asp	synonymous_variant	LOW	1.0	2982.1	4125	4.84658	205
Gamma	3037	C	T	SNP	Homozygous	orf1ab	QHD43415.1	1	c.2772C>T	p.Phe924Phe	synonymous_variant	LOW	1.0	2963.2	3508	0.0	205
Gamma	3828	C	T	SNP	Homozygous	orf1ab	QHD43415.1	1	c.3563C>T	p.Ser1188Leu	missense_variant	MODERATE	1.0	2944.43	1559	-58.5408	205
Gamma	5648	A	C	SNP	Homozygous	orf1ab	QHD43415.1	1	c.5383A>C	p.Lys1795Gln	missense_variant	MODERATE	0.9975	2948.89	3754	43.6055	205
Gamma	6319	A	G	SNP	Homozygous	orf1ab	QHD43415.1	1	c.6054A>G	p.Pro2018Pro	synonymous_variant	LOW	1.0	2981.44	3137	-10.6055	205
Gamma	6613	A	G	SNP	Homozygous	orf1ab	QHD43415.1	1	c.6348A>G	p.Val2116Val	synonymous_variant	LOW	1.0	2982.11	746	0.0	205
Gamma	9593	T	C	SNP	Homozygous	orf1ab	QHD43415.1	1	c.9328T>C	p.Leu3110Leu	synonymous_variant	LOW	1.0	2982.16	2535	-4.02968	205
Gamma	11287	GTCTGGTTTT	G	DEL	Homozygous	orf1ab	QHD43415.1	1	c.11023_11031delTCTGGTTTT	p.Ser3675_Phe3677del	conservative_inframe_deletion	MODERATE	1.0	2975.0	3102	0.0	205
Gamma	12778	C	T	SNP	Homozygous	orf1ab	QHD43415.1	1	c.12513C>T	p.Tyr4171Tyr	synonymous_variant	LOW	1.0	2974.15	3831	19.5937	205
Gamma	13851	T	C	SNP	Homozygous	orf1ab	QHD43415.1	2	c.13587T>C	p.Gly4529Gly	synonymous_variant	LOW	0.9975	2948.7	2986	35.1442	205
Gamma	13860	C	T	SNP	Homozygous	orf1ab	QHD43415.1	2	c.13596C>T	p.Asp4532Asp	synonymous_variant	LOW	1.0	2975.51	2992	-60.7095	205
Gamma	14408	C	T	SNP	Homozygous	orf1ab	QHD43415.1	2	c.14144C>T	p.Pro4715Leu	missense_variant	MODERATE	1.0	2977.41	1898	-51.9879	205
Gamma	17259	G	T	SNP	Homozygous	orf1ab	QHD43415.1	2	c.16995G>T	p.Glu5665Asp	missense_variant	MODERATE	1.0	2981.32	2164	44.0881	205
Gamma	18486	C	T	SNP	Homozygous	orf1ab	QHD43415.1	2	c.18222C>T	p.Leu6074Leu	synonymous_variant	LOW	1.0	2982.18	2741	33.9722	205
Gamma	21614	C	T	SNP	Homozygous	S	QHD43416.1	1	c.52C>T	p.Leu18Phe	missense_variant	MODERATE	1.0	2981.14	1773	-0.00348626	205
Gamma	21621	C	A	SNP	Homozygous	S	QHD43416.1	1	c.59C>A	p.Thr20Asn	missense_variant	MODERATE	1.0	2977.2	1762	0.0	205
Gamma	21638	C	T	SNP	Homozygous	S	QHD43416.1	1	c.76C>T	p.Pro26Ser	missense_variant	MODERATE	0.994987	2884.38	1775	-58.5435	205
Gamma	21974	G	T	SNP	Homozygous	S	QHD43416.1	1	c.412G>T	p.Asp138Tyr	missense_variant	MODERATE	1.0	2944.73	941	0.00314299	205
Gamma	22006	C	T	SNP	Homozygous	S	QHD43416.1	1	c.444C>T	p.Asn148Asn	synonymous_variant	LOW	1.0	2981.95	943	0.0	205
Gamma	22132	G	T	SNP	Homozygous	S	QHD43416.1	1	c.570G>T	p.Arg190Ser	missense_variant	MODERATE	0.9975	2360.31	2084	49.3046	205
Gamma	22812	A	C	SNP	Homozygous	S	QHD43416.1	1	c.1250A>C	p.Lys417Thr	missense_variant	MODERATE	0.9975	2948.9	2795	0.0	205
Gamma	23012	G	A	SNP	Homozygous	S	QHD43416.1	1	c.1450G>A	p.Glu484Lys	missense_variant	MODERATE	1.0	2982.08	2966	0.0	205
Gamma	23063	A	T	SNP	Homozygous	S	QHD43416.1	1	c.1501A>T	p.Asn501Tyr	missense_variant	MODERATE	0.9975	2948.79	1133	-0.00042856	205
Gamma	23403	A	G	SNP	Homozygous	S	QHD43416.1	1	c.1841A>G	p.Asp614Gly	missense_variant	MODERATE	1.0	2982.2	4017	-24.8974	205
Gamma	23525	C	T	SNP	Homozygous	S	QHD43416.1	1	c.1963C>T	p.His655Tyr	missense_variant	MODERATE	0.997494	2941.46	4600	5.5796	205
Gamma	23604	C	A	SNP	Homozygous	S	QHD43416.1	1	c.2042C>A	p.Pro681His	missense_variant	MODERATE	0.997494	2374.05	4507	-21.6165	205
Gamma	24642	C	T	SNP	Homozygous	S	QHD43416.1	1	c.3080C>T	p.Thr1027Ile	missense_variant	MODERATE	1.0	2982.18	3631	-51.7488	205
Gamma	25088	G	T	SNP	Homozygous	S	QHD43416.1	1	c.3526G>T	p.Val1176Phe	missense_variant	MODERATE	1.0	2962.73	1380	-0.00583673	205
Gamma	26149	T	C	SNP	Homozygous	ORF3a	QHD43417.1	1	c.757T>C	p.Ser253Pro	missense_variant	MODERATE	1.0	2962.72	2036	50.2916	205
Gamma	28167	G	A	SNP	Homozygous	ORF8	QHD43422.1	1	c.274G>A	p.Glu92Lys	missense_variant	MODERATE	0.9875	2839.66	8203	76.0809	205
Gamma	28262	G	GAACA	INS	Homozygous	N	QHD43423.2	-1	c.-12_-11insAACA	.	upstream_gene_variant	MODIFIER	0.837093	1787.43	6656	0.0711993	205
Gamma	28512	C	G	SNP	Homozygous	N	QHD43423.2	1	c.239C>G	p.Pro80Arg	missense_variant	MODERATE	0.9975	2925.93	3440	55.8261	205
Gamma	28877	AG	TC	MNP	Homozygous	N	QHD43423.2	1	c.604_605delAGinsTC	p.203	synonymous_variant	LOW	1.0	2959.9	3121	-2.9783	205
Gamma	28881	GGG	AAC	MNP	Homozygous	N	QHD43423.2	1	c.608_610delGGGinsAAC	p.ArgGly203LysArg	missense_variant	MODERATE	1.0	2937.52	3117	-29.8176	205
Gamma	29720	A	G	SNP	Homozygous	S	QHD43416.1	-1	c.*4336A>G	.	downstream_gene_variant	MODIFIER	0.997494	2941.45	5303	-11.9527	205
Gamma	29745	G	T	SNP	Homozygous	S	QHD43416.1	-1	c.*4361G>T	.	downstream_gene_variant	MODIFIER	1.0	2982.2	2518	35.9591	205
Gamma	29834	T	A	SNP	Homozygous	S	QHD43416.1	-1	c.*4450T>A	.	downstream_gene_variant	MODIFIER	0.992063	909335	123	0.00736387	205
Alpha	241	C	T	SNP	Homozygous	orf1ab	QHD43415.1	-1	c.-25C>T	.	upstream_gene_variant	MODIFIER	1.0	2877.72	386	0.00462021	210
Alpha	913	C	T	SNP	Homozygous	orf1ab	QHD43415.1	1	c.648C>T	p.Ser216Ser	synonymous_variant	LOW	1.0	2973.55	1810	0.00113409	210
Alpha	3037	C	T	SNP	Homozygous	orf1ab	QHD43415.1	1	c.2772C>T	p.Phe924Phe	synonymous_variant	LOW	0.994987	2885.43	1534	-76.6226	210
Alpha	3267	C	T	SNP	Homozygous	orf1ab	QHD43415.1	1	c.3002C>T	p.Thr1001Ile	missense_variant	MODERATE	1.0	2979.04	1319	0.00321677	210
Alpha	5388	C	A	SNP	Homozygous	orf1ab	QHD43415.1	1	c.5123C>A	p.Ala1708Asp	missense_variant	MODERATE	1.0	2969.68	1527	-6.2202	210
Alpha	5986	C	T	SNP	Homozygous	orf1ab	QHD43415.1	1	c.5721C>T	p.Phe1907Phe	synonymous_variant	LOW	1.0	2966.77	1522	0.0	210
Alpha	6636	C	T	SNP	Homozygous	orf1ab	QHD43415.1	1	c.6371C>T	p.Thr2124Ile	missense_variant	MODERATE	1.0	601183	81	-0.00340248	210
Alpha	6954	T	C	SNP	Homozygous	orf1ab	QHD43415.1	1	c.6689T>C	p.Ile2230Thr	missense_variant	MODERATE	0.994987	2912.26	1682	-82.4857	210
Alpha	11287	GTCTGGTTTT	G	DEL	Homozygous	orf1ab	QHD43415.1	1	c.11023_11031delTCTGGTTTT	p.Ser3675_Phe3677del	conservative_inframe_deletion	MODERATE	1.0	2936.13	2022	-0.00555658	210
Alpha	14408	C	T	SNP	Homozygous	orf1ab	QHD43415.1	2	c.14144C>T	p.Pro4715Leu	missense_variant	MODERATE	0.9975	2948.8	1462	0.00189544	210
Alpha	14676	C	T	SNP	Homozygous	orf1ab	QHD43415.1	2	c.14412C>T	p.Pro4804Pro	synonymous_variant	LOW	0.997494	2935.56	1760	-0.00152776	210
Alpha	15279	C	T	SNP	Homozygous	orf1ab	QHD43415.1	2	c.15015C>T	p.His5005His	synonymous_variant	LOW	0.9975	2948.88	431	-0.00204428	210
Alpha	16176	T	C	SNP	Homozygous	orf1ab	QHD43415.1	2	c.15912T>C	p.Thr5304Thr	synonymous_variant	LOW	0.9975	2942.34	1909	9.5129	210
Alpha	21764	ATACATG	A	DEL	Homozygous	S	QHD43416.1	1	c.204_209delACATGT	p.His69_Val70del	disruptive_inframe_deletion	MODERATE	1.0	2959.07	2159	-0.00482743	210
Alpha	21990	TTTA	T	DEL	Homozygous	S	QHD43416.1	1	c.432_434delTTA	p.Tyr145del	disruptive_inframe_deletion	MODERATE	1.0	2943.02	2682	0.0	210
Alpha	22468	G	T	SNP	Homozygous	S	QHD43416.1	1	c.906G>T	p.Thr302Thr	synonymous_variant	LOW	1.0	2967.19	1193	-0.00390158	210
Alpha	23063	A	T	SNP	Homozygous	S	QHD43416.1	1	c.1501A>T	p.Asn501Tyr	missense_variant	MODERATE	0.997245	2155.57	363	-0.00523469	210
Alpha	23271	C	A	SNP	Homozygous	S	QHD43416.1	1	c.1709C>A	p.Ala570Asp	missense_variant	MODERATE	1.0	2982.19	2173	-45.2094	210
Alpha	23403	A	G	SNP	Homozygous	S	QHD43416.1	1	c.1841A>G	p.Asp614Gly	missense_variant	MODERATE	1.0	2981.51	2244	-0.00440545	210
Alpha	23604	C	A	SNP	Homozygous	S	QHD43416.1	1	c.2042C>A	p.Pro681His	missense_variant	MODERATE	1.0	2959.9	2779	-0.00578211	210
Alpha	23663	G	T	SNP	Homozygous	S	QHD43416.1	1	c.2101G>T	p.Ala701Ser	missense_variant	MODERATE	0.997487	2934.08	2264	40.7363	210
Alpha	23709	C	T	SNP	Homozygous	S	QHD43416.1	1	c.2147C>T	p.Thr716Ile	missense_variant	MODERATE	0.9975	2947.03	2512	36.8735	210
Alpha	24506	T	G	SNP	Homozygous	S	QHD43416.1	1	c.2944T>G	p.Ser982Ala	missense_variant	MODERATE	0.99	2866.3	3061	-30.0579	210
Alpha	24914	G	C	SNP	Homozygous	S	QHD43416.1	1	c.3352G>C	p.Asp1118His	missense_variant	MODERATE	1.0	2957.05	948	9.3055	210
Alpha	27972	C	T	SNP	Homozygous	ORF8	QHD43422.1	1	c.79C>T	p.Gln27*	stop_gained	HIGH	0.997494	2942.37	11191	27.9271	210
Alpha	28048	G	T	SNP	Homozygous	ORF8	QHD43422.1	1	c.155G>T	p.Arg52Ile	missense_variant	MODERATE	1.0	2961.4	11159	-43.5512	210
Alpha	28111	A	G	SNP	Homozygous	ORF8	QHD43422.1	1	c.218A>G	p.Tyr73Cys	missense_variant	MODERATE	1.0	2982.2	1604	1.4503	210
Alpha	28270	TA	T	DEL	Homozygous	N	QHD43423.2	-1	c.-3delA	.	upstream_gene_variant	MODIFIER	1.0	2248.41	12049	0.0413053	210
Alpha	28280	GAT	CTA	MNP	Homozygous	N	QHD43423.2	1	c.7_9delGATinsCTA	p.Asp3Leu	missense_variant	MODERATE	1.0	2959.26	12000	0.00495759	210
Alpha	28881	GGG	AAC	MNP	Homozygous	N	QHD43423.2	1	c.608_610delGGGinsAAC	p.ArgGly203LysArg	missense_variant	MODERATE	1.0	2952.53	1620	0.0	210
Alpha	28977	C	T	SNP	Homozygous	N	QHD43423.2	1	c.704C>T	p.Ser235Phe	missense_variant	MODERATE	1.0	2976.75	1561	-0.00452876	210
C.36.3	241	C	T	SNP	Homozygous	orf1ab	QHD43415.1	-1	c.-25C>T	.	upstream_gene_variant	MODIFIER	1.0	2979.3	1846	-1.1254	226
C.36.3	512	C	T	SNP	Homozygous	orf1ab	QHD43415.1	1	c.247C>T	p.His83Tyr	missense_variant	MODERATE	1.0	2945.75	2952	31.8865	226
C.36.3	569	G	A	SNP	Homozygous	orf1ab	QHD43415.1	1	c.304G>A	p.Glu102Lys	missense_variant	MODERATE	1.0	637679	86	0.0	226
C.36.3	2782	G	T	SNP	Homozygous	orf1ab	QHD43415.1	1	c.2517G>T	p.Val839Val	synonymous_variant	LOW	0.9975	2948.46	4485	41.9875	226
C.36.3	2841	C	T	SNP	Homozygous	orf1ab	QHD43415.1	1	c.2576C>T	p.Ala859Val	missense_variant	MODERATE	0.9975	2948.61	4434	80.7788	226
C.36.3	3037	C	T	SNP	Homozygous	orf1ab	QHD43415.1	1	c.2772C>T	p.Phe924Phe	synonymous_variant	LOW	1.0	2943.79	3970	45.1138	226
C.36.3	4002	C	T	SNP	Homozygous	orf1ab	QHD43415.1	1	c.3737C>T	p.Thr1246Ile	missense_variant	MODERATE	1.0	2982.2	1619	0.00428279	226
C.36.3	5180	G	A	SNP	Homozygous	orf1ab	QHD43415.1	1	c.4915G>A	p.Asp1639Asn	missense_variant	MODERATE	1.0	2981.57	2238	-42.6688	226
C.36.3	7124	C	T	SNP	Homozygous	orf1ab	QHD43415.1	1	c.6859C>T	p.Pro2287Ser	missense_variant	MODERATE	1.0	2975.58	1570	0.0	226
C.36.3	8660	C	T	SNP	Homozygous	orf1ab	QHD43415.1	1	c.8395C>T	p.His2799Tyr	missense_variant	MODERATE	1.0	2982.12	2959	63.1405	226
C.36.3	9203	G	A	SNP	Homozygous	orf1ab	QHD43415.1	1	c.8938G>A	p.Asp2980Asn	missense_variant	MODERATE	1.0	2982.2	1254	0.0	226
C.36.3	9929	G	A	SNP	Homozygous	orf1ab	QHD43415.1	1	c.9664G>A	p.Asp3222Asn	missense_variant	MODERATE	0.9975	2948.85	1806	-0.00108369	226
C.36.3	10097	G	A	SNP	Homozygous	orf1ab	QHD43415.1	1	c.9832G>A	p.Gly3278Ser	missense_variant	MODERATE	0.994987	2912.19	1574	-0.00132271	226
C.36.3	11325	C	T	SNP	Homozygous	orf1ab	QHD43415.1	1	c.11060C>T	p.Ser3687Leu	missense_variant	MODERATE	0.9975	2951.44	3853	-49.6216	226
C.36.3	11337	T	C	SNP	Homozygous	orf1ab	QHD43415.1	1	c.11072T>C	p.Leu3691Ser	missense_variant	MODERATE	1.0	2982.15	3847	25.3197	226
C.36.3	12534	C	T	SNP	Homozygous	orf1ab	QHD43415.1	1	c.12269C>T	p.Thr4090Ile	missense_variant	MODERATE	0.997487	2933.84	1550	66.9931	226
C.36.3	12786	C	T	SNP	Homozygous	orf1ab	QHD43415.1	1	c.12521C>T	p.Thr4174Ile	missense_variant	MODERATE	1.0	2982.18	4412	-91.0375	226
C.36.3	13536	C	T	SNP	Homozygous	orf1ab	QHD43415.1	2	c.13272C>T	p.Tyr4424Tyr	synonymous_variant	LOW	1.0	2974.77	1189	85.5738	226
C.36.3	14408	C	T	SNP	Homozygous	orf1ab	QHD43415.1	2	c.14144C>T	p.Pro4715Leu	missense_variant	MODERATE	0.9975	2951.46	1456	-53.1445	226
C.36.3	16549	G	T	SNP	Homozygous	orf1ab	QHD43415.1	2	c.16285G>T	p.Asp5429Tyr	missense_variant	MODERATE	1.0	2967.12	3188	-28.6417	226
C.36.3	17766	C	T	SNP	Homozygous	orf1ab	QHD43415.1	2	c.17502C>T	p.Val5834Val	synonymous_variant	LOW	1.0	2967.09	2432	-0.00108206	226
C.36.3	17795	C	T	SNP	Homozygous	orf1ab	QHD43415.1	2	c.17531C>T	p.Ala5844Val	missense_variant	MODERATE	0.994987	2911.64	2521	-0.3633	226
C.36.3	17822	C	T	SNP	Homozygous	orf1ab	QHD43415.1	2	c.17558C>T	p.Pro5853Leu	missense_variant	MODERATE	1.0	2982.21	2557	35.9981	226
C.36.3	18189	C	T	SNP	Homozygous	orf1ab	QHD43415.1	2	c.17925C>T	p.Thr5975Thr	synonymous_variant	LOW	0.997494	2941.46	3499	-29.8484	226
C.36.3	19999	G	T	SNP	Heterozygous	orf1ab	QHD43415.1	2	c.19735G>T	p.Val6579Phe	missense_variant	MODERATE	0.343358	144754	1869	-0.00755622	226
C.36.3	20679	G	T	SNP	Homozygous	orf1ab	QHD43415.1	2	c.20415G>T	p.Pro6805Pro	synonymous_variant	LOW	1.0	2965.86	2821	35.5114	226
C.36.3	21597	C	T	SNP	Homozygous	S	QHD43416.1	1	c.35C>T	p.Ser12Phe	missense_variant	MODERATE	1.0	2982.21	1167	69.1149	226
C.36.3	21764	ATACATG	A	DEL	Homozygous	S	QHD43416.1	1	c.204_209delACATGT	p.His69_Val70del	disruptive_inframe_deletion	MODERATE	1.0	2963.91	1946	0.0	226
C.36.3	21997	C	T	SNP	Homozygous	S	QHD43416.1	1	c.435C>T	p.Tyr145Tyr	synonymous_variant	LOW	0.997494	2941.5	1919	44.2433	226
C.36.3	22016	T	A	SNP	Homozygous	S	QHD43416.1	1	c.454T>A	p.Trp152Arg	missense_variant	MODERATE	1.0	2974.76	1927	86.5995	226
C.36.3	22600	A	C	SNP	Homozygous	S	QHD43416.1	1	c.1038A>C	p.Arg346Ser	missense_variant	MODERATE	0.997487	2934.03	1514	0.00127802	226
C.36.3	22917	T	G	SNP	Homozygous	S	QHD43416.1	1	c.1355T>G	p.Leu452Arg	missense_variant	MODERATE	1.0	2948.38	4214	0.0	226
C.36.3	23403	A	G	SNP	Homozygous	S	QHD43416.1	1	c.1841A>G	p.Asp614Gly	missense_variant	MODERATE	1.0	2977.38	4637	0.239178	226
C.36.3	23593	G	T	SNP	Homozygous	S	QHD43416.1	1	c.2031G>T	p.Gln677His	missense_variant	MODERATE	1.0	2967.23	3875	-24.8344	226
C.36.3	23731	C	T	SNP	Homozygous	S	QHD43416.1	1	c.2169C>T	p.Thr723Thr	synonymous_variant	LOW	0.995	2920.87	1351	71.8224	226
C.36.3	24257	G	T	SNP	Homozygous	S	QHD43416.1	1	c.2695G>T	p.Ala899Ser	missense_variant	MODERATE	1.0	2968.37	4256	22.6869	226
C.36.3	24811	T	C	SNP	Homozygous	S	QHD43416.1	1	c.3249T>C	p.His1083His	synonymous_variant	LOW	0.9975	2944.54	612	-0.00371965	226
C.36.3	25015	G	A	SNP	Homozygous	S	QHD43416.1	1	c.3453G>A	p.Glu1151Glu	synonymous_variant	LOW	1.0	2981.91	3614	-5.09091	226
C.36.3	26767	T	C	SNP	Homozygous	M	QHD43419.1	1	c.245T>C	p.Ile82Thr	missense_variant	MODERATE	0.9975	2948.9	3887	90.9438	226
C.36.3	27882	G	T	SNP	Homozygous	ORF8	QHD43422.1	-1	c.-12G>T	.	upstream_gene_variant	MODIFIER	1.0	2982.06	2463	0.00363403	226
C.36.3	28079	G	T	SNP	Homozygous	ORF8	QHD43422.1	1	c.186G>T	p.Val62Val	synonymous_variant	LOW	1.0	2970.03	7289	-2.8036	226
C.36.3	28270	TA	T	DEL	Homozygous	N	QHD43423.2	-1	c.-3delA	.	upstream_gene_variant	MODIFIER	1.0	2220.65	9485	0.0936331	226
C.36.3	28881	GGG	AAC	MNP	Homozygous	N	QHD43423.2	1	c.608_610delGGGinsAAC	p.ArgGly203LysArg	missense_variant	MODERATE	1.0	2966.33	4352	-23.0332	226
C.36.3	28908	G	T	SNP	Homozygous	N	QHD43423.2	1	c.635G>T	p.Gly212Val	missense_variant	MODERATE	0.9925	2891.46	7378	-30.1604	226
C.36.3	29040	A	G	SNP	Homozygous	N	QHD43423.2	1	c.767A>G	p.Lys256Arg	missense_variant	MODERATE	1.0	2982.15	4119	37.2355	226
C.36.3	29632	C	T	SNP	Homozygous	ORF10	QHI42199.1	1	c.75C>T	p.Asn25Asn	synonymous_variant	LOW	1.0	2975.54	5090	2.2041	226
C.36.3	29739	C	T	SNP	Homozygous	S	QHD43416.1	-1	c.*4355C>T	.	downstream_gene_variant	MODIFIER	0.9975	2948.9	1995	-50.3507	226
Delta (AY.58)	210	G	T	SNP	Homozygous	orf1ab	QHD43415.1	-1	c.-56G>T	.	upstream_gene_variant	MODIFIER	1.0	2967.33	10761	1.39708	ID1
Delta (AY.58)	241	C	T	SNP	Homozygous	orf1ab	QHD43415.1	-1	c.-25C>T	.	upstream_gene_variant	MODIFIER	1.0	2979.59	4117	29.3587	ID1
Delta (AY.58)	3037	C	T	SNP	Homozygous	orf1ab	QHD43415.1	1	c.2772C>T	p.Phe924Phe	synonymous_variant	LOW	1.0	2952.34	5795	36.2963	ID1
Delta (AY.58)	5184	C	T	SNP	Homozygous	orf1ab	QHD43415.1	1	c.4919C>T	p.Pro1640Leu	missense_variant	MODERATE	0.9975	2379.66	3953	0.00156532	ID1
Delta (AY.58)	5192	C	T	SNP	Homozygous	orf1ab	QHD43415.1	1	c.4927C>T	p.Leu1643Leu	synonymous_variant	LOW	1.0	2909.45	3693	56.8204	ID1
Delta (AY.58)	5584	A	G	SNP	Homozygous	orf1ab	QHD43415.1	1	c.5319A>G	p.Thr1773Thr	synonymous_variant	LOW	1.0	2982.21	913	0.0	ID1
Delta (AY.58)	8540	G	A	SNP	Homozygous	orf1ab	QHD43415.1	1	c.8275G>A	p.Ala2759Thr	missense_variant	MODERATE	0.9975	2948.75	3215	47.1652	ID1
Delta (AY.58)	9891	C	T	SNP	Homozygous	orf1ab	QHD43415.1	1	c.9626C>T	p.Ala3209Val	missense_variant	MODERATE	1.0	2974.79	5389	-18.1003	ID1
Delta (AY.58)	11418	T	C	SNP	Homozygous	orf1ab	QHD43415.1	1	c.11153T>C	p.Val3718Ala	missense_variant	MODERATE	0.99	2865.69	5355	0.00472113	ID1
Delta (AY.58)	11514	C	T	SNP	Homozygous	orf1ab	QHD43415.1	1	c.11249C>T	p.Thr3750Ile	missense_variant	MODERATE	1.0	2961.87	2232	-55.9832	ID1
Delta (AY.58)	13019	C	T	SNP	Homozygous	orf1ab	QHD43415.1	1	c.12754C>T	p.Leu4252Leu	synonymous_variant	LOW	1.0	2980.11	2973	-98.1405	ID1
Delta (AY.58)	14408	C	T	SNP	Homozygous	orf1ab	QHD43415.1	2	c.14144C>T	p.Pro4715Leu	missense_variant	MODERATE	0.995	2919.66	2914	37.3734	ID1
Delta (AY.58)	15451	G	A	SNP	Homozygous	orf1ab	QHD43415.1	2	c.15187G>A	p.Gly5063Ser	missense_variant	MODERATE	0.9975	2950.25	8310	-16.5847	ID1
Delta (AY.58)	16466	C	T	SNP	Homozygous	orf1ab	QHD43415.1	2	c.16202C>T	p.Pro5401Leu	missense_variant	MODERATE	0.9975	2926.01	2485	1.6639	ID1
Delta (AY.58)	21058	C	T	SNP	Homozygous	orf1ab	QHD43415.1	2	c.20794C>T	p.Pro6932Ser	missense_variant	MODERATE	0.9975	2948.87	5953	5.35892	ID1
Delta (AY.58)	21618	C	G	SNP	Homozygous	S	QHD43416.1	1	c.56C>G	p.Thr19Arg	missense_variant	MODERATE	1.0	2981.45	4515	-0.00437056	ID1
Delta (AY.58)	21622	C	T	SNP	Homozygous	S	QHD43416.1	1	c.60C>T	p.Thr20Thr	synonymous_variant	LOW	1.0	2974.77	4506	59.1142	ID1
Delta (AY.58)	21987	G	A	SNP	Homozygous	S	QHD43416.1	1	c.425G>A	p.Gly142Asp	missense_variant	MODERATE	1.0	2982.2	3676	-25.1852	ID1
Delta (AY.58)	22028	GAGTTCA	G	DEL	Homozygous	S	QHD43416.1	1	c.467_472delAGTTCA	p.Glu156_Arg158delinsGly	disruptive_inframe_deletion	MODERATE	1.0	2968.4	5589	-0.00569906	ID1
Delta (AY.58)	22227	C	T	SNP	Homozygous	S	QHD43416.1	1	c.665C>T	p.Ala222Val	missense_variant	MODERATE	0.9975	2947.66	3207	26.2861	ID1
Delta (AY.58)	22482	C	T	SNP	Homozygous	S	QHD43416.1	1	c.920C>T	p.Thr307Ile	missense_variant	MODERATE	1.0	2982.21	1669	0.00187325	ID1
Delta (AY.58)	22917	T	G	SNP	Homozygous	S	QHD43416.1	1	c.1355T>G	p.Leu452Arg	missense_variant	MODERATE	1.0	2980.27	6953	-12.6277	ID1
Delta (AY.58)	22995	C	A	SNP	Homozygous	S	QHD43416.1	1	c.1433C>A	p.Thr478Lys	missense_variant	MODERATE	1.0	2981.75	4147	2.5523	ID1
Delta (AY.58)	23403	A	G	SNP	Homozygous	S	QHD43416.1	1	c.1841A>G	p.Asp614Gly	missense_variant	MODERATE	1.0	2974.9	7038	-31.1156	ID1
Delta (AY.58)	23604	C	G	SNP	Homozygous	S	QHD43416.1	1	c.2042C>G	p.Pro681Arg	missense_variant	MODERATE	0.9975	2380.25	8177	-23.7579	ID1
Delta (AY.58)	24410	G	A	SNP	Homozygous	S	QHD43416.1	1	c.2848G>A	p.Asp950Asn	missense_variant	MODERATE	1.0	2969.63	3831	75.5548	ID1
Delta (AY.58)	24892	T	C	SNP	Homozygous	S	QHD43416.1	1	c.3330T>C	p.Tyr1110Tyr	synonymous_variant	LOW	1.0	2982.19	5421	14.3372	ID1
Delta (AY.58)	25469	C	T	SNP	Homozygous	ORF3a	QHD43417.1	1	c.77C>T	p.Ser26Leu	missense_variant	MODERATE	1.0	2954.41	6926	-13.5024	ID1
Delta (AY.58)	26079	C	A	SNP	Homozygous	ORF3a	QHD43417.1	1	c.687C>A	p.Thr229Thr	synonymous_variant	LOW	1.0	2982.2	3034	0.0	ID1
Delta (AY.58)	26767	T	C	SNP	Homozygous	M	QHD43419.1	1	c.245T>C	p.Ile82Thr	missense_variant	MODERATE	1.0	2974.79	4539	-79.4616	ID1
Delta (AY.58)	27131	C	T	SNP	Homozygous	M	QHD43419.1	1	c.609C>T	p.Asn203Asn	synonymous_variant	LOW	1.0	2982.19	2488	1.91387	ID1
Delta (AY.58)	27595	C	T	SNP	Homozygous	ORF7a	QHD43421.1	1	c.202C>T	p.Pro68Ser	missense_variant	MODERATE	1.0	2981.61	3311	29.3583	ID1
Delta (AY.58)	27638	T	C	SNP	Homozygous	ORF7a	QHD43421.1	1	c.245T>C	p.Val82Ala	missense_variant	MODERATE	0.9975	2948.9	6170	-8.14512	ID1
Delta (AY.58)	27752	C	T	SNP	Homozygous	ORF7a	QHD43421.1	1	c.359C>T	p.Thr120Ile	missense_variant	MODERATE	1.0	2973.3	2907	-29.6472	ID1
Delta (AY.58)	28247	AGATTTC	A	DEL	Homozygous	ORF8	QHD43422.1	1	c.355_360delGATTTC	p.Asp119_Phe120del	conservative_inframe_deletion	MODERATE	1.0	2953.27	1692	0.00771076	ID1
Delta (AY.58)	28270	TA	T	DEL	Homozygous	N	QHD43423.2	-1	c.-3delA	.	upstream_gene_variant	MODIFIER	1.0	2304.36	2713	0.0665128	ID1
Delta (AY.58)	28461	A	G	SNP	Homozygous	N	QHD43423.2	1	c.188A>G	p.Asp63Gly	missense_variant	MODERATE	1.0	2982.05	2582	26.5242	ID1
Delta (AY.58)	28881	G	T	SNP	Homozygous	N	QHD43423.2	1	c.608G>T	p.Arg203Met	missense_variant	MODERATE	0.997487	2369.39	3293	-80.1695	ID1
Delta (AY.58)	29402	G	T	SNP	Homozygous	N	QHD43423.2	1	c.1129G>T	p.Asp377Tyr	missense_variant	MODERATE	1.0	2945.21	3234	0.0	ID1
Delta (AY.58)	29742	G	T	SNP	Homozygous	S	QHD43416.1	-1	c.*4358G>T	.	downstream_gene_variant	MODIFIER	1.0	2973.67	1324	0.0	ID1
Delta (AY.58)	29838	C	T	SNP	Homozygous	S	QHD43416.1	-1	c.*4454C>T	.	downstream_gene_variant	MODIFIER	0.96	2597.01	561	-0.0408724	ID1
Delta (AY.122)	210	G	T	SNP	Homozygous	orf1ab	QHD43415.1	-1	c.-56G>T	.	upstream_gene_variant	MODIFIER	1.0	2977.91	7962	-10.2861	ID2
Delta (AY.122)	241	C	T	SNP	Homozygous	orf1ab	QHD43415.1	-1	c.-25C>T	.	upstream_gene_variant	MODIFIER	1.0	2977.05	3686	3.1682	ID2
Delta (AY.122)	1048	G	T	SNP	Homozygous	orf1ab	QHD43415.1	1	c.783G>T	p.Lys261Asn	missense_variant	MODERATE	1.0	2982.12	7227	0.0	ID2
Delta (AY.122)	1758	C	T	SNP	Homozygous	orf1ab	QHD43415.1	1	c.1493C>T	p.Ala498Val	missense_variant	MODERATE	1.0	2982.14	5574	-14.5464	ID2
Delta (AY.122)	2746	T	C	SNP	Homozygous	orf1ab	QHD43415.1	1	c.2481T>C	p.Asp827Asp	synonymous_variant	LOW	1.0	2974.75	7233	-0.00114935	ID2
Delta (AY.122)	3037	C	T	SNP	Homozygous	orf1ab	QHD43415.1	1	c.2772C>T	p.Phe924Phe	synonymous_variant	LOW	1.0	2956.11	5764	-31.2499	ID2
Delta (AY.122)	4181	G	T	SNP	Homozygous	orf1ab	QHD43415.1	1	c.3916G>T	p.Ala1306Ser	missense_variant	MODERATE	0.994987	2912.17	4595	0.01337	ID2
Delta (AY.122)	5392	C	T	SNP	Homozygous	orf1ab	QHD43415.1	1	c.5127C>T	p.Asn1709Asn	synonymous_variant	LOW	1.0	2957.72	3281	-28.4701	ID2
Delta (AY.122)	6402	C	T	SNP	Homozygous	orf1ab	QHD43415.1	1	c.6137C>T	p.Pro2046Leu	missense_variant	MODERATE	0.9925	2868.85	4604	-14.0911	ID2
Delta (AY.122)	7124	C	T	SNP	Homozygous	orf1ab	QHD43415.1	1	c.6859C>T	p.Pro2287Ser	missense_variant	MODERATE	1.0	2981.37	1789	-9.1226	ID2
Delta (AY.122)	8986	C	T	SNP	Homozygous	orf1ab	QHD43415.1	1	c.8721C>T	p.Asp2907Asp	synonymous_variant	LOW	1.0	2947.51	5589	-15.1916	ID2
Delta (AY.122)	9053	G	T	SNP	Homozygous	orf1ab	QHD43415.1	1	c.8788G>T	p.Val2930Leu	missense_variant	MODERATE	0.997494	2939.93	2903	0.00540638	ID2
Delta (AY.122)	10029	C	T	SNP	Homozygous	orf1ab	QHD43415.1	1	c.9764C>T	p.Thr3255Ile	missense_variant	MODERATE	1.0	2982.19	6221	-22.0753	ID2
Delta (AY.122)	11201	A	G	SNP	Homozygous	orf1ab	QHD43415.1	1	c.10936A>G	p.Thr3646Ala	missense_variant	MODERATE	1.0	2974.82	6260	0.0945674	ID2
Delta (AY.122)	11332	A	G	SNP	Homozygous	orf1ab	QHD43415.1	1	c.11067A>G	p.Val3689Val	synonymous_variant	LOW	1.0	2967.51	5526	-18.2987	ID2
Delta (AY.122)	14408	C	T	SNP	Homozygous	orf1ab	QHD43415.1	2	c.14144C>T	p.Pro4715Leu	missense_variant	MODERATE	0.995	2917.51	3216	-35.1925	ID2
Delta (AY.122)	15451	G	A	SNP	Homozygous	orf1ab	QHD43415.1	2	c.15187G>A	p.Gly5063Ser	missense_variant	MODERATE	1.0	2974.74	9364	13.5819	ID2
Delta (AY.122)	16466	C	T	SNP	Homozygous	orf1ab	QHD43415.1	2	c.16202C>T	p.Pro5401Leu	missense_variant	MODERATE	1.0	2982.17	2524	49.2622	ID2
Delta (AY.122)	17658	G	T	SNP	Heterozygous	orf1ab	QHD43415.1	2	c.17394G>T	p.Met5798Ile	missense_variant	MODERATE	0.496241	460336	5434	-0.0108657	ID2
Delta (AY.122)	19220	C	T	SNP	Homozygous	orf1ab	QHD43415.1	2	c.18956C>T	p.Ala6319Val	missense_variant	MODERATE	0.9975	2947.26	5634	-15.3094	ID2
Delta (AY.122)	19245	C	T	SNP	Homozygous	orf1ab	QHD43415.1	2	c.18981C>T	p.Asp6327Asp	synonymous_variant	LOW	1.0	2982.19	5646	-34.0942	ID2
Delta (AY.122)	21618	C	G	SNP	Homozygous	S	QHD43416.1	1	c.56C>G	p.Thr19Arg	missense_variant	MODERATE	1.0	2982.21	4413	0.00457483	ID2
Delta (AY.122)	21987	G	A	SNP	Homozygous	S	QHD43416.1	1	c.425G>A	p.Gly142Asp	missense_variant	MODERATE	1.0	2982.19	3452	7.58953	ID2
Delta (AY.122)	22028	GAGTTCA	G	DEL	Homozygous	S	QHD43416.1	1	c.467_472delAGTTCA	p.Glu156_Arg158delinsGly	disruptive_inframe_deletion	MODERATE	1.0	2972.08	5514	-0.00585276	ID2
Delta (AY.122)	22104	G	T	SNP	Homozygous	S	QHD43416.1	1	c.542G>T	p.Gly181Val	missense_variant	MODERATE	1.0	2981.55	4735	-0.00402704	ID2
Delta (AY.122)	22917	T	G	SNP	Homozygous	S	QHD43416.1	1	c.1355T>G	p.Leu452Arg	missense_variant	MODERATE	1.0	2974.74	7573	15.1226	ID2
Delta (AY.122)	22993	CAC	TAA	MNP	Homozygous	S	QHD43416.1	1	c.1431_1433delCACinsTAA	p.Thr478Lys	missense_variant	MODERATE	1.0	2972.86	4557	0.0	ID2
Delta (AY.122)	23403	A	G	SNP	Homozygous	S	QHD43416.1	1	c.1841A>G	p.Asp614Gly	missense_variant	MODERATE	1.0	2948.43	7635	-53.7196	ID2
Delta (AY.122)	23604	C	G	SNP	Homozygous	S	QHD43416.1	1	c.2042C>G	p.Pro681Arg	missense_variant	MODERATE	1.0	2982.21	7176	-0.00343205	ID2
Delta (AY.122)	23683	C	T	SNP	Homozygous	S	QHD43416.1	1	c.2121C>T	p.Tyr707Tyr	synonymous_variant	LOW	1.0	2981.48	2882	-40.2048	ID2
Delta (AY.122)	24410	G	A	SNP	Homozygous	S	QHD43416.1	1	c.2848G>A	p.Asp950Asn	missense_variant	MODERATE	1.0	2982.21	3743	-23.9202	ID2
Delta (AY.122)	25469	C	T	SNP	Homozygous	ORF3a	QHD43417.1	1	c.77C>T	p.Ser26Leu	missense_variant	MODERATE	0.995	2919.51	6038	-61.5746	ID2
Delta (AY.122)	26767	T	C	SNP	Homozygous	M	QHD43419.1	1	c.245T>C	p.Ile82Thr	missense_variant	MODERATE	1.0	2982.19	4470	1.11888	ID2
Delta (AY.122)	27059	C	T	SNP	Homozygous	M	QHD43419.1	1	c.537C>T	p.Tyr179Tyr	synonymous_variant	LOW	1.0	2967.29	2863	0.0	ID2
Delta (AY.122)	27638	T	C	SNP	Homozygous	ORF7a	QHD43421.1	1	c.245T>C	p.Val82Ala	missense_variant	MODERATE	1.0	2982.2	7138	-59.7749	ID2
Delta (AY.122)	27745	A	G	SNP	Homozygous	ORF7a	QHD43421.1	1	c.352A>G	p.Arg118Gly	missense_variant	MODERATE	0.98	2766.91	2638	-24.0313	ID2
Delta (AY.122)	27752	C	T	SNP	Homozygous	ORF7a	QHD43421.1	1	c.359C>T	p.Thr120Ile	missense_variant	MODERATE	1.0	2982.19	2920	0.0	ID2
Delta (AY.122)	27874	C	T	SNP	Homozygous	ORF8	QHD43422.1	-1	c.-20C>T	.	upstream_gene_variant	MODIFIER	1.0	2225.32	296	0.00397507	ID2
Delta (AY.122)	28247	AGATTTC	A	DEL	Homozygous	ORF8	QHD43422.1	1	c.355_360delGATTTC	p.Asp119_Phe120del	conservative_inframe_deletion	MODERATE	1.0	2932.62	6148	-0.00469298	ID2
Delta (AY.122)	28270	TA	T	DEL	Homozygous	N	QHD43423.2	-1	c.-3delA	.	upstream_gene_variant	MODIFIER	1.0	2264.53	13009	0.0200818	ID2
Delta (AY.122)	28461	A	G	SNP	Homozygous	N	QHD43423.2	1	c.188A>G	p.Asp63Gly	missense_variant	MODERATE	0.9975	2948.86	4329	0.169338	ID2
Delta (AY.122)	28881	G	T	SNP	Homozygous	N	QHD43423.2	1	c.608G>T	p.Arg203Met	missense_variant	MODERATE	0.997494	2944.22	6091	7.46772	ID2
Delta (AY.122)	28916	G	T	SNP	Homozygous	N	QHD43423.2	1	c.643G>T	p.Gly215Cys	missense_variant	MODERATE	0.997494	2373.9	10245	9.81645	ID2
Delta (AY.122)	29402	G	T	SNP	Homozygous	N	QHD43423.2	1	c.1129G>T	p.Asp377Tyr	missense_variant	MODERATE	1.0	2959.9	7094	-0.00368517	ID2
Delta (AY.122)	29557	G	T	SNP	Homozygous	ORF10	QHI42199.1	-1	c.-1G>T	.	upstream_gene_variant	MODIFIER	1.0	2974.76	558	0.00446144	ID2
Delta (AY.122)	29742	G	T	SNP	Homozygous	S	QHD43416.1	-1	c.*4358G>T	.	downstream_gene_variant	MODIFIER	1.0	2967.33	2580	0.0	ID2
Delta (B.1.617.2)	210	G	T	SNP	Homozygous	orf1ab	QHD43415.1	-1	c.-56G>T	.	upstream_gene_variant	MODIFIER	1.0	2975.84	10126	0.00345102	ID3
Delta (B.1.617.2)	241	C	T	SNP	Homozygous	orf1ab	QHD43415.1	-1	c.-25C>T	.	upstream_gene_variant	MODIFIER	1.0	2978.69	3822	-38.5368	ID3
Delta (B.1.617.2)	2156	C	T	SNP	Homozygous	orf1ab	QHD43415.1	1	c.1891C>T	p.Leu631Phe	missense_variant	MODERATE	1.0	2974.35	5978	-18.5194	ID3
Delta (B.1.617.2)	3037	C	T	SNP	Homozygous	orf1ab	QHD43415.1	1	c.2772C>T	p.Phe924Phe	synonymous_variant	LOW	1.0	2952.25	4692	-1.7177	ID3
Delta (B.1.617.2)	3909	T	C	SNP	Heterozygous	orf1ab	QHD43415.1	1	c.3644T>C	p.Ile1215Thr	missense_variant	MODERATE	0.445	338888	3557	-0.0180972	ID3
Delta (B.1.617.2)	4181	G	T	SNP	Homozygous	orf1ab	QHD43415.1	1	c.3916G>T	p.Ala1306Ser	missense_variant	MODERATE	1.0	2948.74	4161	73.9599	ID3
Delta (B.1.617.2)	6402	C	T	SNP	Homozygous	orf1ab	QHD43415.1	1	c.6137C>T	p.Pro2046Leu	missense_variant	MODERATE	0.99	2865.3	3340	-71.4526	ID3
Delta (B.1.617.2)	7124	C	T	SNP	Homozygous	orf1ab	QHD43415.1	1	c.6859C>T	p.Pro2287Ser	missense_variant	MODERATE	0.9925	2892.04	1323	-0.00114363	ID3
Delta (B.1.617.2)	8986	C	T	SNP	Homozygous	orf1ab	QHD43415.1	1	c.8721C>T	p.Asp2907Asp	synonymous_variant	LOW	0.997487	2927.62	5441	-42.8459	ID3
Delta (B.1.617.2)	9053	G	T	SNP	Homozygous	orf1ab	QHD43415.1	1	c.8788G>T	p.Val2930Leu	missense_variant	MODERATE	1.0	2972.29	2235	0.0	ID3
Delta (B.1.617.2)	10029	C	T	SNP	Homozygous	orf1ab	QHD43415.1	1	c.9764C>T	p.Thr3255Ile	missense_variant	MODERATE	0.9975	2948.91	6613	10.8261	ID3
Delta (B.1.617.2)	11201	A	G	SNP	Homozygous	orf1ab	QHD43415.1	1	c.10936A>G	p.Thr3646Ala	missense_variant	MODERATE	1.0	2967.74	5076	0.00226564	ID3
Delta (B.1.617.2)	11332	A	G	SNP	Homozygous	orf1ab	QHD43415.1	1	c.11067A>G	p.Val3689Val	synonymous_variant	LOW	1.0	2977.19	5238	-3.6225	ID3
Delta (B.1.617.2)	14408	C	T	SNP	Homozygous	orf1ab	QHD43415.1	2	c.14144C>T	p.Pro4715Leu	missense_variant	MODERATE	0.9975	2948.88	2038	-2.03635	ID3
Delta (B.1.617.2)	15451	G	A	SNP	Homozygous	orf1ab	QHD43415.1	2	c.15187G>A	p.Gly5063Ser	missense_variant	MODERATE	1.0	2982.19	7623	-28.1185	ID3
Delta (B.1.617.2)	15952	C	A	SNP	Homozygous	orf1ab	QHD43415.1	2	c.15688C>A	p.Leu5230Ile	missense_variant	MODERATE	0.9975	2948.91	3320	-95.0585	ID3
Delta (B.1.617.2)	16466	C	T	SNP	Homozygous	orf1ab	QHD43415.1	2	c.16202C>T	p.Pro5401Leu	missense_variant	MODERATE	0.995	2919.83	1997	-2.59276	ID3
Delta (B.1.617.2)	18744	C	T	SNP	Homozygous	orf1ab	QHD43415.1	2	c.18480C>T	p.Tyr6160Tyr	synonymous_variant	LOW	1.0	2982.21	3190	67.5459	ID3
Delta (B.1.617.2)	19220	C	T	SNP	Homozygous	orf1ab	QHD43415.1	2	c.18956C>T	p.Ala6319Val	missense_variant	MODERATE	0.995	2919.58	3460	59.6285	ID3
Delta (B.1.617.2)	21618	C	G	SNP	Homozygous	S	QHD43416.1	1	c.56C>G	p.Thr19Arg	missense_variant	MODERATE	1.0	2982.2	3516	-27.7251	ID3
Delta (B.1.617.2)	21987	G	A	SNP	Homozygous	S	QHD43416.1	1	c.425G>A	p.Gly142Asp	missense_variant	MODERATE	1.0	2982.19	2940	2.71708	ID3
Delta (B.1.617.2)	22028	GAGTTCA	G	DEL	Homozygous	S	QHD43416.1	1	c.467_472delAGTTCA	p.Glu156_Arg158delinsGly	disruptive_inframe_deletion	MODERATE	1.0	2959.12	4407	0.00458259	ID3
Delta (B.1.617.2)	22917	T	G	SNP	Homozygous	S	QHD43416.1	1	c.1355T>G	p.Leu452Arg	missense_variant	MODERATE	1.0	2982.19	5717	-14.5706	ID3
Delta (B.1.617.2)	22995	C	A	SNP	Homozygous	S	QHD43416.1	1	c.1433C>A	p.Thr478Lys	missense_variant	MODERATE	1.0	2967.43	3386	0.0	ID3
Delta (B.1.617.2)	23403	A	G	SNP	Homozygous	S	QHD43416.1	1	c.1841A>G	p.Asp614Gly	missense_variant	MODERATE	0.9975	2948.73	6715	-19.0372	ID3
Delta (B.1.617.2)	23604	C	G	SNP	Homozygous	S	QHD43416.1	1	c.2042C>G	p.Pro681Arg	missense_variant	MODERATE	1.0	2982.16	7746	2.00244	ID3
Delta (B.1.617.2)	24410	G	A	SNP	Homozygous	S	QHD43416.1	1	c.2848G>A	p.Asp950Asn	missense_variant	MODERATE	0.9975	2944.23	2996	33.5171	ID3
Delta (B.1.617.2)	25469	C	T	SNP	Homozygous	ORF3a	QHD43417.1	1	c.77C>T	p.Ser26Leu	missense_variant	MODERATE	1.0	2980.17	7132	-29.6978	ID3
Delta (B.1.617.2)	26767	T	C	SNP	Homozygous	M	QHD43419.1	1	c.245T>C	p.Ile82Thr	missense_variant	MODERATE	1.0	2982.2	4755	21.6417	ID3
Delta (B.1.617.2)	27638	T	C	SNP	Homozygous	ORF7a	QHD43421.1	1	c.245T>C	p.Val82Ala	missense_variant	MODERATE	0.992481	2884.81	5757	-89.5198	ID3
Delta (B.1.617.2)	27752	C	T	SNP	Homozygous	ORF7a	QHD43421.1	1	c.359C>T	p.Thr120Ile	missense_variant	MODERATE	1.0	2982.13	4417	-42.5051	ID3
Delta (B.1.617.2)	27874	C	T	SNP	Homozygous	ORF8	QHD43422.1	-1	c.-20C>T	.	upstream_gene_variant	MODIFIER	1.0	2979.17	2716	0.00298432	ID3
Delta (B.1.617.2)	28247	AGATTTC	A	DEL	Homozygous	ORF8	QHD43422.1	1	c.355_360delGATTTC	p.Asp119_Phe120del	conservative_inframe_deletion	MODERATE	1.0	2922.01	4928	0.0	ID3
Delta (B.1.617.2)	28270	TA	T	DEL	Homozygous	N	QHD43423.2	-1	c.-3delA	.	upstream_gene_variant	MODIFIER	1.0	2341.34	8733	0.0188151	ID3
Delta (B.1.617.2)	28299	A	T	SNP	Homozygous	N	QHD43423.2	1	c.26A>T	p.Gln9Leu	missense_variant	MODERATE	0.9925	2878.49	8742	-71.1031	ID3
Delta (B.1.617.2)	28461	A	G	SNP	Homozygous	N	QHD43423.2	1	c.188A>G	p.Asp63Gly	missense_variant	MODERATE	1.0	2981.35	3209	0.00561387	ID3
Delta (B.1.617.2)	28881	G	T	SNP	Homozygous	N	QHD43423.2	1	c.608G>T	p.Arg203Met	missense_variant	MODERATE	0.98995	2290.81	4903	-75.0416	ID3
Delta (B.1.617.2)	28916	G	T	SNP	Homozygous	N	QHD43423.2	1	c.643G>T	p.Gly215Cys	missense_variant	MODERATE	1.0	2960.18	9320	-53.3996	ID3
Delta (B.1.617.2)	29402	G	T	SNP	Homozygous	N	QHD43423.2	1	c.1129G>T	p.Asp377Tyr	missense_variant	MODERATE	1.0	2969.99	4660	0.0	ID3
Delta (B.1.617.2)	29742	G	T	SNP	Homozygous	S	QHD43416.1	-1	c.*4358G>T	.	downstream_gene_variant	MODIFIER	1.0	2974.76	1718	-0.00373543	ID3
Delta (AY.122)	210	G	T	SNP	Homozygous	orf1ab	QHD43415.1	-1	c.-56G>T	.	upstream_gene_variant	MODIFIER	1.0	2982.21	4121	-0.00521572	ID4
Delta (AY.122)	241	C	T	SNP	Homozygous	orf1ab	QHD43415.1	-1	c.-25C>T	.	upstream_gene_variant	MODIFIER	1.0	2966.99	2343	8.32267	ID4
Delta (AY.122)	1048	G	T	SNP	Homozygous	orf1ab	QHD43415.1	1	c.783G>T	p.Lys261Asn	missense_variant	MODERATE	1.0	2982.2	4708	0.00402224	ID4
Delta (AY.122)	1758	C	T	SNP	Homozygous	orf1ab	QHD43415.1	1	c.1493C>T	p.Ala498Val	missense_variant	MODERATE	1.0	2974.83	3817	-14.8588	ID4
Delta (AY.122)	2746	T	C	SNP	Homozygous	orf1ab	QHD43415.1	1	c.2481T>C	p.Asp827Asp	synonymous_variant	LOW	1.0	2982.2	5722	-16.5116	ID4
Delta (AY.122)	3037	C	T	SNP	Homozygous	orf1ab	QHD43415.1	1	c.2772C>T	p.Phe924Phe	synonymous_variant	LOW	1.0	2951.16	4928	-19.0182	ID4
Delta (AY.122)	4181	G	T	SNP	Homozygous	orf1ab	QHD43415.1	1	c.3916G>T	p.Ala1306Ser	missense_variant	MODERATE	0.9975	2949.28	3350	57.6034	ID4
Delta (AY.122)	5392	C	T	SNP	Homozygous	orf1ab	QHD43415.1	1	c.5127C>T	p.Asn1709Asn	synonymous_variant	LOW	1.0	2964.33	2223	0.0	ID4
Delta (AY.122)	6402	C	T	SNP	Homozygous	orf1ab	QHD43415.1	1	c.6137C>T	p.Pro2046Leu	missense_variant	MODERATE	0.995	2919.65	3385	0.00081301	ID4
Delta (AY.122)	7124	C	T	SNP	Homozygous	orf1ab	QHD43415.1	1	c.6859C>T	p.Pro2287Ser	missense_variant	MODERATE	1.0	2982.21	1371	-62.4344	ID4
Delta (AY.122)	8986	C	T	SNP	Homozygous	orf1ab	QHD43415.1	1	c.8721C>T	p.Asp2907Asp	synonymous_variant	LOW	1.0	2964.98	4515	5.07351	ID4
Delta (AY.122)	9053	G	T	SNP	Homozygous	orf1ab	QHD43415.1	1	c.8788G>T	p.Val2930Leu	missense_variant	MODERATE	1.0	2981.63	2371	45.7328	ID4
Delta (AY.122)	10029	C	T	SNP	Homozygous	orf1ab	QHD43415.1	1	c.9764C>T	p.Thr3255Ile	missense_variant	MODERATE	0.9975	2948.86	5078	2.08838	ID4
Delta (AY.122)	11201	A	G	SNP	Homozygous	orf1ab	QHD43415.1	1	c.10936A>G	p.Thr3646Ala	missense_variant	MODERATE	1.0	2982.2	5000	-10.7201	ID4
Delta (AY.122)	11332	A	G	SNP	Homozygous	orf1ab	QHD43415.1	1	c.11067A>G	p.Val3689Val	synonymous_variant	LOW	1.0	2974.94	4595	1.4395	ID4
Delta (AY.122)	14408	C	T	SNP	Homozygous	orf1ab	QHD43415.1	2	c.14144C>T	p.Pro4715Leu	missense_variant	MODERATE	0.9975	2948.89	2284	0.00176895	ID4
Delta (AY.122)	15451	G	A	SNP	Homozygous	orf1ab	QHD43415.1	2	c.15187G>A	p.Gly5063Ser	missense_variant	MODERATE	1.0	2982.2	8942	2.58253	ID4
Delta (AY.122)	16466	C	T	SNP	Homozygous	orf1ab	QHD43415.1	2	c.16202C>T	p.Pro5401Leu	missense_variant	MODERATE	1.0	2953.0	2158	53.1522	ID4
Delta (AY.122)	19220	C	T	SNP	Homozygous	orf1ab	QHD43415.1	2	c.18956C>T	p.Ala6319Val	missense_variant	MODERATE	0.997494	2941.09	4609	1.90939	ID4
Delta (AY.122)	19245	C	T	SNP	Homozygous	orf1ab	QHD43415.1	2	c.18981C>T	p.Asp6327Asp	synonymous_variant	LOW	1.0	2982.2	4612	-40.8003	ID4
Delta (AY.122)	21618	C	G	SNP	Homozygous	S	QHD43416.1	1	c.56C>G	p.Thr19Arg	missense_variant	MODERATE	1.0	2982.13	3380	0.0	ID4
Delta (AY.122)	21987	G	A	SNP	Homozygous	S	QHD43416.1	1	c.425G>A	p.Gly142Asp	missense_variant	MODERATE	1.0	2982.19	2588	-0.00672548	ID4
Delta (AY.122)	22028	GAGTTCA	G	DEL	Homozygous	S	QHD43416.1	1	c.467_472delAGTTCA	p.Glu156_Arg158delinsGly	disruptive_inframe_deletion	MODERATE	1.0	2971.31	4070	0.00538211	ID4
Delta (AY.122)	22104	G	T	SNP	Homozygous	S	QHD43416.1	1	c.542G>T	p.Gly181Val	missense_variant	MODERATE	1.0	2982.04	3452	0.0	ID4
Delta (AY.122)	22917	T	G	SNP	Homozygous	S	QHD43416.1	1	c.1355T>G	p.Leu452Arg	missense_variant	MODERATE	1.0	2982.18	5410	-0.00305301	ID4
Delta (AY.122)	22993	CAC	TAA	MNP	Homozygous	S	QHD43416.1	1	c.1431_1433delCACinsTAA	p.Thr478Lys	missense_variant	MODERATE	1.0	2961.2	3254	-0.00426422	ID4
Delta (AY.122)	23403	A	G	SNP	Homozygous	S	QHD43416.1	1	c.1841A>G	p.Asp614Gly	missense_variant	MODERATE	1.0	2970.79	5966	-6.6322	ID4
Delta (AY.122)	23604	C	G	SNP	Homozygous	S	QHD43416.1	1	c.2042C>G	p.Pro681Arg	missense_variant	MODERATE	1.0	2982.21	5778	-34.6648	ID4
Delta (AY.122)	23683	C	T	SNP	Homozygous	S	QHD43416.1	1	c.2121C>T	p.Tyr707Tyr	synonymous_variant	LOW	1.0	2982.19	2147	0.0	ID4
Delta (AY.122)	24410	G	A	SNP	Homozygous	S	QHD43416.1	1	c.2848G>A	p.Asp950Asn	missense_variant	MODERATE	1.0	2974.11	2670	0.0	ID4
Delta (AY.122)	25469	C	T	SNP	Homozygous	ORF3a	QHD43417.1	1	c.77C>T	p.Ser26Leu	missense_variant	MODERATE	0.997487	2935.47	4313	66.6739	ID4
Delta (AY.122)	26767	T	C	SNP	Homozygous	M	QHD43419.1	1	c.245T>C	p.Ile82Thr	missense_variant	MODERATE	1.0	2982.21	2939	0.0	ID4
Delta (AY.122)	27059	C	T	SNP	Homozygous	M	QHD43419.1	1	c.537C>T	p.Tyr179Tyr	synonymous_variant	LOW	1.0	2974.73	1986	0.0	ID4
Delta (AY.122)	27638	T	C	SNP	Homozygous	ORF7a	QHD43421.1	1	c.245T>C	p.Val82Ala	missense_variant	MODERATE	1.0	2974.73	4404	-0.00134351	ID4
Delta (AY.122)	27745	A	G	SNP	Homozygous	ORF7a	QHD43421.1	1	c.352A>G	p.Arg118Gly	missense_variant	MODERATE	0.985	2814.75	1371	0.0	ID4
Delta (AY.122)	27752	C	T	SNP	Homozygous	ORF7a	QHD43421.1	1	c.359C>T	p.Thr120Ile	missense_variant	MODERATE	0.995	2919.95	1524	-1.6145	ID4
Delta (AY.122)	27874	C	T	SNP	Homozygous	ORF8	QHD43422.1	-1	c.-20C>T	.	upstream_gene_variant	MODIFIER	1.0	1218.14	163	-0.00319272	ID4
Delta (AY.122)	28247	AGATTTC	A	DEL	Homozygous	ORF8	QHD43422.1	1	c.355_360delGATTTC	p.Asp119_Phe120del	conservative_inframe_deletion	MODERATE	1.0	2929.89	4456	0.0	ID4
Delta (AY.122)	28270	TA	T	DEL	Homozygous	N	QHD43423.2	-1	c.-3delA	.	upstream_gene_variant	MODIFIER	1.0	2315.5	8563	0.0186548	ID4
Delta (AY.122)	28461	A	G	SNP	Homozygous	N	QHD43423.2	1	c.188A>G	p.Asp63Gly	missense_variant	MODERATE	0.9975	2947.85	2642	-88.9345	ID4
Delta (AY.122)	28881	G	T	SNP	Homozygous	N	QHD43423.2	1	c.608G>T	p.Arg203Met	missense_variant	MODERATE	1.0	2967.53	4865	2.44988	ID4
Delta (AY.122)	28916	G	T	SNP	Homozygous	N	QHD43423.2	1	c.643G>T	p.Gly215Cys	missense_variant	MODERATE	1.0	2967.34	8258	-11.4118	ID4
Delta (AY.122)	29402	G	T	SNP	Homozygous	N	QHD43423.2	1	c.1129G>T	p.Asp377Tyr	missense_variant	MODERATE	1.0	2959.79	5656	0.0	ID4
Delta (AY.122)	29557	G	T	SNP	Homozygous	ORF10	QHI42199.1	-1	c.-1G>T	.	upstream_gene_variant	MODIFIER	1.0	1645.99	221	0.00034721	ID4
Delta (AY.122)	29742	G	T	SNP	Homozygous	S	QHD43416.1	-1	c.*4358G>T	.	downstream_gene_variant	MODIFIER	1.0	2974.76	1924	0.00300295	ID4
Delta (AY.7.2)	210	G	T	SNP	Homozygous	orf1ab	QHD43415.1	-1	c.-56G>T	.	upstream_gene_variant	MODIFIER	1.0	2973.11	10313	0.0	ID5
Delta (AY.7.2)	241	C	T	SNP	Homozygous	orf1ab	QHD43415.1	-1	c.-25C>T	.	upstream_gene_variant	MODIFIER	1.0	2977.76	4052	-5.7262	ID5
Delta (AY.7.2)	2944	G	A	SNP	Homozygous	orf1ab	QHD43415.1	1	c.2679G>A	p.Leu893Leu	synonymous_variant	LOW	1.0	2964.58	3395	0.00139972	ID5
Delta (AY.7.2)	3037	C	T	SNP	Homozygous	orf1ab	QHD43415.1	1	c.2772C>T	p.Phe924Phe	synonymous_variant	LOW	1.0	2952.88	5470	-68.0526	ID5
Delta (AY.7.2)	3902	C	T	SNP	Homozygous	orf1ab	QHD43415.1	1	c.3637C>T	p.Pro1213Ser	missense_variant	MODERATE	0.992481	2884.58	3567	1.1599	ID5
Delta (AY.7.2)	4181	G	T	SNP	Homozygous	orf1ab	QHD43415.1	1	c.3916G>T	p.Ala1306Ser	missense_variant	MODERATE	0.9975	2948.84	4826	65.1492	ID5
Delta (AY.7.2)	6402	C	T	SNP	Homozygous	orf1ab	QHD43415.1	1	c.6137C>T	p.Pro2046Leu	missense_variant	MODERATE	0.99	2865.29	3572	-33.4314	ID5
Delta (AY.7.2)	7124	C	T	SNP	Homozygous	orf1ab	QHD43415.1	1	c.6859C>T	p.Pro2287Ser	missense_variant	MODERATE	1.0	2982.2	1501	0.0	ID5
Delta (AY.7.2)	8668	C	A	SNP	Homozygous	orf1ab	QHD43415.1	1	c.8403C>A	p.Asp2801Glu	missense_variant	MODERATE	1.0	2981.75	3582	26.3944	ID5
Delta (AY.7.2)	8986	C	T	SNP	Homozygous	orf1ab	QHD43415.1	1	c.8721C>T	p.Asp2907Asp	synonymous_variant	LOW	1.0	2954.1	4973	-3.5361	ID5
Delta (AY.7.2)	9053	G	T	SNP	Homozygous	orf1ab	QHD43415.1	1	c.8788G>T	p.Val2930Leu	missense_variant	MODERATE	1.0	2974.33	2014	0.0	ID5
Delta (AY.7.2)	10029	C	T	SNP	Homozygous	orf1ab	QHD43415.1	1	c.9764C>T	p.Thr3255Ile	missense_variant	MODERATE	1.0	2972.45	6100	40.9746	ID5
Delta (AY.7.2)	11201	A	G	SNP	Homozygous	orf1ab	QHD43415.1	1	c.10936A>G	p.Thr3646Ala	missense_variant	MODERATE	0.997487	2913.18	5298	23.9222	ID5
Delta (AY.7.2)	11332	A	G	SNP	Homozygous	orf1ab	QHD43415.1	1	c.11067A>G	p.Val3689Val	synonymous_variant	LOW	1.0	2973.22	5224	-37.3275	ID5
Delta (AY.7.2)	11365	G	T	SNP	Homozygous	orf1ab	QHD43415.1	1	c.11100G>T	p.Val3700Val	synonymous_variant	LOW	1.0	2982.21	2671	-40.7066	ID5
Delta (AY.7.2)	12718	G	T	SNP	Homozygous	orf1ab	QHD43415.1	1	c.12453G>T	p.Gln4151His	missense_variant	MODERATE	1.0	2974.77	4312	56.6142	ID5
Delta (AY.7.2)	14408	C	T	SNP	Homozygous	orf1ab	QHD43415.1	2	c.14144C>T	p.Pro4715Leu	missense_variant	MODERATE	0.9975	2948.87	1978	-40.4428	ID5
Delta (AY.7.2)	15451	G	A	SNP	Homozygous	orf1ab	QHD43415.1	2	c.15187G>A	p.Gly5063Ser	missense_variant	MODERATE	0.995	2913.27	7793	92.9359	ID5
Delta (AY.7.2)	15882	T	G	SNP	Homozygous	orf1ab	QHD43415.1	2	c.15618T>G	p.Ser5206Ser	synonymous_variant	LOW	1.0	2982.15	1287	0.00338975	ID5
Delta (AY.7.2)	16466	C	T	SNP	Homozygous	orf1ab	QHD43415.1	2	c.16202C>T	p.Pro5401Leu	missense_variant	MODERATE	0.9975	2948.9	2220	-7.5943	ID5
Delta (AY.7.2)	19220	C	T	SNP	Homozygous	orf1ab	QHD43415.1	2	c.18956C>T	p.Ala6319Val	missense_variant	MODERATE	1.0	2976.52	3052	2.87744	ID5
Delta (AY.7.2)	21401	G	T	SNP	Homozygous	orf1ab	QHD43415.1	2	c.21137G>T	p.Ser7046Ile	missense_variant	MODERATE	1.0	2967.33	2340	-44.2511	ID5
Delta (AY.7.2)	21618	C	G	SNP	Homozygous	S	QHD43416.1	1	c.56C>G	p.Thr19Arg	missense_variant	MODERATE	1.0	2967.31	3390	0.0	ID5
Delta (AY.7.2)	21987	G	A	SNP	Homozygous	S	QHD43416.1	1	c.425G>A	p.Gly142Asp	missense_variant	MODERATE	1.0	2982.06	2433	6.45555	ID5
Delta (AY.7.2)	22028	GAGTTCA	G	DEL	Homozygous	S	QHD43416.1	1	c.467_472delAGTTCA	p.Glu156_Arg158delinsGly	disruptive_inframe_deletion	MODERATE	1.0	2971.61	3803	0.0	ID5
Delta (AY.7.2)	22917	T	G	SNP	Homozygous	S	QHD43416.1	1	c.1355T>G	p.Leu452Arg	missense_variant	MODERATE	1.0	2975.84	6102	-0.00492151	ID5
Delta (AY.7.2)	22995	C	A	SNP	Homozygous	S	QHD43416.1	1	c.1433C>A	p.Thr478Lys	missense_variant	MODERATE	1.0	2974.84	3631	7.62386	ID5
Delta (AY.7.2)	23403	A	G	SNP	Homozygous	S	QHD43416.1	1	c.1841A>G	p.Asp614Gly	missense_variant	MODERATE	1.0	2955.38	6471	-74.1713	ID5
Delta (AY.7.2)	23604	C	G	SNP	Homozygous	S	QHD43416.1	1	c.2042C>G	p.Pro681Arg	missense_variant	MODERATE	1.0	2982.21	7341	-12.4295	ID5
Delta (AY.7.2)	23608	G	T	SNP	Homozygous	S	QHD43416.1	1	c.2046G>T	p.Arg682Arg	synonymous_variant	LOW	1.0	2982.21	7339	-36.3682	ID5
Delta (AY.7.2)	24410	G	A	SNP	Homozygous	S	QHD43416.1	1	c.2848G>A	p.Asp950Asn	missense_variant	MODERATE	1.0	2978.91	2755	32.7227	ID5
Delta (AY.7.2)	25445	G	T	SNP	Homozygous	ORF3a	QHD43417.1	1	c.53G>T	p.Gly18Val	missense_variant	MODERATE	1.0	2974.75	6461	11.1089	ID5
Delta (AY.7.2)	25469	C	T	SNP	Homozygous	ORF3a	QHD43417.1	1	c.77C>T	p.Ser26Leu	missense_variant	MODERATE	0.992481	2879.6	6370	85.8633	ID5
Delta (AY.7.2)	26767	T	C	SNP	Homozygous	M	QHD43419.1	1	c.245T>C	p.Ile82Thr	missense_variant	MODERATE	1.0	2982.2	3896	3.98763	ID5
Delta (AY.7.2)	27566	G	T	SNP	Homozygous	ORF7a	QHD43421.1	1	c.173G>T	p.Cys58Phe	missense_variant	MODERATE	1.0	2974.77	5175	20.7518	ID5
Delta (AY.7.2)	27629	C	A	SNP	Homozygous	ORF7a	QHD43421.1	1	c.236C>A	p.Ala79Asp	missense_variant	MODERATE	0.997475	2918.03	2545	-65.9375	ID5
Delta (AY.7.2)	27638	T	C	SNP	Homozygous	ORF7a	QHD43421.1	1	c.245T>C	p.Val82Ala	missense_variant	MODERATE	0.9975	2948.96	3173	36.2384	ID5
Delta (AY.7.2)	27752	C	T	SNP	Homozygous	ORF7a	QHD43421.1	1	c.359C>T	p.Thr120Ile	missense_variant	MODERATE	1.0	2982.06	2751	-0.00588309	ID5
Delta (AY.7.2)	27874	C	T	SNP	Homozygous	ORF8	QHD43422.1	-1	c.-20C>T	.	upstream_gene_variant	MODIFIER	1.0	2977.86	2147	2.68258	ID5
Delta (AY.7.2)	28247	AGATTTC	A	DEL	Homozygous	ORF8	QHD43422.1	1	c.355_360delGATTTC	p.Asp119_Phe120del	conservative_inframe_deletion	MODERATE	1.0	2937.61	4635	0.0	ID5
Delta (AY.7.2)	28270	TA	T	DEL	Homozygous	N	QHD43423.2	-1	c.-3delA	.	upstream_gene_variant	MODIFIER	0.997455	2271.51	7581	0.0138958	ID5
Delta (AY.7.2)	28461	A	G	SNP	Homozygous	N	QHD43423.2	1	c.188A>G	p.Asp63Gly	missense_variant	MODERATE	1.0	2966.58	2750	-92.4011	ID5
Delta (AY.7.2)	28881	G	T	SNP	Homozygous	N	QHD43423.2	1	c.608G>T	p.Arg203Met	missense_variant	MODERATE	1.0	2968.32	3933	15.8506	ID5
Delta (AY.7.2)	28916	G	T	SNP	Homozygous	N	QHD43423.2	1	c.643G>T	p.Gly215Cys	missense_variant	MODERATE	1.0	2981.18	7284	-4.3019	ID5
Delta (AY.7.2)	29402	G	T	SNP	Homozygous	N	QHD43423.2	1	c.1129G>T	p.Asp377Tyr	missense_variant	MODERATE	1.0	2982.12	3668	35.9118	ID5
Delta (AY.7.2)	29742	G	T	SNP	Homozygous	S	QHD43416.1	-1	c.*4358G>T	.	downstream_gene_variant	MODIFIER	1.0	2982.19	1393	0.0	ID5
Delta (AY.4)	210	G	T	SNP	Homozygous	orf1ab	QHD43415.1	-1	c.-56G>T	.	upstream_gene_variant	MODIFIER	1.0	2975.68	4108	0.00522669	ID6
Delta (AY.4)	241	C	T	SNP	Homozygous	orf1ab	QHD43415.1	-1	c.-25C>T	.	upstream_gene_variant	MODIFIER	0.997494	2939.27	1528	-0.00110202	ID6
Delta (AY.4)	3037	C	T	SNP	Homozygous	orf1ab	QHD43415.1	1	c.2772C>T	p.Phe924Phe	synonymous_variant	LOW	1.0	2940.8	2689	27.1848	ID6
Delta (AY.4)	3340	G	T	SNP	Homozygous	orf1ab	QHD43415.1	1	c.3075G>T	p.Val1025Val	synonymous_variant	LOW	1.0	2982.12	561	-0.00435131	ID6
Delta (AY.4)	4173	C	T	SNP	Heterozygous	orf1ab	QHD43415.1	1	c.3908C>T	p.Thr1303Ile	missense_variant	MODERATE	0.22	169714	2253	0.119966	ID6
Delta (AY.4)	4181	G	T	SNP	Homozygous	orf1ab	QHD43415.1	1	c.3916G>T	p.Ala1306Ser	missense_variant	MODERATE	1.0	2974.73	2262	87.3127	ID6
Delta (AY.4)	6402	C	T	SNP	Homozygous	orf1ab	QHD43415.1	1	c.6137C>T	p.Pro2046Leu	missense_variant	MODERATE	0.9925	2891.83	1997	16.8535	ID6
Delta (AY.4)	7124	C	T	SNP	Homozygous	orf1ab	QHD43415.1	1	c.6859C>T	p.Pro2287Ser	missense_variant	MODERATE	1.0	2729.14	368	0.0	ID6
Delta (AY.4)	7851	C	T	SNP	Homozygous	orf1ab	QHD43415.1	1	c.7586C>T	p.Ala2529Val	missense_variant	MODERATE	1.0	2973.2	2273	-3.49648	ID6
Delta (AY.4)	8986	C	T	SNP	Homozygous	orf1ab	QHD43415.1	1	c.8721C>T	p.Asp2907Asp	synonymous_variant	LOW	1.0	2945.98	1727	-50.2412	ID6
Delta (AY.4)	9053	G	T	SNP	Homozygous	orf1ab	QHD43415.1	1	c.8788G>T	p.Val2930Leu	missense_variant	MODERATE	1.0	2967.77	714	0.0	ID6
Delta (AY.4)	9805	G	T	SNP	Homozygous	orf1ab	QHD43415.1	1	c.9540G>T	p.Leu3180Leu	synonymous_variant	LOW	0.9975	2379.94	906	-0.00218666	ID6
Delta (AY.4)	10029	C	T	SNP	Homozygous	orf1ab	QHD43415.1	1	c.9764C>T	p.Thr3255Ile	missense_variant	MODERATE	0.997494	2941.01	2149	-0.00140813	ID6
Delta (AY.4)	11201	A	G	SNP	Homozygous	orf1ab	QHD43415.1	1	c.10936A>G	p.Thr3646Ala	missense_variant	MODERATE	0.997487	2933.8	2018	0.00196924	ID6
Delta (AY.4)	11332	A	G	SNP	Homozygous	orf1ab	QHD43415.1	1	c.11067A>G	p.Val3689Val	synonymous_variant	LOW	0.997494	2941.35	1848	-53.8625	ID6
Delta (AY.4)	14408	C	T	SNP	Homozygous	orf1ab	QHD43415.1	2	c.14144C>T	p.Pro4715Leu	missense_variant	MODERATE	0.9975	2372.81	781	0.00156326	ID6
Delta (AY.4)	14829	G	T	SNP	Homozygous	orf1ab	QHD43415.1	2	c.14565G>T	p.Met4855Ile	missense_variant	MODERATE	1.0	2980.44	2105	-0.00530444	ID6
Delta (AY.4)	15451	G	A	SNP	Homozygous	orf1ab	QHD43415.1	2	c.15187G>A	p.Gly5063Ser	missense_variant	MODERATE	1.0	2974.72	4036	25.8233	ID6
Delta (AY.4)	15463	G	T	SNP	Homozygous	orf1ab	QHD43415.1	2	c.15199G>T	p.Val5067Phe	missense_variant	MODERATE	1.0	2982.21	4013	-2.2319	ID6
Delta (AY.4)	16466	C	T	SNP	Homozygous	orf1ab	QHD43415.1	2	c.16202C>T	p.Pro5401Leu	missense_variant	MODERATE	0.9925	2891.88	849	33.7106	ID6
Delta (AY.4)	17193	G	T	SNP	Homozygous	orf1ab	QHD43415.1	2	c.16929G>T	p.Glu5643Asp	missense_variant	MODERATE	1.0	2974.71	2042	0.0	ID6
Delta (AY.4)	19220	C	T	SNP	Homozygous	orf1ab	QHD43415.1	2	c.18956C>T	p.Ala6319Val	missense_variant	MODERATE	0.997494	2942.0	1238	-69.3245	ID6
Delta (AY.4)	21618	C	G	SNP	Homozygous	S	QHD43416.1	1	c.56C>G	p.Thr19Arg	missense_variant	MODERATE	1.0	2982.2	1269	0.00344708	ID6
Delta (AY.4)	21846	C	T	SNP	Homozygous	S	QHD43416.1	1	c.284C>T	p.Thr95Ile	missense_variant	MODERATE	1.0	1659.56	223	0.0	ID6
Delta (AY.4)	22028	GAGTTCA	G	DEL	Homozygous	S	QHD43416.1	1	c.467_472delAGTTCA	p.Glu156_Arg158delinsGly	disruptive_inframe_deletion	MODERATE	1.0	2982.16	590	0.0	ID6
Delta (AY.4)	22917	T	G	SNP	Homozygous	S	QHD43416.1	1	c.1355T>G	p.Leu452Arg	missense_variant	MODERATE	1.0	2982.2	3043	0.00486385	ID6
Delta (AY.4)	22995	C	A	SNP	Homozygous	S	QHD43416.1	1	c.1433C>A	p.Thr478Lys	missense_variant	MODERATE	1.0	2981.16	2070	0.00519639	ID6
Delta (AY.4)	23403	A	G	SNP	Homozygous	S	QHD43416.1	1	c.1841A>G	p.Asp614Gly	missense_variant	MODERATE	0.9975	2948.39	2963	-28.6061	ID6
Delta (AY.4)	23604	C	G	SNP	Homozygous	S	QHD43416.1	1	c.2042C>G	p.Pro681Arg	missense_variant	MODERATE	0.9975	2375.46	2840	0.0	ID6
Delta (AY.4)	24410	G	A	SNP	Homozygous	S	QHD43416.1	1	c.2848G>A	p.Asp950Asn	missense_variant	MODERATE	1.0	2982.21	847	0.0	ID6
Delta (AY.4)	25469	C	T	SNP	Homozygous	ORF3a	QHD43417.1	1	c.77C>T	p.Ser26Leu	missense_variant	MODERATE	1.0	2968.63	2394	0.0	ID6
Delta (AY.4)	26416	G	T	SNP	Homozygous	E	QHD43418.1	1	c.172G>T	p.Val58Phe	missense_variant	MODERATE	1.0	2952.31	593	0.0	ID6
Delta (AY.4)	26767	T	C	SNP	Homozygous	M	QHD43419.1	1	c.245T>C	p.Ile82Thr	missense_variant	MODERATE	1.0	2982.21	1456	0.00520242	ID6
Delta (AY.4)	27638	T	C	SNP	Homozygous	ORF7a	QHD43421.1	1	c.245T>C	p.Val82Ala	missense_variant	MODERATE	0.9975	2950.13	1219	-81.2149	ID6
Delta (AY.4)	27752	C	T	SNP	Homozygous	ORF7a	QHD43421.1	1	c.359C>T	p.Thr120Ile	missense_variant	MODERATE	1.0	2981.81	1386	0.0	ID6
Delta (AY.4)	27874	C	T	SNP	Homozygous	ORF8	QHD43422.1	-1	c.-20C>T	.	upstream_gene_variant	MODIFIER	0.997494	2931.86	1117	-82.9045	ID6
Delta (AY.4)	28223	G	C	SNP	Homozygous	ORF8	QHD43422.1	1	c.330G>C	p.Glu110Asp	missense_variant	MODERATE	1.0	2982.21	2368	0.0	ID6
Delta (AY.4)	28247	AGATTTC	A	DEL	Homozygous	ORF8	QHD43422.1	1	c.355_360delGATTTC	p.Asp119_Phe120del	conservative_inframe_deletion	MODERATE	1.0	2930.18	2419	0.00761269	ID6
Delta (AY.4)	28270	TA	T	DEL	Homozygous	N	QHD43423.2	-1	c.-3delA	.	upstream_gene_variant	MODIFIER	1.0	2333.47	4277	0.0141498	ID6
Delta (AY.4)	28291	C	T	SNP	Homozygous	N	QHD43423.2	1	c.18C>T	p.Pro6Pro	synonymous_variant	LOW	0.995	2919.85	4285	81.8305	ID6
Delta (AY.4)	28461	A	G	SNP	Homozygous	N	QHD43423.2	1	c.188A>G	p.Asp63Gly	missense_variant	MODERATE	1.0	2974.12	1000	0.00313973	ID6
Delta (AY.4)	28881	G	T	SNP	Homozygous	N	QHD43423.2	1	c.608G>T	p.Arg203Met	missense_variant	MODERATE	0.989899	2279.24	2116	29.8886	ID6
Delta (AY.4)	28916	G	T	SNP	Homozygous	N	QHD43423.2	1	c.643G>T	p.Gly215Cys	missense_variant	MODERATE	0.997462	2345.18	3931	-28.0595	ID6
Delta (AY.4)	29402	G	T	SNP	Homozygous	N	QHD43423.2	1	c.1129G>T	p.Asp377Tyr	missense_variant	MODERATE	0.997487	2933.89	1565	72.9197	ID6
Delta (AY.4)	29742	G	T	SNP	Homozygous	S	QHD43416.1	-1	c.*4358G>T	.	downstream_gene_variant	MODIFIER	1.0	2982.16	572	-0.00425428	ID6
Delta (AY.20)	174	G	A	SNP	Homozygous	orf1ab	QHD43415.1	-1	c.-92G>A	.	upstream_gene_variant	MODIFIER	1.0	2982.21	9439	16.2856	ID7
Delta (AY.20)	210	G	T	SNP	Homozygous	orf1ab	QHD43415.1	-1	c.-56G>T	.	upstream_gene_variant	MODIFIER	1.0	2963.51	9278	-9.84744	ID7
Delta (AY.20)	241	C	T	SNP	Homozygous	orf1ab	QHD43415.1	-1	c.-25C>T	.	upstream_gene_variant	MODIFIER	1.0	2966.27	3198	9.50728	ID7
Delta (AY.20)	2061	C	T	SNP	Homozygous	orf1ab	QHD43415.1	1	c.1796C>T	p.Ala599Val	missense_variant	MODERATE	1.0	2972.85	6071	-21.5623	ID7
Delta (AY.20)	2974	T	C	SNP	Homozygous	orf1ab	QHD43415.1	1	c.2709T>C	p.Ala903Ala	synonymous_variant	LOW	0.9975	2948.89	6184	54.9596	ID7
Delta (AY.20)	3037	C	T	SNP	Homozygous	orf1ab	QHD43415.1	1	c.2772C>T	p.Phe924Phe	synonymous_variant	LOW	0.9975	2932.32	5342	-71.9713	ID7
Delta (AY.20)	4181	G	T	SNP	Homozygous	orf1ab	QHD43415.1	1	c.3916G>T	p.Ala1306Ser	missense_variant	MODERATE	1.0	2967.32	5095	61.3677	ID7
Delta (AY.20)	6402	C	T	SNP	Homozygous	orf1ab	QHD43415.1	1	c.6137C>T	p.Pro2046Leu	missense_variant	MODERATE	0.99	2865.39	4234	-1.9133	ID7
Delta (AY.20)	7124	C	T	SNP	Homozygous	orf1ab	QHD43415.1	1	c.6859C>T	p.Pro2287Ser	missense_variant	MODERATE	0.9975	2949.15	1546	10.3045	ID7
Delta (AY.20)	8986	C	T	SNP	Homozygous	orf1ab	QHD43415.1	1	c.8721C>T	p.Asp2907Asp	synonymous_variant	LOW	1.0	2958.52	4695	9.58114	ID7
Delta (AY.20)	9053	G	T	SNP	Homozygous	orf1ab	QHD43415.1	1	c.8788G>T	p.Val2930Leu	missense_variant	MODERATE	1.0	2981.67	2085	54.5423	ID7
Delta (AY.20)	10029	C	T	SNP	Homozygous	orf1ab	QHD43415.1	1	c.9764C>T	p.Thr3255Ile	missense_variant	MODERATE	0.995	2919.78	5506	-9.5713	ID7
Delta (AY.20)	11201	A	G	SNP	Homozygous	orf1ab	QHD43415.1	1	c.10936A>G	p.Thr3646Ala	missense_variant	MODERATE	0.995	2919.65	5920	-16.3295	ID7
Delta (AY.20)	11332	A	G	SNP	Homozygous	orf1ab	QHD43415.1	1	c.11067A>G	p.Val3689Val	synonymous_variant	LOW	1.0	2982.18	5321	-3.99494	ID7
Delta (AY.20)	14408	C	T	SNP	Homozygous	orf1ab	QHD43415.1	2	c.14144C>T	p.Pro4715Leu	missense_variant	MODERATE	1.0	2982.18	2695	-30.7719	ID7
Delta (AY.20)	15451	G	A	SNP	Homozygous	orf1ab	QHD43415.1	2	c.15187G>A	p.Gly5063Ser	missense_variant	MODERATE	0.997494	2936.3	8360	8.51586	ID7
Delta (AY.20)	16466	C	T	SNP	Homozygous	orf1ab	QHD43415.1	2	c.16202C>T	p.Pro5401Leu	missense_variant	MODERATE	0.9975	2948.85	2375	58.7954	ID7
Delta (AY.20)	19220	C	T	SNP	Homozygous	orf1ab	QHD43415.1	2	c.18956C>T	p.Ala6319Val	missense_variant	MODERATE	0.995	2919.66	3354	28.3948	ID7
Delta (AY.20)	21575	C	T	SNP	Homozygous	S	QHD43416.1	1	c.13C>T	p.Leu5Phe	missense_variant	MODERATE	0.9975	2855.02	891	-21.7777	ID7
Delta (AY.20)	21618	C	G	SNP	Homozygous	S	QHD43416.1	1	c.56C>G	p.Thr19Arg	missense_variant	MODERATE	1.0	2982.21	3291	-29.1248	ID7
Delta (AY.20)	21846	C	T	SNP	Homozygous	S	QHD43416.1	1	c.284C>T	p.Thr95Ile	missense_variant	MODERATE	0.997494	2941.38	844	0.00108963	ID7
Delta (AY.20)	21987	G	A	SNP	Homozygous	S	QHD43416.1	1	c.425G>A	p.Gly142Asp	missense_variant	MODERATE	1.0	1427.58	192	0.00459524	ID7
Delta (AY.20)	22028	GAGTTCA	G	DEL	Homozygous	S	QHD43416.1	1	c.467_472delAGTTCA	p.Glu156_Arg158delinsGly	disruptive_inframe_deletion	MODERATE	1.0	2968.66	1674	0.0	ID7
Delta (AY.20)	22917	T	G	SNP	Homozygous	S	QHD43416.1	1	c.1355T>G	p.Leu452Arg	missense_variant	MODERATE	1.0	2980.71	6567	4.188e-05	ID7
Delta (AY.20)	22995	C	A	SNP	Homozygous	S	QHD43416.1	1	c.1433C>A	p.Thr478Lys	missense_variant	MODERATE	1.0	2974.77	4142	26.5314	ID7
Delta (AY.20)	23403	A	G	SNP	Homozygous	S	QHD43416.1	1	c.1841A>G	p.Asp614Gly	missense_variant	MODERATE	1.0	2981.19	6289	-31.4343	ID7
Delta (AY.20)	23604	C	G	SNP	Homozygous	S	QHD43416.1	1	c.2042C>G	p.Pro681Arg	missense_variant	MODERATE	1.0	2982.21	7020	-27.3893	ID7
Delta (AY.20)	23758	C	T	SNP	Homozygous	S	QHD43416.1	1	c.2196C>T	p.Thr732Thr	synonymous_variant	LOW	0.995	2919.8	2181	-37.8404	ID7
Delta (AY.20)	24410	G	A	SNP	Homozygous	S	QHD43416.1	1	c.2848G>A	p.Asp950Asn	missense_variant	MODERATE	1.0	2982.21	3147	-62.0561	ID7
Delta (AY.20)	24872	G	T	SNP	Homozygous	S	QHD43416.1	1	c.3310G>T	p.Val1104Leu	missense_variant	MODERATE	1.0	2962.52	4226	0.00493132	ID7
Delta (AY.20)	25469	C	T	SNP	Homozygous	ORF3a	QHD43417.1	1	c.77C>T	p.Ser26Leu	missense_variant	MODERATE	0.997494	2370.47	6317	-29.5946	ID7
Delta (AY.20)	25660	G	T	SNP	Homozygous	ORF3a	QHD43417.1	1	c.268G>T	p.Val90Phe	missense_variant	MODERATE	1.0	2926.8	2617	0.0	ID7
Delta (AY.20)	26176	C	T	SNP	Homozygous	ORF3a	QHD43417.1	1	c.784C>T	p.Pro262Ser	missense_variant	MODERATE	0.994975	2902.72	8828	8.05596	ID7
Delta (AY.20)	26767	T	C	SNP	Homozygous	M	QHD43419.1	1	c.245T>C	p.Ile82Thr	missense_variant	MODERATE	1.0	2981.71	3938	-22.6911	ID7
Delta (AY.20)	27638	T	C	SNP	Homozygous	ORF7a	QHD43421.1	1	c.245T>C	p.Val82Ala	missense_variant	MODERATE	0.994987	2907.68	4757	-11.6038	ID7
Delta (AY.20)	27752	C	T	SNP	Homozygous	ORF7a	QHD43421.1	1	c.359C>T	p.Thr120Ile	missense_variant	MODERATE	1.0	2982.15	4343	0.0	ID7
Delta (AY.20)	27874	C	T	SNP	Homozygous	ORF8	QHD43422.1	-1	c.-20C>T	.	upstream_gene_variant	MODIFIER	1.0	2971.7	2612	-0.00323739	ID7
Delta (AY.20)	28247	AGATTTC	A	DEL	Homozygous	ORF8	QHD43422.1	1	c.355_360delGATTTC	p.Asp119_Phe120del	conservative_inframe_deletion	MODERATE	1.0	2914.03	6153	-0.00471964	ID7
Delta (AY.20)	28270	TA	T	DEL	Homozygous	N	QHD43423.2	-1	c.-3delA	.	upstream_gene_variant	MODIFIER	1.0	2313.6	11595	0.0188392	ID7
Delta (AY.20)	28461	A	G	SNP	Homozygous	N	QHD43423.2	1	c.188A>G	p.Asp63Gly	missense_variant	MODERATE	1.0	2981.89	3082	63.5994	ID7
Delta (AY.20)	28881	G	T	SNP	Homozygous	N	QHD43423.2	1	c.608G>T	p.Arg203Met	missense_variant	MODERATE	0.995	2352.92	4304	0.00141502	ID7
Delta (AY.20)	28916	G	T	SNP	Homozygous	N	QHD43423.2	1	c.643G>T	p.Gly215Cys	missense_variant	MODERATE	1.0	2974.51	9255	-9.50197	ID7
Delta (AY.20)	29402	G	T	SNP	Homozygous	N	QHD43423.2	1	c.1129G>T	p.Asp377Tyr	missense_variant	MODERATE	1.0	2974.29	4070	0.00557888	ID7
Delta (AY.20)	29742	G	T	SNP	Homozygous	S	QHD43416.1	-1	c.*4358G>T	.	downstream_gene_variant	MODIFIER	1.0	2974.76	1692	0.0	ID7
Delta (AY.7.2)	210	G	T	SNP	Homozygous	orf1ab	QHD43415.1	-1	c.-56G>T	.	upstream_gene_variant	MODIFIER	0.997494	2941.21	6643	-26.8513	ID8
Delta (AY.7.2)	241	C	T	SNP	Homozygous	orf1ab	QHD43415.1	-1	c.-25C>T	.	upstream_gene_variant	MODIFIER	1.0	2968.24	3103	-6.06071	ID8
Delta (AY.7.2)	1593	C	T	SNP	Homozygous	orf1ab	QHD43415.1	1	c.1328C>T	p.Ser443Phe	missense_variant	MODERATE	1.0	2976.98	3202	-36.1235	ID8
Delta (AY.7.2)	2944	G	A	SNP	Homozygous	orf1ab	QHD43415.1	1	c.2679G>A	p.Leu893Leu	synonymous_variant	LOW	0.9975	2948.9	2985	-20.5297	ID8
Delta (AY.7.2)	3037	C	T	SNP	Homozygous	orf1ab	QHD43415.1	1	c.2772C>T	p.Phe924Phe	synonymous_variant	LOW	0.9975	2930.36	4469	-31.1895	ID8
Delta (AY.7.2)	4181	G	T	SNP	Homozygous	orf1ab	QHD43415.1	1	c.3916G>T	p.Ala1306Ser	missense_variant	MODERATE	1.0	2972.12	3948	27.6525	ID8
Delta (AY.7.2)	6402	C	T	SNP	Homozygous	orf1ab	QHD43415.1	1	c.6137C>T	p.Pro2046Leu	missense_variant	MODERATE	0.985	2814.97	3384	-1.48467	ID8
Delta (AY.7.2)	6665	C	T	SNP	Homozygous	orf1ab	QHD43415.1	1	c.6400C>T	p.Pro2134Ser	missense_variant	MODERATE	1.0	2982.21	3169	-8.5128	ID8
Delta (AY.7.2)	7124	C	T	SNP	Homozygous	orf1ab	QHD43415.1	1	c.6859C>T	p.Pro2287Ser	missense_variant	MODERATE	1.0	2982.15	2245	-75.7106	ID8
Delta (AY.7.2)	8986	C	T	SNP	Homozygous	orf1ab	QHD43415.1	1	c.8721C>T	p.Asp2907Asp	synonymous_variant	LOW	0.997494	2926.9	5308	7.22908	ID8
Delta (AY.7.2)	9053	G	T	SNP	Homozygous	orf1ab	QHD43415.1	1	c.8788G>T	p.Val2930Leu	missense_variant	MODERATE	1.0	2947.9	2129	0.0	ID8
Delta (AY.7.2)	10029	C	T	SNP	Homozygous	orf1ab	QHD43415.1	1	c.9764C>T	p.Thr3255Ile	missense_variant	MODERATE	1.0	2982.2	5093	34.7894	ID8
Delta (AY.7.2)	11201	A	G	SNP	Homozygous	orf1ab	QHD43415.1	1	c.10936A>G	p.Thr3646Ala	missense_variant	MODERATE	1.0	2974.27	4646	-35.3021	ID8
Delta (AY.7.2)	11332	A	G	SNP	Homozygous	orf1ab	QHD43415.1	1	c.11067A>G	p.Val3689Val	synonymous_variant	LOW	1.0	2982.19	4279	46.3294	ID8
Delta (AY.7.2)	11365	G	T	SNP	Homozygous	orf1ab	QHD43415.1	1	c.11100G>T	p.Val3700Val	synonymous_variant	LOW	1.0	2975.17	1972	0.0	ID8
Delta (AY.7.2)	12718	G	T	SNP	Homozygous	orf1ab	QHD43415.1	1	c.12453G>T	p.Gln4151His	missense_variant	MODERATE	1.0	2982.2	3228	0.0	ID8
Delta (AY.7.2)	14408	C	T	SNP	Homozygous	orf1ab	QHD43415.1	2	c.14144C>T	p.Pro4715Leu	missense_variant	MODERATE	0.995	2922.54	1899	42.1401	ID8
Delta (AY.7.2)	15451	G	A	SNP	Homozygous	orf1ab	QHD43415.1	2	c.15187G>A	p.Gly5063Ser	missense_variant	MODERATE	1.0	2982.2	6575	43.3871	ID8
Delta (AY.7.2)	15882	T	G	SNP	Homozygous	orf1ab	QHD43415.1	2	c.15618T>G	p.Ser5206Ser	synonymous_variant	LOW	1.0	2974.74	1156	73.2432	ID8
Delta (AY.7.2)	16466	C	T	SNP	Homozygous	orf1ab	QHD43415.1	2	c.16202C>T	p.Pro5401Leu	missense_variant	MODERATE	1.0	2982.17	2191	-37.7835	ID8
Delta (AY.7.2)	19220	C	T	SNP	Homozygous	orf1ab	QHD43415.1	2	c.18956C>T	p.Ala6319Val	missense_variant	MODERATE	1.0	2974.7	3994	99.4073	ID8
Delta (AY.7.2)	21057	C	T	SNP	Homozygous	orf1ab	QHD43415.1	2	c.20793C>T	p.Asp6931Asp	synonymous_variant	LOW	0.995	2919.3	5618	48.6726	ID8
Delta (AY.7.2)	21618	C	G	SNP	Homozygous	S	QHD43416.1	1	c.56C>G	p.Thr19Arg	missense_variant	MODERATE	1.0	2982.13	3344	0.0	ID8
Delta (AY.7.2)	21987	G	A	SNP	Homozygous	S	QHD43416.1	1	c.425G>A	p.Gly142Asp	missense_variant	MODERATE	0.9975	2948.5	2831	44.7953	ID8
Delta (AY.7.2)	22028	GAGTTCA	G	DEL	Homozygous	S	QHD43416.1	1	c.467_472delAGTTCA	p.Glu156_Arg158delinsGly	disruptive_inframe_deletion	MODERATE	1.0	2974.77	4396	0.0	ID8
Delta (AY.7.2)	22917	T	G	SNP	Homozygous	S	QHD43416.1	1	c.1355T>G	p.Leu452Arg	missense_variant	MODERATE	1.0	2982.19	4779	0.0	ID8
Delta (AY.7.2)	22995	C	A	SNP	Homozygous	S	QHD43416.1	1	c.1433C>A	p.Thr478Lys	missense_variant	MODERATE	0.997494	2941.15	2646	-0.1765	ID8
Delta (AY.7.2)	23403	A	G	SNP	Homozygous	S	QHD43416.1	1	c.1841A>G	p.Asp614Gly	missense_variant	MODERATE	0.9975	2930.9	5104	-59.9775	ID8
Delta (AY.7.2)	23604	C	G	SNP	Homozygous	S	QHD43416.1	1	c.2042C>G	p.Pro681Arg	missense_variant	MODERATE	1.0	2982.21	6084	-0.553877	ID8
Delta (AY.7.2)	23868	G	T	SNP	Homozygous	S	QHD43416.1	1	c.2306G>T	p.Gly769Val	missense_variant	MODERATE	0.994987	2912.19	2866	69.1486	ID8
Delta (AY.7.2)	24410	G	A	SNP	Homozygous	S	QHD43416.1	1	c.2848G>A	p.Asp950Asn	missense_variant	MODERATE	0.992481	2880.17	2390	-22.0822	ID8
Delta (AY.7.2)	25445	G	T	SNP	Homozygous	ORF3a	QHD43417.1	1	c.53G>T	p.Gly18Val	missense_variant	MODERATE	1.0	2982.19	7778	26.0505	ID8
Delta (AY.7.2)	25469	C	T	SNP	Homozygous	ORF3a	QHD43417.1	1	c.77C>T	p.Ser26Leu	missense_variant	MODERATE	1.0	2967.03	7670	-36.3411	ID8
Delta (AY.7.2)	26767	T	C	SNP	Homozygous	M	QHD43419.1	1	c.245T>C	p.Ile82Thr	missense_variant	MODERATE	1.0	2982.21	4715	4.15889	ID8
Delta (AY.7.2)	27566	G	T	SNP	Homozygous	ORF7a	QHD43421.1	1	c.173G>T	p.Cys58Phe	missense_variant	MODERATE	1.0	2968.8	607	-0.00448739	ID8
Delta (AY.7.2)	27629	C	A	SNP	Homozygous	ORF7a	QHD43421.1	1	c.236C>A	p.Ala79Asp	missense_variant	MODERATE	0.9975	2948.9	592	0.0	ID8
Delta (AY.7.2)	27638	T	C	SNP	Homozygous	ORF7a	QHD43421.1	1	c.245T>C	p.Val82Ala	missense_variant	MODERATE	0.99	2865.56	1660	-0.00122946	ID8
Delta (AY.7.2)	27752	C	T	SNP	Homozygous	ORF7a	QHD43421.1	1	c.359C>T	p.Thr120Ile	missense_variant	MODERATE	0.9975	2948.75	3712	-29.1595	ID8
Delta (AY.7.2)	27874	C	T	SNP	Homozygous	ORF8	QHD43422.1	-1	c.-20C>T	.	upstream_gene_variant	MODIFIER	1.0	2982.21	2763	-41.2521	ID8
Delta (AY.7.2)	28247	AGATTTC	A	DEL	Homozygous	ORF8	QHD43422.1	1	c.355_360delGATTTC	p.Asp119_Phe120del	conservative_inframe_deletion	MODERATE	1.0	2929.78	3922	0.0	ID8
Delta (AY.7.2)	28270	TA	T	DEL	Homozygous	N	QHD43423.2	-1	c.-3delA	.	upstream_gene_variant	MODIFIER	1.0	2343.93	7464	0.0207536	ID8
Delta (AY.7.2)	28461	A	G	SNP	Homozygous	N	QHD43423.2	1	c.188A>G	p.Asp63Gly	missense_variant	MODERATE	1.0	2982.14	3200	24.5937	ID8
Delta (AY.7.2)	28747	G	T	SNP	Homozygous	N	QHD43423.2	1	c.474G>T	p.Val158Val	synonymous_variant	LOW	1.0	2974.32	5127	-0.185326	ID8
Delta (AY.7.2)	28881	G	T	SNP	Homozygous	N	QHD43423.2	1	c.608G>T	p.Arg203Met	missense_variant	MODERATE	0.9875	2256.52	4201	34.5849	ID8
Delta (AY.7.2)	28916	G	T	SNP	Homozygous	N	QHD43423.2	1	c.643G>T	p.Gly215Cys	missense_variant	MODERATE	1.0	2967.33	8005	-82.8657	ID8
Delta (AY.7.2)	29402	G	T	SNP	Homozygous	N	QHD43423.2	1	c.1129G>T	p.Asp377Tyr	missense_variant	MODERATE	1.0	2972.55	4575	0.0	ID8
Delta (AY.7.2)	29742	G	T	SNP	Homozygous	S	QHD43416.1	-1	c.*4358G>T	.	downstream_gene_variant	MODIFIER	1.0	2982.2	3522	-0.00357892	ID8
Delta (AY.122)	210	G	T	SNP	Homozygous	orf1ab	QHD43415.1	-1	c.-56G>T	.	upstream_gene_variant	MODIFIER	1.0	2974.55	5955	-0.00497567	ID16
Delta (AY.122)	241	C	T	SNP	Homozygous	orf1ab	QHD43415.1	-1	c.-25C>T	.	upstream_gene_variant	MODIFIER	1.0	2962.11	2701	-30.7513	ID16
Delta (AY.122)	1048	G	T	SNP	Homozygous	orf1ab	QHD43415.1	1	c.783G>T	p.Lys261Asn	missense_variant	MODERATE	1.0	2982.14	5360	0.0	ID16
Delta (AY.122)	1758	C	T	SNP	Homozygous	orf1ab	QHD43415.1	1	c.1493C>T	p.Ala498Val	missense_variant	MODERATE	1.0	2982.21	4341	-37.3259	ID16
Delta (AY.122)	2746	T	C	SNP	Homozygous	orf1ab	QHD43415.1	1	c.2481T>C	p.Asp827Asp	synonymous_variant	LOW	1.0	2982.19	5329	-85.6176	ID16
Delta (AY.122)	3037	C	T	SNP	Homozygous	orf1ab	QHD43415.1	1	c.2772C>T	p.Phe924Phe	synonymous_variant	LOW	1.0	2957.97	3889	-52.7507	ID16
Delta (AY.122)	4181	G	T	SNP	Homozygous	orf1ab	QHD43415.1	1	c.3916G>T	p.Ala1306Ser	missense_variant	MODERATE	1.0	2974.8	3675	83.0857	ID16
Delta (AY.122)	5392	C	T	SNP	Homozygous	orf1ab	QHD43415.1	1	c.5127C>T	p.Asn1709Asn	synonymous_variant	LOW	1.0	2944.42	1749	-0.00363798	ID16
Delta (AY.122)	6402	C	T	SNP	Homozygous	orf1ab	QHD43415.1	1	c.6137C>T	p.Pro2046Leu	missense_variant	MODERATE	0.9825	2791.07	3316	97.9062	ID16
Delta (AY.122)	7124	C	T	SNP	Homozygous	orf1ab	QHD43415.1	1	c.6859C>T	p.Pro2287Ser	missense_variant	MODERATE	1.0	2982.2	1853	-0.00138622	ID16
Delta (AY.122)	8986	C	T	SNP	Homozygous	orf1ab	QHD43415.1	1	c.8721C>T	p.Asp2907Asp	synonymous_variant	LOW	1.0	2962.65	3929	-9.85837	ID16
Delta (AY.122)	9053	G	T	SNP	Homozygous	orf1ab	QHD43415.1	1	c.8788G>T	p.Val2930Leu	missense_variant	MODERATE	1.0	2982.05	1874	-0.00323693	ID16
Delta (AY.122)	10029	C	T	SNP	Homozygous	orf1ab	QHD43415.1	1	c.9764C>T	p.Thr3255Ile	missense_variant	MODERATE	1.0	2982.21	3876	-45.6892	ID16
Delta (AY.122)	10323	A	G	SNP	Homozygous	orf1ab	QHD43415.1	1	c.10058A>G	p.Lys3353Arg	missense_variant	MODERATE	0.9875	2839.47	4763	-0.00488104	ID16
Delta (AY.122)	10833	C	T	SNP	Homozygous	orf1ab	QHD43415.1	1	c.10568C>T	p.Ala3523Val	missense_variant	MODERATE	1.0	2981.18	5060	-15.5261	ID16
Delta (AY.122)	11201	A	G	SNP	Homozygous	orf1ab	QHD43415.1	1	c.10936A>G	p.Thr3646Ala	missense_variant	MODERATE	1.0	2982.2	4517	-39.9664	ID16
Delta (AY.122)	11332	A	G	SNP	Homozygous	orf1ab	QHD43415.1	1	c.11067A>G	p.Val3689Val	synonymous_variant	LOW	0.997494	2944.16	4182	45.3266	ID16
Delta (AY.122)	14408	C	T	SNP	Homozygous	orf1ab	QHD43415.1	2	c.14144C>T	p.Pro4715Leu	missense_variant	MODERATE	1.0	2982.18	2262	-85.8141	ID16
Delta (AY.122)	15451	G	A	SNP	Homozygous	orf1ab	QHD43415.1	2	c.15187G>A	p.Gly5063Ser	missense_variant	MODERATE	0.995	2919.65	4931	-50.4443	ID16
Delta (AY.122)	16466	C	T	SNP	Homozygous	orf1ab	QHD43415.1	2	c.16202C>T	p.Pro5401Leu	missense_variant	MODERATE	0.9975	2926.24	1903	-41.1434	ID16
Delta (AY.122)	19220	C	T	SNP	Homozygous	orf1ab	QHD43415.1	2	c.18956C>T	p.Ala6319Val	missense_variant	MODERATE	1.0	2982.21	3762	-3.14263	ID16
Delta (AY.122)	19245	C	T	SNP	Homozygous	orf1ab	QHD43415.1	2	c.18981C>T	p.Asp6327Asp	synonymous_variant	LOW	1.0	2975.65	3760	18.9675	ID16
Delta (AY.122)	21618	C	G	SNP	Homozygous	S	QHD43416.1	1	c.56C>G	p.Thr19Arg	missense_variant	MODERATE	1.0	2943.18	3577	27.3141	ID16
Delta (AY.122)	21987	G	A	SNP	Homozygous	S	QHD43416.1	1	c.425G>A	p.Gly142Asp	missense_variant	MODERATE	0.9975	2948.8	2367	41.2348	ID16
Delta (AY.122)	22028	GAGTTCA	G	DEL	Homozygous	S	QHD43416.1	1	c.467_472delAGTTCA	p.Glu156_Arg158delinsGly	disruptive_inframe_deletion	MODERATE	1.0	2962.81	3604	0.0	ID16
Delta (AY.122)	22104	G	T	SNP	Homozygous	S	QHD43416.1	1	c.542G>T	p.Gly181Val	missense_variant	MODERATE	1.0	2974.44	3020	0.0	ID16
Delta (AY.122)	22917	T	G	SNP	Homozygous	S	QHD43416.1	1	c.1355T>G	p.Leu452Arg	missense_variant	MODERATE	1.0	2974.98	4033	-21.0892	ID16
Delta (AY.122)	22993	CAC	TAA	MNP	Homozygous	S	QHD43416.1	1	c.1431_1433delCACinsTAA	p.Thr478Lys	missense_variant	MODERATE	1.0	2981.55	2266	0.0	ID16
Delta (AY.122)	23403	A	G	SNP	Homozygous	S	QHD43416.1	1	c.1841A>G	p.Asp614Gly	missense_variant	MODERATE	1.0	2980.58	4175	-24.8337	ID16
Delta (AY.122)	23604	C	G	SNP	Homozygous	S	QHD43416.1	1	c.2042C>G	p.Pro681Arg	missense_variant	MODERATE	1.0	2982.21	4245	21.3952	ID16
Delta (AY.122)	23683	C	T	SNP	Homozygous	S	QHD43416.1	1	c.2121C>T	p.Tyr707Tyr	synonymous_variant	LOW	0.9975	2948.89	1852	-1.1577	ID16
Delta (AY.122)	24410	G	A	SNP	Homozygous	S	QHD43416.1	1	c.2848G>A	p.Asp950Asn	missense_variant	MODERATE	0.9975	2946.01	2753	-0.00144287	ID16
Delta (AY.122)	25469	C	T	SNP	Homozygous	ORF3a	QHD43417.1	1	c.77C>T	p.Ser26Leu	missense_variant	MODERATE	1.0	2980.95	4139	17.2427	ID16
Delta (AY.122)	25691	G	T	SNP	Homozygous	ORF3a	QHD43417.1	1	c.299G>T	p.Gly100Val	missense_variant	MODERATE	1.0	2974.87	3370	28.2847	ID16
Delta (AY.122)	26767	T	C	SNP	Homozygous	M	QHD43419.1	1	c.245T>C	p.Ile82Thr	missense_variant	MODERATE	1.0	2982.2	2577	-36.1233	ID16
Delta (AY.122)	27638	T	C	SNP	Homozygous	ORF7a	QHD43421.1	1	c.245T>C	p.Val82Ala	missense_variant	MODERATE	0.9975	2948.4	5105	-55.2073	ID16
Delta (AY.122)	27745	A	G	SNP	Homozygous	ORF7a	QHD43421.1	1	c.352A>G	p.Arg118Gly	missense_variant	MODERATE	0.9875	2838.94	2435	70.9324	ID16
Delta (AY.122)	27752	C	T	SNP	Homozygous	ORF7a	QHD43421.1	1	c.359C>T	p.Thr120Ile	missense_variant	MODERATE	1.0	2974.94	2976	0.0	ID16
Delta (AY.122)	27874	C	T	SNP	Homozygous	ORF8	QHD43422.1	-1	c.-20C>T	.	upstream_gene_variant	MODIFIER	1.0	2982.21	582	0.00158925	ID16
Delta (AY.122)	28247	AGATTTC	A	DEL	Homozygous	ORF8	QHD43422.1	1	c.355_360delGATTTC	p.Asp119_Phe120del	conservative_inframe_deletion	MODERATE	1.0	2928.63	3699	-0.00323711	ID16
Delta (AY.122)	28270	TA	T	DEL	Homozygous	N	QHD43423.2	-1	c.-3delA	.	upstream_gene_variant	MODIFIER	1.0	2291.35	9039	0.0202177	ID16
Delta (AY.122)	28461	A	G	SNP	Homozygous	N	QHD43423.2	1	c.188A>G	p.Asp63Gly	missense_variant	MODERATE	1.0	2982.11	3632	0.00389657	ID16
Delta (AY.122)	28881	G	T	SNP	Homozygous	N	QHD43423.2	1	c.608G>T	p.Arg203Met	missense_variant	MODERATE	1.0	2948.52	3095	-88.8935	ID16
Delta (AY.122)	28916	G	T	SNP	Homozygous	N	QHD43423.2	1	c.643G>T	p.Gly215Cys	missense_variant	MODERATE	1.0	2974.77	5030	-35.8346	ID16
Delta (AY.122)	29402	G	T	SNP	Homozygous	N	QHD43423.2	1	c.1129G>T	p.Asp377Tyr	missense_variant	MODERATE	1.0	2971.36	4973	-17.2238	ID16
Delta (AY.122)	29557	G	T	SNP	Homozygous	ORF10	QHI42199.1	-1	c.-1G>T	.	upstream_gene_variant	MODIFIER	1.0	2967.34	1437	0.0	ID16
Delta (AY.122)	29742	G	T	SNP	Homozygous	S	QHD43416.1	-1	c.*4358G>T	.	downstream_gene_variant	MODIFIER	1.0	2982.21	2817	-3.3306	ID16
Delta (AY.7.2)	210	G	T	SNP	Homozygous	orf1ab	QHD43415.1	-1	c.-56G>T	.	upstream_gene_variant	MODIFIER	1.0	2974.77	681	-0.00594799	ID9
Delta (AY.7.2)	241	C	T	SNP	Homozygous	orf1ab	QHD43415.1	-1	c.-25C>T	.	upstream_gene_variant	MODIFIER	0.991342	1640.91	230	0.00131408	ID9
Delta (AY.7.2)	2944	G	A	SNP	Homozygous	orf1ab	QHD43415.1	1	c.2679G>A	p.Leu893Leu	synonymous_variant	LOW	0.993464	2219.6	306	0.00288197	ID9
Delta (AY.7.2)	3037	C	T	SNP	Homozygous	orf1ab	QHD43415.1	1	c.2772C>T	p.Phe924Phe	synonymous_variant	LOW	0.9975	2910.03	480	-0.00315121	ID9
Delta (AY.7.2)	4181	G	T	SNP	Homozygous	orf1ab	QHD43415.1	1	c.3916G>T	p.Ala1306Ser	missense_variant	MODERATE	1.0	2965.76	453	-0.00337096	ID9
Delta (AY.7.2)	6402	C	T	SNP	Homozygous	orf1ab	QHD43415.1	1	c.6137C>T	p.Pro2046Leu	missense_variant	MODERATE	0.985	2814.94	410	-0.00420759	ID9
Delta (AY.7.2)	7124	C	T	SNP	Homozygous	orf1ab	QHD43415.1	1	c.6859C>T	p.Pro2287Ser	missense_variant	MODERATE	1.0	519458	70	0.0	ID9
Delta (AY.7.2)	8986	C	T	SNP	Homozygous	orf1ab	QHD43415.1	1	c.8721C>T	p.Asp2907Asp	synonymous_variant	LOW	1.0	2847.09	377	0.0	ID9
Delta (AY.7.2)	9053	G	T	SNP	Homozygous	orf1ab	QHD43415.1	1	c.8788G>T	p.Val2930Leu	missense_variant	MODERATE	1.0	737.93	99	0.0	ID9
Delta (AY.7.2)	10029	C	T	SNP	Homozygous	orf1ab	QHD43415.1	1	c.9764C>T	p.Thr3255Ile	missense_variant	MODERATE	0.992462	2878.09	441	0.00416865	ID9
Delta (AY.7.2)	11201	A	G	SNP	Homozygous	orf1ab	QHD43415.1	1	c.10936A>G	p.Thr3646Ala	missense_variant	MODERATE	0.996575	2141.46	293	-4.034e-05	ID9
Delta (AY.7.2)	11332	A	G	SNP	Homozygous	orf1ab	QHD43415.1	1	c.11067A>G	p.Val3689Val	synonymous_variant	LOW	0.99635	2005.6	274	-0.00336962	ID9
Delta (AY.7.2)	11365	G	T	SNP	Homozygous	orf1ab	QHD43415.1	1	c.11100G>T	p.Val3700Val	synonymous_variant	LOW	1.0	1942.17	129	0.0	ID9
Delta (AY.7.2)	12718	G	T	SNP	Homozygous	orf1ab	QHD43415.1	1	c.12453G>T	p.Gln4151His	missense_variant	MODERATE	1.0	2967.63	705	0.0	ID9
Delta (AY.7.2)	14408	C	T	SNP	Homozygous	orf1ab	QHD43415.1	2	c.14144C>T	p.Pro4715Leu	missense_variant	MODERATE	1.0	728305	98	0.0	ID9
Delta (AY.7.2)	15451	G	A	SNP	Homozygous	orf1ab	QHD43415.1	2	c.15187G>A	p.Gly5063Ser	missense_variant	MODERATE	0.9975	2948.02	1051	-0.00166794	ID9
Delta (AY.7.2)	15882	T	G	SNP	Homozygous	orf1ab	QHD43415.1	2	c.15618T>G	p.Ser5206Ser	synonymous_variant	LOW	0.979592	341.41	49	0.0	ID9
Delta (AY.7.2)	16466	C	T	SNP	Homozygous	orf1ab	QHD43415.1	2	c.16202C>T	p.Pro5401Leu	missense_variant	MODERATE	1.0	2982.2	167	0.00308121	ID9
Delta (AY.7.2)	19220	C	T	SNP	Homozygous	orf1ab	QHD43415.1	2	c.18956C>T	p.Ala6319Val	missense_variant	MODERATE	1.0	1237.75	166	0.0	ID9
Delta (AY.7.2)	21401	G	T	SNP	Homozygous	orf1ab	QHD43415.1	2	c.21137G>T	p.Ser7046Ile	missense_variant	MODERATE	1.0	1237.75	166	0.0	ID9
Delta (AY.7.2)	21618	C	G	SNP	Homozygous	S	QHD43416.1	1	c.56C>G	p.Thr19Arg	missense_variant	MODERATE	1.0	1783.11	239	-0.00314866	ID9
Delta (AY.7.2)	21987	G	A	SNP	Homozygous	S	QHD43416.1	1	c.425G>A	p.Gly142Asp	missense_variant	MODERATE	0.994318	1279.95	176	0.00493296	ID9
Delta (AY.7.2)	22028	GAGTTCA	G	DEL	Homozygous	S	QHD43416.1	1	c.467_472delAGTTCA	p.Glu156_Arg158delinsGly	disruptive_inframe_deletion	MODERATE	1.0	1875.57	257	0.0	ID9
Delta (AY.7.2)	22917	T	G	SNP	Homozygous	S	QHD43416.1	1	c.1355T>G	p.Leu452Arg	missense_variant	MODERATE	1.0	2982.18	612	0.0	ID9
Delta (AY.7.2)	22995	C	A	SNP	Homozygous	S	QHD43416.1	1	c.1433C>A	p.Thr478Lys	missense_variant	MODERATE	1.0	2716.08	362	-0.00525701	ID9
Delta (AY.7.2)	23403	A	G	SNP	Homozygous	S	QHD43416.1	1	c.1841A>G	p.Asp614Gly	missense_variant	MODERATE	1.0	2982.15	762	-0.00477141	ID9
Delta (AY.7.2)	23604	C	G	SNP	Homozygous	S	QHD43416.1	1	c.2042C>G	p.Pro681Arg	missense_variant	MODERATE	0.997494	2373.7	678	0.00152364	ID9
Delta (AY.7.2)	24410	G	A	SNP	Homozygous	S	QHD43416.1	1	c.2848G>A	p.Asp950Asn	missense_variant	MODERATE	0.99187	886099	122	0.00703775	ID9
Delta (AY.7.2)	25445	G	T	SNP	Homozygous	ORF3a	QHD43417.1	1	c.53G>T	p.Gly18Val	missense_variant	MODERATE	1.0	2947.47	829	0.00135924	ID9
Delta (AY.7.2)	25469	C	T	SNP	Homozygous	ORF3a	QHD43417.1	1	c.77C>T	p.Ser26Leu	missense_variant	MODERATE	1.0	2961.94	811	0.0	ID9
Delta (AY.7.2)	26767	T	C	SNP	Homozygous	M	QHD43419.1	1	c.245T>C	p.Ile82Thr	missense_variant	MODERATE	0.997326	2749.56	375	0.00281525	ID9
Delta (AY.7.2)	27752	C	T	SNP	Homozygous	ORF7a	QHD43421.1	1	c.359C>T	p.Thr120Ile	missense_variant	MODERATE	0.995455	1605.64	220	-0.00341562	ID9
Delta (AY.7.2)	27874	C	T	SNP	Homozygous	ORF8	QHD43422.1	-1	c.-20C>T	.	upstream_gene_variant	MODIFIER	1.0	1328.05	175	0.00594882	ID9
Delta (AY.7.2)	28247	AGATTTC	A	DEL	Homozygous	ORF8	QHD43422.1	1	c.355_360delGATTTC	p.Asp119_Phe120del	conservative_inframe_deletion	MODERATE	1.0	2917.72	633	0.00344436	ID9
Delta (AY.7.2)	28270	TA	T	DEL	Homozygous	N	QHD43423.2	-1	c.-3delA	.	upstream_gene_variant	MODIFIER	1.0	2285.63	1057	0.0179215	ID9
Delta (AY.7.2)	28461	A	G	SNP	Homozygous	N	QHD43423.2	1	c.188A>G	p.Asp63Gly	missense_variant	MODERATE	1.0	2978.37	249	0.00318056	ID9
Delta (AY.7.2)	28881	G	T	SNP	Homozygous	N	QHD43423.2	1	c.608G>T	p.Arg203Met	missense_variant	MODERATE	1.0	2968.58	498	0.0	ID9
Delta (AY.7.2)	28916	G	T	SNP	Homozygous	N	QHD43423.2	1	c.643G>T	p.Gly215Cys	missense_variant	MODERATE	1.0	2967.19	869	-0.00371921	ID9
Delta (AY.7.2)	29402	G	T	SNP	Homozygous	N	QHD43423.2	1	c.1129G>T	p.Asp377Tyr	missense_variant	MODERATE	1.0	2981.93	472	0.0	ID9
Delta (AY.7.2)	29742	G	T	SNP	Homozygous	S	QHD43416.1	-1	c.*4358G>T	.	downstream_gene_variant	MODIFIER	1.0	1401.03	188	0.00483816	ID9
Delta (AY.7.2)	210	G	T	SNP	Homozygous	orf1ab	QHD43415.1	-1	c.-56G>T	.	upstream_gene_variant	MODIFIER	1.0	2982.21	1930	0.0	ID10
Delta (AY.7.2)	241	C	T	SNP	Homozygous	orf1ab	QHD43415.1	-1	c.-25C>T	.	upstream_gene_variant	MODIFIER	0.982456	2778.44	594	0.0063486	ID10
Delta (AY.7.2)	1959	C	T	SNP	Heterozygous	orf1ab	QHD43415.1	1	c.1694C>T	p.Ala565Val	missense_variant	MODERATE	0.275	570726	1229	0.0949434	ID10
Delta (AY.7.2)	2944	G	A	SNP	Homozygous	orf1ab	QHD43415.1	1	c.2679G>A	p.Leu893Leu	synonymous_variant	LOW	0.9975	2948.96	677	0.00134747	ID10
Delta (AY.7.2)	3037	C	T	SNP	Homozygous	orf1ab	QHD43415.1	1	c.2772C>T	p.Phe924Phe	synonymous_variant	LOW	1.0	2942.27	1002	0.00614	ID10
Delta (AY.7.2)	4181	G	T	SNP	Homozygous	orf1ab	QHD43415.1	1	c.3916G>T	p.Ala1306Ser	missense_variant	MODERATE	0.994987	2912.33	942	0.00102209	ID10
Delta (AY.7.2)	6402	C	T	SNP	Homozygous	orf1ab	QHD43415.1	1	c.6137C>T	p.Pro2046Leu	missense_variant	MODERATE	0.9825	2790.86	876	0.00376	ID10
Delta (AY.7.2)	7124	C	T	SNP	Homozygous	orf1ab	QHD43415.1	1	c.6859C>T	p.Pro2287Ser	missense_variant	MODERATE	1.0	1311.95	176	0.0	ID10
Delta (AY.7.2)	8986	C	T	SNP	Homozygous	orf1ab	QHD43415.1	1	c.8721C>T	p.Asp2907Asp	synonymous_variant	LOW	1.0	2940.53	825	0.0	ID10
Delta (AY.7.2)	9053	G	T	SNP	Homozygous	orf1ab	QHD43415.1	1	c.8788G>T	p.Val2930Leu	missense_variant	MODERATE	1.0	1890.92	254	0.0	ID10
Delta (AY.7.2)	10029	C	T	SNP	Homozygous	orf1ab	QHD43415.1	1	c.9764C>T	p.Thr3255Ile	missense_variant	MODERATE	0.9975	2948.89	903	0.0	ID10
Delta (AY.7.2)	11201	A	G	SNP	Homozygous	orf1ab	QHD43415.1	1	c.10936A>G	p.Thr3646Ala	missense_variant	MODERATE	0.9975	2949.24	740	0.00264653	ID10
Delta (AY.7.2)	11332	A	G	SNP	Homozygous	orf1ab	QHD43415.1	1	c.11067A>G	p.Val3689Val	synonymous_variant	LOW	1.0	2967.28	668	0.0031	ID10
Delta (AY.7.2)	11365	G	T	SNP	Homozygous	orf1ab	QHD43415.1	1	c.11100G>T	p.Val3700Val	synonymous_variant	LOW	1.0	2982.21	336	0.0	ID10
Delta (AY.7.2)	12718	G	T	SNP	Homozygous	orf1ab	QHD43415.1	1	c.12453G>T	p.Gln4151His	missense_variant	MODERATE	1.0	2966.16	1404	0.0	ID10
Delta (AY.7.2)	14408	C	T	SNP	Homozygous	orf1ab	QHD43415.1	2	c.14144C>T	p.Pro4715Leu	missense_variant	MODERATE	0.987288	1671.39	236	0.0134187	ID10
Delta (AY.7.2)	15451	G	A	SNP	Homozygous	orf1ab	QHD43415.1	2	c.15187G>A	p.Gly5063Ser	missense_variant	MODERATE	1.0	2982.2	2049	-0.00532	ID10
Delta (AY.7.2)	15882	T	G	SNP	Homozygous	orf1ab	QHD43415.1	2	c.15618T>G	p.Ser5206Ser	synonymous_variant	LOW	1.0	893862	121	-0.00359	ID10
Delta (AY.7.2)	16466	C	T	SNP	Homozygous	orf1ab	QHD43415.1	2	c.16202C>T	p.Pro5401Leu	missense_variant	MODERATE	0.9975	2948.77	349	0.0	ID10
Delta (AY.7.2)	19220	C	T	SNP	Homozygous	orf1ab	QHD43415.1	2	c.18956C>T	p.Ala6319Val	missense_variant	MODERATE	1.0	2773.07	372	0.0	ID10
Delta (AY.7.2)	21401	G	T	SNP	Homozygous	orf1ab	QHD43415.1	2	c.21137G>T	p.Ser7046Ile	missense_variant	MODERATE	1.0	2808.85	377	0.0	ID10
Delta (AY.7.2)	21618	C	G	SNP	Homozygous	S	QHD43416.1	1	c.56C>G	p.Thr19Arg	missense_variant	MODERATE	0.9975	2948.92	556	0.0	ID10
Delta (AY.7.2)	21987	G	A	SNP	Homozygous	S	QHD43416.1	1	c.425G>A	p.Gly142Asp	missense_variant	MODERATE	1.0	2974.42	438	-0.000366	ID10
Delta (AY.7.2)	22028	GAGTTCA	G	DEL	Homozygous	S	QHD43416.1	1	c.467_472delAGTTCA	p.Glu156_Arg158delinsGly	disruptive_inframe_deletion	MODERATE	1.0	2968.58	628	0.00714	ID10
Delta (AY.7.2)	22818	C	T	SNP	Homozygous	S	QHD43416.1	1	c.1256C>T	p.Ala419Val	missense_variant	MODERATE	0.995	2919.04	559	-1.23	ID10
Delta (AY.7.2)	22917	T	G	SNP	Homozygous	S	QHD43416.1	1	c.1355T>G	p.Leu452Arg	missense_variant	MODERATE	1.0	2982.19	1247	0.0	ID10
Delta (AY.7.2)	22995	C	A	SNP	Homozygous	S	QHD43416.1	1	c.1433C>A	p.Thr478Lys	missense_variant	MODERATE	1.0	2982.21	861	0.0	ID10
Delta (AY.7.2)	23403	A	G	SNP	Homozygous	S	QHD43416.1	1	c.1841A>G	p.Asp614Gly	missense_variant	MODERATE	0.997494	2939.14	1407	-0.00127462	ID10
Delta (AY.7.2)	23604	C	G	SNP	Homozygous	S	QHD43416.1	1	c.2042C>G	p.Pro681Arg	missense_variant	MODERATE	1.0	2982.21	1361	-67.4	ID10
Delta (AY.7.2)	24410	G	A	SNP	Homozygous	S	QHD43416.1	1	c.2848G>A	p.Asp950Asn	missense_variant	MODERATE	0.99639	2029.57	275	0.00321094	ID10
Delta (AY.7.2)	25445	G	T	SNP	Homozygous	ORF3a	QHD43417.1	1	c.53G>T	p.Gly18Val	missense_variant	MODERATE	1.0	2963.28	1556	-0.104	ID10
Delta (AY.7.2)	25469	C	T	SNP	Homozygous	ORF3a	QHD43417.1	1	c.77C>T	p.Ser26Leu	missense_variant	MODERATE	1.0	2958.93	1535	0.00122558	ID10
Delta (AY.7.2)	26767	T	C	SNP	Homozygous	M	QHD43419.1	1	c.245T>C	p.Ile82Thr	missense_variant	MODERATE	1.0	2982.21	712	-0.00542	ID10
Delta (AY.7.2)	27752	C	T	SNP	Homozygous	ORF7a	QHD43421.1	1	c.359C>T	p.Thr120Ile	missense_variant	MODERATE	1.0	2977.97	462	0.00324	ID10
Delta (AY.7.2)	27874	C	T	SNP	Homozygous	ORF8	QHD43422.1	-1	c.-20C>T	.	upstream_gene_variant	MODIFIER	1.0	2976.72	407	-0.00418	ID10
Delta (AY.7.2)	28247	AGATTTC	A	DEL	Homozygous	ORF8	QHD43422.1	1	c.355_360delGATTTC	p.Asp119_Phe120del	conservative_inframe_deletion	MODERATE	1.0	2937.59	1067	-0.0049	ID10
Delta (AY.7.2)	28270	TA	T	DEL	Homozygous	N	QHD43423.2	-1	c.-3delA	.	upstream_gene_variant	MODIFIER	1.0	2240.62	1865	0.0219874	ID10
Delta (AY.7.2)	28461	A	G	SNP	Homozygous	N	QHD43423.2	1	c.188A>G	p.Asp63Gly	missense_variant	MODERATE	0.9975	2948.15	382	0.0	ID10
Delta (AY.7.2)	28581	A	G	SNP	Homozygous	N	QHD43423.2	1	c.308A>G	p.Asp103Gly	missense_variant	MODERATE	1.0	2974.72	1000	0.0	ID10
Delta (AY.7.2)	28881	G	T	SNP	Homozygous	N	QHD43423.2	1	c.608G>T	p.Arg203Met	missense_variant	MODERATE	1.0	2975.25	851	0.0	ID10
Delta (AY.7.2)	28916	G	T	SNP	Homozygous	N	QHD43423.2	1	c.643G>T	p.Gly215Cys	missense_variant	MODERATE	1.0	2967.33	1889	-55.4	ID10
Delta (AY.7.2)	29402	G	T	SNP	Homozygous	N	QHD43423.2	1	c.1129G>T	p.Asp377Tyr	missense_variant	MODERATE	1.0	2975.02	697	0.000594	ID10
Delta (AY.7.2)	29742	G	T	SNP	Homozygous	S	QHD43416.1	-1	c.*4358G>T	.	downstream_gene_variant	MODIFIER	1.0	2419.31	325	0.0	ID10
Delta (AY.98.1)	210	G	T	SNP	Homozygous	orf1ab	QHD43415.1	-1	c.-56G>T	.	upstream_gene_variant	MODIFIER	1.0	2977.87	1431	-0.00539	ID12
Delta (AY.98.1)	241	C	T	SNP	Homozygous	orf1ab	QHD43415.1	-1	c.-25C>T	.	upstream_gene_variant	MODIFIER	0.99	2838.48	455	0.00728706	ID12
Delta (AY.98.1)	526	G	T	SNP	Homozygous	orf1ab	QHD43415.1	1	c.261G>T	p.Glu87Asp	missense_variant	MODERATE	1.0	2982.21	3411	-28.7	ID12
Delta (AY.98.1)	2518	G	T	SNP	Homozygous	orf1ab	QHD43415.1	1	c.2253G>T	p.Val751Val	synonymous_variant	LOW	1.0	2966.29	397	0.0	ID12
Delta (AY.98.1)	3037	C	T	SNP	Homozygous	orf1ab	QHD43415.1	1	c.2772C>T	p.Phe924Phe	synonymous_variant	LOW	1.0	2950.78	935	73.2	ID12
Delta (AY.98.1)	4181	G	T	SNP	Homozygous	orf1ab	QHD43415.1	1	c.3916G>T	p.Ala1306Ser	missense_variant	MODERATE	0.9975	2948.87	792	0.00244361	ID12
Delta (AY.98.1)	5437	G	T	SNP	Homozygous	orf1ab	QHD43415.1	1	c.5172G>T	p.Glu1724Asp	missense_variant	MODERATE	0.995868	1773.69	243	-0.00423654	ID12
Delta (AY.98.1)	5544	C	T	SNP	Heterozygous	orf1ab	QHD43415.1	1	c.5279C>T	p.Thr1760Ile	missense_variant	MODERATE	0.766938	1324.56	159	0.00965017	ID12
Delta (AY.98.1)	6402	C	T	SNP	Homozygous	orf1ab	QHD43415.1	1	c.6137C>T	p.Pro2046Leu	missense_variant	MODERATE	0.98	2767.36	886	0.00123623	ID12
Delta (AY.98.1)	6781	C	T	SNP	Homozygous	orf1ab	QHD43415.1	1	c.6516C>T	p.Phe2172Phe	synonymous_variant	LOW	1.0	2917.46	461	0.0035	ID12
Delta (AY.98.1)	7124	C	T	SNP	Homozygous	orf1ab	QHD43415.1	1	c.6859C>T	p.Pro2287Ser	missense_variant	MODERATE	1.0	883107	119	0.0	ID12
Delta (AY.98.1)	7768	C	T	SNP	Homozygous	orf1ab	QHD43415.1	1	c.7503C>T	p.Ile2501Ile	synonymous_variant	LOW	0.997494	2941.23	712	0.00134374	ID12
Delta (AY.98.1)	8986	C	T	SNP	Homozygous	orf1ab	QHD43415.1	1	c.8721C>T	p.Asp2907Asp	synonymous_variant	LOW	1.0	2953.94	687	0.00589	ID12
Delta (AY.98.1)	9053	G	T	SNP	Homozygous	orf1ab	QHD43415.1	1	c.8788G>T	p.Val2930Leu	missense_variant	MODERATE	1.0	1511.29	203	0.0	ID12
Delta (AY.98.1)	10029	C	T	SNP	Homozygous	orf1ab	QHD43415.1	1	c.9764C>T	p.Thr3255Ile	missense_variant	MODERATE	0.995	2923.44	779	0.0011959	ID12
Delta (AY.98.1)	11201	A	G	SNP	Homozygous	orf1ab	QHD43415.1	1	c.10936A>G	p.Thr3646Ala	missense_variant	MODERATE	1.0	2982.2	657	-0.00318	ID12
Delta (AY.98.1)	11332	A	G	SNP	Homozygous	orf1ab	QHD43415.1	1	c.11067A>G	p.Val3689Val	synonymous_variant	LOW	1.0	2982.11	627	0.0	ID12
Delta (AY.98.1)	14408	C	T	SNP	Homozygous	orf1ab	QHD43415.1	2	c.14144C>T	p.Pro4715Leu	missense_variant	MODERATE	0.990783	1559.07	216	41.3	ID12
Delta (AY.98.1)	15451	G	A	SNP	Homozygous	orf1ab	QHD43415.1	2	c.15187G>A	p.Gly5063Ser	missense_variant	MODERATE	1.0	2982.18	1863	-0.00318	ID12
Delta (AY.98.1)	16466	C	T	SNP	Homozygous	orf1ab	QHD43415.1	2	c.16202C>T	p.Pro5401Leu	missense_variant	MODERATE	0.9975	2949.43	294	-0.00291676	ID12
Delta (AY.98.1)	19220	C	T	SNP	Homozygous	orf1ab	QHD43415.1	2	c.18956C>T	p.Ala6319Val	missense_variant	MODERATE	1.0	2436.48	327	-0.00641	ID12
Delta (AY.98.1)	19524	C	T	SNP	Homozygous	orf1ab	QHD43415.1	2	c.19260C>T	p.Leu6420Leu	synonymous_variant	LOW	1.0	2572.54	345	0.0	ID12
Delta (AY.98.1)	21618	C	G	SNP	Homozygous	S	QHD43416.1	1	c.56C>G	p.Thr19Arg	missense_variant	MODERATE	1.0	2982.19	509	0.0	ID12
Delta (AY.98.1)	21987	G	A	SNP	Homozygous	S	QHD43416.1	1	c.425G>A	p.Gly142Asp	missense_variant	MODERATE	0.997449	2883.54	392	-0.00236846	ID12
Delta (AY.98.1)	22028	GAGTTCA	G	DEL	Homozygous	S	QHD43416.1	1	c.467_472delAGTTCA	p.Glu156_Arg158delinsGly	disruptive_inframe_deletion	MODERATE	1.0	2919.39	567	-0.0045	ID12
Delta (AY.98.1)	22314	C	T	SNP	Homozygous	S	QHD43416.1	1	c.752C>T	p.Pro251Leu	missense_variant	MODERATE	0.9975	2379.85	432	0.0	ID12
Delta (AY.98.1)	22917	T	G	SNP	Homozygous	S	QHD43416.1	1	c.1355T>G	p.Leu452Arg	missense_variant	MODERATE	1.0	2977.32	1255	0.0	ID12
Delta (AY.98.1)	22995	C	A	SNP	Homozygous	S	QHD43416.1	1	c.1433C>A	p.Thr478Lys	missense_variant	MODERATE	1.0	2982.21	809	0.0	ID12
Delta (AY.98.1)	23403	A	G	SNP	Homozygous	S	QHD43416.1	1	c.1841A>G	p.Asp614Gly	missense_variant	MODERATE	1.0	2964.01	1302	0.0	ID12
Delta (AY.98.1)	23604	C	G	SNP	Homozygous	S	QHD43416.1	1	c.2042C>G	p.Pro681Arg	missense_variant	MODERATE	1.0	2982.21	1212	-7.6	ID12
Delta (AY.98.1)	24410	G	A	SNP	Homozygous	S	QHD43416.1	1	c.2848G>A	p.Asp950Asn	missense_variant	MODERATE	0.995633	1671.2	227	0.00405548	ID12
Delta (AY.98.1)	25469	C	T	SNP	Homozygous	ORF3a	QHD43417.1	1	c.77C>T	p.Ser26Leu	missense_variant	MODERATE	1.0	2951.26	1162	0.00165078	ID12
Delta (AY.98.1)	25555	G	T	SNP	Homozygous	ORF3a	QHD43417.1	1	c.163G>T	p.Val55Phe	missense_variant	MODERATE	1.0	2928.25	1199	-0.00391	ID12
Delta (AY.98.1)	26767	T	C	SNP	Homozygous	M	QHD43419.1	1	c.245T>C	p.Ile82Thr	missense_variant	MODERATE	1.0	2982.21	601	-0.0038	ID12
Delta (AY.98.1)	27638	T	C	SNP	Homozygous	ORF7a	QHD43421.1	1	c.245T>C	p.Val82Ala	missense_variant	MODERATE	1.0	2982.19	429	0.0	ID12
Delta (AY.98.1)	27752	C	T	SNP	Homozygous	ORF7a	QHD43421.1	1	c.359C>T	p.Thr120Ile	missense_variant	MODERATE	0.9975	2379.64	521	0.00234633	ID12
Delta (AY.98.1)	27874	C	T	SNP	Homozygous	ORF8	QHD43422.1	-1	c.-20C>T	.	upstream_gene_variant	MODIFIER	0.995	2913.55	394	89.3	ID12
Delta (AY.98.1)	28086	G	T	SNP	Homozygous	ORF8	QHD43422.1	1	c.193G>T	p.Ala65Ser	missense_variant	MODERATE	0.98	2416.47	352	0.0149015	ID12
Delta (AY.98.1)	28247	AGATTTC	A	DEL	Homozygous	ORF8	QHD43422.1	1	c.355_360delGATTTC	p.Asp119_Phe120del	conservative_inframe_deletion	MODERATE	1.0	2908.25	1020	0.00534	ID12
Delta (AY.98.1)	28270	TA	T	DEL	Homozygous	N	QHD43423.2	-1	c.-3delA	.	upstream_gene_variant	MODIFIER	1.0	2226.36	1789	0.0157137	ID12
Delta (AY.98.1)	28461	A	G	SNP	Homozygous	N	QHD43423.2	1	c.188A>G	p.Asp63Gly	missense_variant	MODERATE	1.0	2980.4	329	0.00387	ID12
Delta (AY.98.1)	28881	G	T	SNP	Homozygous	N	QHD43423.2	1	c.608G>T	p.Arg203Met	missense_variant	MODERATE	1.0	2941.23	757	-0.00491	ID12
Delta (AY.98.1)	28916	G	T	SNP	Homozygous	N	QHD43423.2	1	c.643G>T	p.Gly215Cys	missense_variant	MODERATE	0.9975	2951.61	1471	5.8	ID12
Delta (AY.98.1)	29402	G	T	SNP	Homozygous	N	QHD43423.2	1	c.1129G>T	p.Asp377Tyr	missense_variant	MODERATE	1.0	2974.96	658	0.0	ID12
Delta (AY.98.1)	29742	G	T	SNP	Homozygous	S	QHD43416.1	-1	c.*4358G>T	.	downstream_gene_variant	MODIFIER	1.0	2075.12	279	0.0	ID12
Delta (AY.33)	210	G	T	SNP	Homozygous	orf1ab	QHD43415.1	-1	c.-56G>T	.	upstream_gene_variant	MODIFIER	1.0	2972.99	3469	0.0	ID13
Delta (AY.33)	241	C	T	SNP	Homozygous	orf1ab	QHD43415.1	-1	c.-25C>T	.	upstream_gene_variant	MODIFIER	0.9975	2945.81	1051	52.2613	ID13
Delta (AY.33)	1288	C	T	SNP	Homozygous	orf1ab	QHD43415.1	1	c.1023C>T	p.Cys341Cys	synonymous_variant	LOW	1.0	2982.21	3169	-56.5657	ID13
Delta (AY.33)	1408	G	T	SNP	Homozygous	orf1ab	QHD43415.1	1	c.1143G>T	p.Glu381Asp	missense_variant	MODERATE	1.0	2982.21	2598	-0.00325962	ID13
Delta (AY.33)	3026	T	C	SNP	Homozygous	orf1ab	QHD43415.1	1	c.2761T>C	p.Tyr921His	missense_variant	MODERATE	0.997494	2941.22	2253	-53.8709	ID13
Delta (AY.33)	3037	C	T	SNP	Homozygous	orf1ab	QHD43415.1	1	c.2772C>T	p.Phe924Phe	synonymous_variant	LOW	1.0	2943.27	1925	0.0	ID13
Delta (AY.33)	4109	G	T	SNP	Homozygous	orf1ab	QHD43415.1	1	c.3844G>T	p.Asp1282Tyr	missense_variant	MODERATE	1.0	2982.21	1170	0.0	ID13
Delta (AY.33)	4181	G	T	SNP	Homozygous	orf1ab	QHD43415.1	1	c.3916G>T	p.Ala1306Ser	missense_variant	MODERATE	0.997475	2919.18	1699	0.00223618	ID13
Delta (AY.33)	4331	C	T	SNP	Homozygous	orf1ab	QHD43415.1	1	c.4066C>T	p.Leu1356Leu	synonymous_variant	LOW	1.0	2979.16	1935	0.00315359	ID13
Delta (AY.33)	6040	C	T	SNP	Homozygous	orf1ab	QHD43415.1	1	c.5775C>T	p.Phe1925Phe	synonymous_variant	LOW	1.0	2981.96	1354	-0.00597973	ID13
Delta (AY.33)	6402	C	T	SNP	Homozygous	orf1ab	QHD43415.1	1	c.6137C>T	p.Pro2046Leu	missense_variant	MODERATE	0.9925	2891.86	1768	61.6448	ID13
Delta (AY.33)	7124	C	T	SNP	Homozygous	orf1ab	QHD43415.1	1	c.6859C>T	p.Pro2287Ser	missense_variant	MODERATE	1.0	2671.8	359	0.0	ID13
Delta (AY.33)	8986	C	T	SNP	Homozygous	orf1ab	QHD43415.1	1	c.8721C>T	p.Asp2907Asp	synonymous_variant	LOW	0.994975	2907.56	1436	-62.7683	ID13
Delta (AY.33)	9053	G	T	SNP	Homozygous	orf1ab	QHD43415.1	1	c.8788G>T	p.Val2930Leu	missense_variant	MODERATE	1.0	2982.07	519	0.00539182	ID13
Delta (AY.33)	10029	C	T	SNP	Homozygous	orf1ab	QHD43415.1	1	c.9764C>T	p.Thr3255Ile	missense_variant	MODERATE	1.0	2982.18	1776	0.00102143	ID13
Delta (AY.33)	11201	A	G	SNP	Homozygous	orf1ab	QHD43415.1	1	c.10936A>G	p.Thr3646Ala	missense_variant	MODERATE	1.0	2982.21	1589	-0.304933	ID13
Delta (AY.33)	11332	A	G	SNP	Homozygous	orf1ab	QHD43415.1	1	c.11067A>G	p.Val3689Val	synonymous_variant	LOW	1.0	2967.53	1410	-0.00056739	ID13
Delta (AY.33)	14408	C	T	SNP	Homozygous	orf1ab	QHD43415.1	2	c.14144C>T	p.Pro4715Leu	missense_variant	MODERATE	0.9975	2946.42	537	0.00181222	ID13
Delta (AY.33)	15451	G	A	SNP	Homozygous	orf1ab	QHD43415.1	2	c.15187G>A	p.Gly5063Ser	missense_variant	MODERATE	0.9975	2951.38	3371	0.00391258	ID13
Delta (AY.33)	16466	C	T	SNP	Homozygous	orf1ab	QHD43415.1	2	c.16202C>T	p.Pro5401Leu	missense_variant	MODERATE	0.9975	2949.07	643	0.0	ID13
Delta (AY.33)	19220	C	T	SNP	Homozygous	orf1ab	QHD43415.1	2	c.18956C>T	p.Ala6319Val	missense_variant	MODERATE	1.0	2982.21	807	0.00432301	ID13
Delta (AY.33)	21618	C	G	SNP	Homozygous	S	QHD43416.1	1	c.56C>G	p.Thr19Arg	missense_variant	MODERATE	1.0	2982.21	1085	-0.00478674	ID13
Delta (AY.33)	21647	A	G	SNP	Homozygous	S	QHD43416.1	1	c.85A>G	p.Thr29Ala	missense_variant	MODERATE	1.0	2946.13	1080	-80.1119	ID13
Delta (AY.33)	21987	G	A	SNP	Homozygous	S	QHD43416.1	1	c.425G>A	p.Gly142Asp	missense_variant	MODERATE	0.9975	2948.96	912	0.00118421	ID13
Delta (AY.33)	22028	GAGTTCA	G	DEL	Homozygous	S	QHD43416.1	1	c.467_472delAGTTCA	p.Glu156_Arg158delinsGly	disruptive_inframe_deletion	MODERATE	1.0	2951.93	1359	0.0	ID13
Delta (AY.33)	22311	C	T	SNP	Homozygous	S	QHD43416.1	1	c.749C>T	p.Thr250Ile	missense_variant	MODERATE	1.0	2982.06	1087	-0.00468466	ID13
Delta (AY.33)	22458	C	T	SNP	Homozygous	S	QHD43416.1	1	c.896C>T	p.Thr299Ile	missense_variant	MODERATE	1.0	2974.72	583	-0.00413172	ID13
Delta (AY.33)	22917	T	G	SNP	Homozygous	S	QHD43416.1	1	c.1355T>G	p.Leu452Arg	missense_variant	MODERATE	1.0	2982.19	2655	-0.00322383	ID13
Delta (AY.33)	22995	C	A	SNP	Homozygous	S	QHD43416.1	1	c.1433C>A	p.Thr478Lys	missense_variant	MODERATE	1.0	2982.1	1794	0.0	ID13
Delta (AY.33)	23401	GGA	TGG	MNP	Homozygous	S	QHD43416.1	1	c.1839_1841delGGAinsTGG	p.GlnAsp613HisGly	missense_variant	MODERATE	0.997494	2934.07	2665	0.0	ID13
Delta (AY.33)	23604	C	G	SNP	Homozygous	S	QHD43416.1	1	c.2042C>G	p.Pro681Arg	missense_variant	MODERATE	1.0	2982.21	2493	-36.8709	ID13
Delta (AY.33)	23910	C	T	SNP	Homozygous	S	QHD43416.1	1	c.2348C>T	p.Ala783Val	missense_variant	MODERATE	0.994987	2909.63	399	-0.00472477	ID13
Delta (AY.33)	24410	G	A	SNP	Homozygous	S	QHD43416.1	1	c.2848G>A	p.Asp950Asn	missense_variant	MODERATE	1.0	2974.85	624	-0.00357337	ID13
Delta (AY.33)	25469	C	T	SNP	Homozygous	ORF3a	QHD43417.1	1	c.77C>T	p.Ser26Leu	missense_variant	MODERATE	1.0	2945.4	2388	-40.6301	ID13
Delta (AY.33)	25680	CG	TC	MNP	Homozygous	ORF3a	QHD43417.1	1	c.288_289delCGinsTC	p.Val97Leu	missense_variant	MODERATE	1.0	2968.25	1930	-51.6531	ID13
Delta (AY.33)	26767	T	C	SNP	Homozygous	M	QHD43419.1	1	c.245T>C	p.Ile82Thr	missense_variant	MODERATE	1.0	2981.67	1244	0.0	ID13
Delta (AY.33)	27638	T	C	SNP	Homozygous	ORF7a	QHD43421.1	1	c.245T>C	p.Val82Ala	missense_variant	MODERATE	1.0	2952.94	851	-0.00316739	ID13
Delta (AY.33)	27752	C	T	SNP	Homozygous	ORF7a	QHD43421.1	1	c.359C>T	p.Thr120Ile	missense_variant	MODERATE	1.0	2981.76	1016	-0.00549074	ID13
Delta (AY.33)	27874	C	T	SNP	Homozygous	ORF8	QHD43422.1	-1	c.-20C>T	.	upstream_gene_variant	MODIFIER	1.0	2976.07	775	0.0	ID13
Delta (AY.33)	28247	AGATTTC	A	DEL	Homozygous	ORF8	QHD43422.1	1	c.355_360delGATTTC	p.Asp119_Phe120del	conservative_inframe_deletion	MODERATE	1.0	2927.24	1928	0.0	ID13
Delta (AY.33)	28270	TA	T	DEL	Homozygous	N	QHD43423.2	-1	c.-3delA	.	upstream_gene_variant	MODIFIER	1.0	2300.39	3374	0.0209269	ID13
Delta (AY.33)	28461	A	G	SNP	Homozygous	N	QHD43423.2	1	c.188A>G	p.Asp63Gly	missense_variant	MODERATE	1.0	2981.57	665	0.00101097	ID13
Delta (AY.33)	28881	G	T	SNP	Homozygous	N	QHD43423.2	1	c.608G>T	p.Arg203Met	missense_variant	MODERATE	1.0	2968.69	1448	0.00121002	ID13
Delta (AY.33)	28916	G	T	SNP	Homozygous	N	QHD43423.2	1	c.643G>T	p.Gly215Cys	missense_variant	MODERATE	0.997487	2936.91	3503	-84.2536	ID13
Delta (AY.33)	29402	G	T	SNP	Homozygous	N	QHD43423.2	1	c.1129G>T	p.Asp377Tyr	missense_variant	MODERATE	1.0	2962.13	1238	0.0	ID13
Delta (AY.33)	29742	G	T	SNP	Homozygous	S	QHD43416.1	-1	c.*4358G>T	.	downstream_gene_variant	MODIFIER	1.0	2982.21	497	0.0	ID13
Delta (AY.33)	210	G	T	SNP	Homozygous	orf1ab	QHD43415.1	-1	c.-56G>T	.	upstream_gene_variant	MODIFIER	1.0	2978.21	582	0.0	ID14
Delta (AY.33)	241	C	T	SNP	Homozygous	orf1ab	QHD43415.1	-1	c.-25C>T	.	upstream_gene_variant	MODIFIER	0.960784	994552	153	0.00574002	ID14
Delta (AY.33)	1288	C	T	SNP	Homozygous	orf1ab	QHD43415.1	1	c.1023C>T	p.Cys341Cys	synonymous_variant	LOW	0.995	2919.95	565	7.86104	ID14
Delta (AY.33)	1408	G	T	SNP	Homozygous	orf1ab	QHD43415.1	1	c.1143G>T	p.Glu381Asp	missense_variant	MODERATE	0.994987	2912.24	415	36.0294	ID14
Delta (AY.33)	3026	T	C	SNP	Homozygous	orf1ab	QHD43415.1	1	c.2761T>C	p.Tyr921His	missense_variant	MODERATE	0.9975	2950.17	426	0.0	ID14
Delta (AY.33)	3037	C	T	SNP	Homozygous	orf1ab	QHD43415.1	1	c.2772C>T	p.Phe924Phe	synonymous_variant	LOW	1.0	2941.94	387	0.0	ID14
Delta (AY.33)	4109	G	T	SNP	Homozygous	orf1ab	QHD43415.1	1	c.3844G>T	p.Asp1282Tyr	missense_variant	MODERATE	1.0	1330.46	179	0.0	ID14
Delta (AY.33)	4181	G	T	SNP	Homozygous	orf1ab	QHD43415.1	1	c.3916G>T	p.Ala1306Ser	missense_variant	MODERATE	1.0	2381.19	320	-0.00669139	ID14
Delta (AY.33)	4331	C	T	SNP	Homozygous	orf1ab	QHD43415.1	1	c.4066C>T	p.Leu1356Leu	synonymous_variant	LOW	1.0	2565.37	345	0.0	ID14
Delta (AY.33)	6040	C	T	SNP	Homozygous	orf1ab	QHD43415.1	1	c.5775C>T	p.Phe1925Phe	synonymous_variant	LOW	1.0	1706.77	231	0.0	ID14
Delta (AY.33)	6402	C	T	SNP	Homozygous	orf1ab	QHD43415.1	1	c.6137C>T	p.Pro2046Leu	missense_variant	MODERATE	1.0	2645.54	355	0.0	ID14
Delta (AY.33)	8986	C	T	SNP	Homozygous	orf1ab	QHD43415.1	1	c.8721C>T	p.Asp2907Asp	synonymous_variant	LOW	0.996564	2097.17	296	-0.00476026	ID14
Delta (AY.33)	9053	G	T	SNP	Homozygous	orf1ab	QHD43415.1	1	c.8788G>T	p.Val2930Leu	missense_variant	MODERATE	1.0	483242	65	-0.00510038	ID14
Delta (AY.33)	10029	C	T	SNP	Homozygous	orf1ab	QHD43415.1	1	c.9764C>T	p.Thr3255Ile	missense_variant	MODERATE	1.0	2311.23	311	-0.00360802	ID14
Delta (AY.33)	11201	A	G	SNP	Homozygous	orf1ab	QHD43415.1	1	c.10936A>G	p.Thr3646Ala	missense_variant	MODERATE	0.896266	1793.16	242	0.0	ID14
Delta (AY.33)	11332	A	G	SNP	Homozygous	orf1ab	QHD43415.1	1	c.11067A>G	p.Val3689Val	synonymous_variant	LOW	1.0	1509.31	203	0.00417608	ID14
Delta (AY.33)	14408	C	T	SNP	Homozygous	orf1ab	QHD43415.1	2	c.14144C>T	p.Pro4715Leu	missense_variant	MODERATE	0.986486	522.4	74	-0.0150135	ID14
Delta (AY.33)	15451	G	A	SNP	Homozygous	orf1ab	QHD43415.1	2	c.15187G>A	p.Gly5063Ser	missense_variant	MODERATE	0.997494	2941.93	828	0.00131075	ID14
Delta (AY.33)	16466	C	T	SNP	Homozygous	orf1ab	QHD43415.1	2	c.16202C>T	p.Pro5401Leu	missense_variant	MODERATE	1.0	2694.21	103	0.00405013	ID14
Delta (AY.33)	19220	C	T	SNP	Homozygous	orf1ab	QHD43415.1	2	c.18956C>T	p.Ala6319Val	missense_variant	MODERATE	1.0	783749	105	0.0	ID14
Delta (AY.33)	21618	C	G	SNP	Homozygous	S	QHD43416.1	1	c.56C>G	p.Thr19Arg	missense_variant	MODERATE	1.0	1028.42	141	-0.00476966	ID14
Delta (AY.33)	21647	A	G	SNP	Homozygous	S	QHD43416.1	1	c.85A>G	p.Thr29Ala	missense_variant	MODERATE	1.0	1028.66	138	0.0	ID14
Delta (AY.33)	21987	G	A	SNP	Homozygous	S	QHD43416.1	1	c.425G>A	p.Gly142Asp	missense_variant	MODERATE	0.993007	1035.57	143	0.0	ID14
Delta (AY.33)	22028	GAGTTCA	G	DEL	Homozygous	S	QHD43416.1	1	c.467_472delAGTTCA	p.Glu156_Arg158delinsGly	disruptive_inframe_deletion	MODERATE	1.0	1370.2	199	0.0	ID14
Delta (AY.33)	22311	C	T	SNP	Homozygous	S	QHD43416.1	1	c.749C>T	p.Thr250Ile	missense_variant	MODERATE	1.0	737948	99	0.00437041	ID14
Delta (AY.33)	22458	C	T	SNP	Homozygous	S	QHD43416.1	1	c.896C>T	p.Thr299Ile	missense_variant	MODERATE	1.0	362191	48	0.0	ID14
Delta (AY.33)	22917	T	G	SNP	Homozygous	S	QHD43416.1	1	c.1355T>G	p.Leu452Arg	missense_variant	MODERATE	1.0	2844.4	382	0.0	ID14
Delta (AY.33)	22995	C	A	SNP	Homozygous	S	QHD43416.1	1	c.1433C>A	p.Thr478Lys	missense_variant	MODERATE	1.0	1907.26	255	0.0	ID14
Delta (AY.33)	23401	GGA	TGG	MNP	Homozygous	S	QHD43416.1	1	c.1839_1841delGGAinsTGG	p.GlnAsp613HisGly	missense_variant	MODERATE	1.0	2982.2	497	0.0	ID14
Delta (AY.33)	23604	C	G	SNP	Homozygous	S	QHD43416.1	1	c.2042C>G	p.Pro681Arg	missense_variant	MODERATE	0.9975	2950.63	470	0.0	ID14
Delta (AY.33)	23910	C	T	SNP	Homozygous	S	QHD43416.1	1	c.2348C>T	p.Ala783Val	missense_variant	MODERATE	0.984615	457956	65	-0.0125907	ID14
Delta (AY.33)	24410	G	A	SNP	Homozygous	S	QHD43416.1	1	c.2848G>A	p.Asp950Asn	missense_variant	MODERATE	1.0	437742	59	-0.00303209	ID14
Delta (AY.33)	25469	C	T	SNP	Homozygous	ORF3a	QHD43417.1	1	c.77C>T	p.Ser26Leu	missense_variant	MODERATE	0.997494	2938.46	503	0.00216534	ID14
Delta (AY.33)	25680	CG	TC	MNP	Homozygous	ORF3a	QHD43417.1	1	c.288_289delCGinsTC	p.Val97Leu	missense_variant	MODERATE	0.996997	2446.75	332	0.00368372	ID14
Delta (AY.33)	26767	T	C	SNP	Homozygous	M	QHD43419.1	1	c.245T>C	p.Ile82Thr	missense_variant	MODERATE	1.0	1538.57	206	-0.00403237	ID14
Delta (AY.33)	27638	T	C	SNP	Homozygous	ORF7a	QHD43421.1	1	c.245T>C	p.Val82Ala	missense_variant	MODERATE	1.0	947024	127	0.00543441	ID14
Delta (AY.33)	27752	C	T	SNP	Homozygous	ORF7a	QHD43421.1	1	c.359C>T	p.Thr120Ile	missense_variant	MODERATE	0.993464	1107.84	153	-0.00459636	ID14
Delta (AY.33)	27874	C	T	SNP	Homozygous	ORF8	QHD43422.1	-1	c.-20C>T	.	upstream_gene_variant	MODIFIER	1.0	915005	123	0.0	ID14
Delta (AY.33)	28247	AGATTTC	A	DEL	Homozygous	ORF8	QHD43422.1	1	c.355_360delGATTTC	p.Asp119_Phe120del	conservative_inframe_deletion	MODERATE	1.0	2930.04	418	0.0	ID14
Delta (AY.33)	28270	TA	T	DEL	Homozygous	N	QHD43423.2	-1	c.-3delA	.	upstream_gene_variant	MODIFIER	1.0	2225.5	636	0.0149587	ID14
Delta (AY.33)	28461	A	G	SNP	Homozygous	N	QHD43423.2	1	c.188A>G	p.Asp63Gly	missense_variant	MODERATE	1.0	2117.3	128	0.00307478	ID14
Delta (AY.33)	28881	G	T	SNP	Homozygous	N	QHD43423.2	1	c.608G>T	p.Arg203Met	missense_variant	MODERATE	1.0	1648.53	221	0.0	ID14
Delta (AY.33)	28916	G	T	SNP	Homozygous	N	QHD43423.2	1	c.643G>T	p.Gly215Cys	missense_variant	MODERATE	0.997487	2342.99	398	-0.0057492	ID14
Delta (AY.33)	29402	G	T	SNP	Homozygous	N	QHD43423.2	1	c.1129G>T	p.Asp377Tyr	missense_variant	MODERATE	1.0	1852.64	249	0.0	ID14
Delta (AY.33)	29742	G	T	SNP	Homozygous	S	QHD43416.1	-1	c.*4358G>T	.	downstream_gene_variant	MODIFIER	1.0	764669	103	0.0	ID14
Delta (AY.43)	210	G	T	SNP	Homozygous	orf1ab	QHD43415.1	-1	c.-56G>T	.	upstream_gene_variant	MODIFIER	1.0	2980.72	1214	71.8	ID15
Delta (AY.43)	241	C	T	SNP	Homozygous	orf1ab	QHD43415.1	-1	c.-25C>T	.	upstream_gene_variant	MODIFIER	1.0	2690.83	362	0.00526	ID15
Delta (AY.43)	3037	C	T	SNP	Homozygous	orf1ab	QHD43415.1	1	c.2772C>T	p.Phe924Phe	synonymous_variant	LOW	0.9975	2928.0	736	93.4	ID15
Delta (AY.43)	4181	G	T	SNP	Homozygous	orf1ab	QHD43415.1	1	c.3916G>T	p.Ala1306Ser	missense_variant	MODERATE	1.0	2963.55	604	0.00384	ID15
Delta (AY.43)	6402	C	T	SNP	Homozygous	orf1ab	QHD43415.1	1	c.6137C>T	p.Pro2046Leu	missense_variant	MODERATE	0.9925	2888.09	683	0.00308	ID15
Delta (AY.43)	7124	C	T	SNP	Homozygous	orf1ab	QHD43415.1	1	c.6859C>T	p.Pro2287Ser	missense_variant	MODERATE	1.0	855.59	115	0.00317	ID15
Delta (AY.43)	8986	C	T	SNP	Homozygous	orf1ab	QHD43415.1	1	c.8721C>T	p.Asp2907Asp	synonymous_variant	LOW	0.9975	2932.7	598	0.00162722	ID15
Delta (AY.43)	9053	G	T	SNP	Homozygous	orf1ab	QHD43415.1	1	c.8788G>T	p.Val2930Leu	missense_variant	MODERATE	1.0	1211.24	162	-0.00332	ID15
Delta (AY.43)	10029	C	T	SNP	Homozygous	orf1ab	QHD43415.1	1	c.9764C>T	p.Thr3255Ile	missense_variant	MODERATE	1.0	2982.17	614	0.0	ID15
Delta (AY.43)	11201	A	G	SNP	Homozygous	orf1ab	QHD43415.1	1	c.10936A>G	p.Thr3646Ala	missense_variant	MODERATE	0.995	2919.66	571	-0.00150419	ID15
Delta (AY.43)	11332	A	G	SNP	Homozygous	orf1ab	QHD43415.1	1	c.11067A>G	p.Val3689Val	synonymous_variant	LOW	1.0	2964.21	483	-0.003	ID15
Delta (AY.43)	14408	C	T	SNP	Homozygous	orf1ab	QHD43415.1	2	c.14144C>T	p.Pro4715Leu	missense_variant	MODERATE	0.983871	1302.22	186	-0.00789201	ID15
Delta (AY.43)	15451	G	A	SNP	Homozygous	orf1ab	QHD43415.1	2	c.15187G>A	p.Gly5063Ser	missense_variant	MODERATE	0.995	2919.56	1497	-5.99	ID15
Delta (AY.43)	15952	C	A	SNP	Homozygous	orf1ab	QHD43415.1	2	c.15688C>A	p.Leu5230Ile	missense_variant	MODERATE	0.99705	2494.48	339	-5.99e-05	ID15
Delta (AY.43)	16466	C	T	SNP	Homozygous	orf1ab	QHD43415.1	2	c.16202C>T	p.Pro5401Leu	missense_variant	MODERATE	1.0	2982.2	211	0.0	ID15
Delta (AY.43)	18744	C	T	SNP	Homozygous	orf1ab	QHD43415.1	2	c.18480C>T	p.Tyr6160Tyr	synonymous_variant	LOW	1.0	2962.39	540	0.0	ID15
Delta (AY.43)	19220	C	T	SNP	Homozygous	orf1ab	QHD43415.1	2	c.18956C>T	p.Ala6319Val	missense_variant	MODERATE	0.996169	1910.2	262	-0.00298894	ID15
Delta (AY.43)	21618	C	G	SNP	Homozygous	S	QHD43416.1	1	c.56C>G	p.Thr19Arg	missense_variant	MODERATE	1.0	2823.22	381	0.00489	ID15
Delta (AY.43)	21987	G	A	SNP	Homozygous	S	QHD43416.1	1	c.425G>A	p.Gly142Asp	missense_variant	MODERATE	0.989691	2078.01	291	0.00308666	ID15
Delta (AY.43)	22028	GAGTTCA	G	DEL	Homozygous	S	QHD43416.1	1	c.467_472delAGTTCA	p.Glu156_Arg158delinsGly	disruptive_inframe_deletion	MODERATE	1.0	2948.82	440	-0.00037	ID15
Delta (AY.43)	22917	T	G	SNP	Homozygous	S	QHD43416.1	1	c.1355T>G	p.Leu452Arg	missense_variant	MODERATE	0.9975	2948.87	1041	0.00109985	ID15
Delta (AY.43)	22995	C	A	SNP	Homozygous	S	QHD43416.1	1	c.1433C>A	p.Thr478Lys	missense_variant	MODERATE	1.0	2965.32	670	-0.00307	ID15
Delta (AY.43)	23403	A	G	SNP	Homozygous	S	QHD43416.1	1	c.1841A>G	p.Asp614Gly	missense_variant	MODERATE	1.0	2975.18	1072	0.0	ID15
Delta (AY.43)	23604	C	G	SNP	Homozygous	S	QHD43416.1	1	c.2042C>G	p.Pro681Arg	missense_variant	MODERATE	1.0	2982.21	1018	0.0	ID15
Delta (AY.43)	24410	G	A	SNP	Homozygous	S	QHD43416.1	1	c.2848G>A	p.Asp950Asn	missense_variant	MODERATE	1.0	1410.77	189	0.0	ID15
Delta (AY.43)	25469	C	T	SNP	Homozygous	ORF3a	QHD43417.1	1	c.77C>T	p.Ser26Leu	missense_variant	MODERATE	1.0	2973.4	953	-98.2	ID15
Delta (AY.43)	26767	T	C	SNP	Homozygous	M	QHD43419.1	1	c.245T>C	p.Ile82Thr	missense_variant	MODERATE	1.0	2981.83	508	-0.00535	ID15
Delta (AY.43)	27260	G	T	SNP	Homozygous	ORF6	QHD43420.1	1	c.59G>T	p.Arg20Met	missense_variant	MODERATE	0.9925	2891.82	432	0.0	ID15
Delta (AY.43)	27389	C	T	SNP	Homozygous	ORF7a	QHD43421.1	-1	c.-5C>T	.	upstream_gene_variant	MODIFIER	1.0	1337.28	180	0.0	ID15
Delta (AY.43)	27638	T	C	SNP	Homozygous	ORF7a	QHD43421.1	1	c.245T>C	p.Val82Ala	missense_variant	MODERATE	0.997423	2857.31	388	0.00278271	ID15
Delta (AY.43)	27752	C	T	SNP	Homozygous	ORF7a	QHD43421.1	1	c.359C>T	p.Thr120Ile	missense_variant	MODERATE	0.9975	2948.04	400	-0.00220444	ID15
Delta (AY.43)	27874	C	T	SNP	Homozygous	ORF8	QHD43422.1	-1	c.-20C>T	.	upstream_gene_variant	MODIFIER	1.0	2149.8	286	0.0	ID15
Delta (AY.43)	28247	AGATTTC	A	DEL	Homozygous	ORF8	QHD43422.1	1	c.355_360delGATTTC	p.Asp119_Phe120del	conservative_inframe_deletion	MODERATE	1.0	2967.34	878	0.0	ID15
Delta (AY.43)	28270	TA	T	DEL	Homozygous	N	QHD43423.2	-1	c.-3delA	.	upstream_gene_variant	MODIFIER	1.0	2326.94	1462	0.0143731	ID15
Delta (AY.43)	28299	A	T	SNP	Homozygous	N	QHD43423.2	1	c.26A>T	p.Gln9Leu	missense_variant	MODERATE	1.0	2965.79	1461	-0.00123348	ID15
Delta (AY.43)	28461	A	G	SNP	Homozygous	N	QHD43423.2	1	c.188A>G	p.Asp63Gly	missense_variant	MODERATE	1.0	2978.8	262	0.00605	ID15
Delta (AY.43)	28881	G	T	SNP	Homozygous	N	QHD43423.2	1	c.608G>T	p.Arg203Met	missense_variant	MODERATE	1.0	2968.98	599	0.00137438	ID15
Delta (AY.43)	28916	G	T	SNP	Homozygous	N	QHD43423.2	1	c.643G>T	p.Gly215Cys	missense_variant	MODERATE	1.0	2982.21	1243	-84.1	ID15
Delta (AY.43)	29402	G	T	SNP	Homozygous	N	QHD43423.2	1	c.1129G>T	p.Asp377Tyr	missense_variant	MODERATE	1.0	2974.62	619	-0.00411	ID15
Delta (AY.43)	29742	G	T	SNP	Homozygous	S	QHD43416.1	-1	c.*4358G>T	.	downstream_gene_variant	MODIFIER	1.0	1709.62	230	0.0	ID15
Delta (AY.61)	210	G	T	SNP	Homozygous	orf1ab	QHD43415.1	-1	c.-56G>T	.	upstream_gene_variant	MODIFIER	1.0	2967.0	16987	5.72001	ID17
Delta (AY.61)	241	C	T	SNP	Homozygous	orf1ab	QHD43415.1	-1	c.-25C>T	.	upstream_gene_variant	MODIFIER	0.995	2920.98	7254	33.0945	ID17
Delta (AY.61)	3037	C	T	SNP	Homozygous	orf1ab	QHD43415.1	1	c.2772C>T	p.Phe924Phe	synonymous_variant	LOW	0.997494	2909.91	14449	-27.6661	ID17
Delta (AY.61)	5184	C	T	SNP	Homozygous	orf1ab	QHD43415.1	1	c.4919C>T	p.Pro1640Leu	missense_variant	MODERATE	0.9975	2376.19	9388	-0.00136728	ID17
Delta (AY.61)	5584	A	G	SNP	Homozygous	orf1ab	QHD43415.1	1	c.5319A>G	p.Thr1773Thr	synonymous_variant	LOW	1.0	2982.21	5556	-39.3043	ID17
Delta (AY.61)	9891	C	T	SNP	Homozygous	orf1ab	QHD43415.1	1	c.9626C>T	p.Ala3209Val	missense_variant	MODERATE	0.9975	2948.9	11459	19.6465	ID17
Delta (AY.61)	10507	C	T	SNP	Homozygous	orf1ab	QHD43415.1	1	c.10242C>T	p.Asn3414Asn	synonymous_variant	LOW	1.0	2982.21	12719	25.8027	ID17
Delta (AY.61)	11418	T	C	SNP	Homozygous	orf1ab	QHD43415.1	1	c.11153T>C	p.Val3718Ala	missense_variant	MODERATE	0.9925	2782.6	11072	0.0112666	ID17
Delta (AY.61)	11514	C	T	SNP	Homozygous	orf1ab	QHD43415.1	1	c.11249C>T	p.Thr3750Ile	missense_variant	MODERATE	1.0	2974.94	5060	-1.9044	ID17
Delta (AY.61)	13019	C	T	SNP	Homozygous	orf1ab	QHD43415.1	1	c.12754C>T	p.Leu4252Leu	synonymous_variant	LOW	1.0	2980.04	7080	-0.00145299	ID17
Delta (AY.61)	13723	G	T	SNP	Homozygous	orf1ab	QHD43415.1	2	c.13459G>T	p.Ala4487Ser	missense_variant	MODERATE	1.0	2974.95	4955	-37.9349	ID17
Delta (AY.61)	14408	C	T	SNP	Homozygous	orf1ab	QHD43415.1	2	c.14144C>T	p.Pro4715Leu	missense_variant	MODERATE	1.0	2982.2	7830	70.1412	ID17
Delta (AY.61)	15451	G	A	SNP	Homozygous	orf1ab	QHD43415.1	2	c.15187G>A	p.Gly5063Ser	missense_variant	MODERATE	1.0	2981.13	20961	16.0233	ID17
Delta (AY.61)	16466	C	T	SNP	Homozygous	orf1ab	QHD43415.1	2	c.16202C>T	p.Pro5401Leu	missense_variant	MODERATE	1.0	2974.77	6178	-5.61958	ID17
Delta (AY.61)	17331	G	T	SNP	Homozygous	orf1ab	QHD43415.1	2	c.17067G>T	p.Glu5689Asp	missense_variant	MODERATE	0.997494	2941.47	9298	-31.0459	ID17
Delta (AY.61)	21123	G	T	SNP	Homozygous	orf1ab	QHD43415.1	2	c.20859G>T	p.Gly6953Gly	synonymous_variant	LOW	1.0	2921.18	12722	-0.00305151	ID17
Delta (AY.61)	21618	C	G	SNP	Homozygous	S	QHD43416.1	1	c.56C>G	p.Thr19Arg	missense_variant	MODERATE	1.0	2982.21	10385	0.0	ID17
Delta (AY.61)	21727	C	T	SNP	Homozygous	S	QHD43416.1	1	c.165C>T	p.Phe55Phe	synonymous_variant	LOW	1.0	2973.85	6600	-64.5429	ID17
Delta (AY.61)	21987	G	A	SNP	Homozygous	S	QHD43416.1	1	c.425G>A	p.Gly142Asp	missense_variant	MODERATE	0.9975	2948.84	7109	15.4165	ID17
Delta (AY.61)	22028	GAGTTCA	G	DEL	Homozygous	S	QHD43416.1	1	c.467_472delAGTTCA	p.Glu156_Arg158delinsGly	disruptive_inframe_deletion	MODERATE	1.0	2827.61	10983	0.0	ID17
Delta (AY.61)	22227	C	T	SNP	Homozygous	S	QHD43416.1	1	c.665C>T	p.Ala222Val	missense_variant	MODERATE	1.0	2970.96	6500	-65.5169	ID17
Delta (AY.61)	22917	T	G	SNP	Homozygous	S	QHD43416.1	1	c.1355T>G	p.Leu452Arg	missense_variant	MODERATE	1.0	2982.14	14099	-0.00367217	ID17
Delta (AY.61)	22995	C	A	SNP	Homozygous	S	QHD43416.1	1	c.1433C>A	p.Thr478Lys	missense_variant	MODERATE	1.0	2981.52	9057	3.4869	ID17
Delta (AY.61)	23403	A	G	SNP	Homozygous	S	QHD43416.1	1	c.1841A>G	p.Asp614Gly	missense_variant	MODERATE	0.9975	2948.5	16031	-11.3542	ID17
Delta (AY.61)	23604	C	G	SNP	Homozygous	S	QHD43416.1	1	c.2042C>G	p.Pro681Arg	missense_variant	MODERATE	1.0	2959.9	16354	-12.6946	ID17
Delta (AY.61)	24410	G	A	SNP	Homozygous	S	QHD43416.1	1	c.2848G>A	p.Asp950Asn	missense_variant	MODERATE	1.0	2980.19	7900	21.2266	ID17
Delta (AY.61)	25469	C	T	SNP	Homozygous	ORF3a	QHD43417.1	1	c.77C>T	p.Ser26Leu	missense_variant	MODERATE	1.0	2980.47	6451	14.1937	ID17
Delta (AY.61)	25532	T	C	SNP	Homozygous	ORF3a	QHD43417.1	1	c.140T>C	p.Ile47Thr	missense_variant	MODERATE	1.0	2982.19	10636	-13.5161	ID17
Delta (AY.61)	25569	T	C	SNP	Heterozygous	ORF3a	QHD43417.1	1	c.177T>C	p.Ala59Ala	synonymous_variant	LOW	0.295739	809105	9126	0.00661316	ID17
Delta (AY.61)	25572	C	A	SNP	Homozygous	ORF3a	QHD43417.1	1	c.180C>A	p.Ser60Ser	synonymous_variant	LOW	0.9925	2230.17	9151	0.0196367	ID17
Delta (AY.61)	25677	G	T	SNP	Homozygous	ORF3a	QHD43417.1	1	c.285G>T	p.Leu95Phe	missense_variant	MODERATE	1.0	2894.09	12648	9.38863	ID17
Delta (AY.61)	26767	T	C	SNP	Homozygous	M	QHD43419.1	1	c.245T>C	p.Ile82Thr	missense_variant	MODERATE	1.0	2982.21	7397	27.2168	ID17
Delta (AY.61)	27638	T	C	SNP	Homozygous	ORF7a	QHD43421.1	1	c.245T>C	p.Val82Ala	missense_variant	MODERATE	1.0	2963.99	13463	-2.50248	ID17
Delta (AY.61)	27752	C	T	SNP	Homozygous	ORF7a	QHD43421.1	1	c.359C>T	p.Thr120Ile	missense_variant	MODERATE	1.0	2982.16	12809	-6.79217	ID17
Delta (AY.61)	28247	AGATTTC	A	DEL	Homozygous	ORF8	QHD43422.1	1	c.355_360delGATTTC	p.Asp119_Phe120del	conservative_inframe_deletion	MODERATE	1.0	2908.74	12522	0.00451453	ID17
Delta (AY.61)	28270	TA	T	DEL	Homozygous	N	QHD43423.2	-1	c.-3delA	.	upstream_gene_variant	MODIFIER	1.0	2325.45	22476	0.0277105	ID17
Delta (AY.61)	28461	A	G	SNP	Homozygous	N	QHD43423.2	1	c.188A>G	p.Asp63Gly	missense_variant	MODERATE	1.0	2981.97	6969	30.5453	ID17
Delta (AY.61)	28677	C	T	SNP	Homozygous	N	QHD43423.2	1	c.404C>T	p.Thr135Ile	missense_variant	MODERATE	1.0	2982.21	24540	0.38649	ID17
Delta (AY.61)	28881	G	T	SNP	Homozygous	N	QHD43423.2	1	c.608G>T	p.Arg203Met	missense_variant	MODERATE	1.0	2960.25	9739	1.98365	ID17
Delta (AY.61)	29402	G	T	SNP	Homozygous	N	QHD43423.2	1	c.1129G>T	p.Asp377Tyr	missense_variant	MODERATE	1.0	2971.24	10931	-8.07058	ID17
Delta (AY.61)	29742	G	T	SNP	Homozygous	S	QHD43416.1	-1	c.*4358G>T	.	downstream_gene_variant	MODIFIER	1.0	2970.04	4626	0.0	ID17
Delta (AY.61)	29772	T	C	SNP	Homozygous	S	QHD43416.1	-1	c.*4388T>C	.	downstream_gene_variant	MODIFIER	0.9975	2948.84	5853	-15.3884	ID17
Delta (AY.61)	210	G	T	SNP	Homozygous	orf1ab	QHD43415.1	-1	c.-56G>T	.	upstream_gene_variant	MODIFIER	1.0	2982.21	9731	0.370057	ID19
Delta (AY.61)	241	C	T	SNP	Homozygous	orf1ab	QHD43415.1	-1	c.-25C>T	.	upstream_gene_variant	MODIFIER	0.9975	2945.34	3943	-14.0647	ID19
Delta (AY.61)	1762	C	T	SNP	Homozygous	orf1ab	QHD43415.1	1	c.1497C>T	p.Phe499Phe	synonymous_variant	LOW	1.0	2975.4	3279	11.1434	ID19
Delta (AY.61)	3037	C	T	SNP	Homozygous	orf1ab	QHD43415.1	1	c.2772C>T	p.Phe924Phe	synonymous_variant	LOW	1.0	2934.54	6020	-4.5324	ID19
Delta (AY.61)	5184	C	T	SNP	Homozygous	orf1ab	QHD43415.1	1	c.4919C>T	p.Pro1640Leu	missense_variant	MODERATE	0.9975	2379.84	3592	36.6551	ID19
Delta (AY.61)	5584	A	G	SNP	Homozygous	orf1ab	QHD43415.1	1	c.5319A>G	p.Thr1773Thr	synonymous_variant	LOW	0.9975	2948.91	1737	45.5988	ID19
Delta (AY.61)	8287	G	T	SNP	Homozygous	orf1ab	QHD43415.1	1	c.8022G>T	p.Met2674Ile	missense_variant	MODERATE	1.0	2974.68	5625	15.6277	ID19
Delta (AY.61)	9891	C	T	SNP	Homozygous	orf1ab	QHD43415.1	1	c.9626C>T	p.Ala3209Val	missense_variant	MODERATE	1.0	2980.84	4373	-23.3748	ID19
Delta (AY.61)	11418	T	C	SNP	Homozygous	orf1ab	QHD43415.1	1	c.11153T>C	p.Val3718Ala	missense_variant	MODERATE	0.99	2826.76	4337	0.00818053	ID19
Delta (AY.61)	11514	C	T	SNP	Homozygous	orf1ab	QHD43415.1	1	c.11249C>T	p.Thr3750Ile	missense_variant	MODERATE	0.9975	2948.86	1772	50.1332	ID19
Delta (AY.61)	13019	C	T	SNP	Homozygous	orf1ab	QHD43415.1	1	c.12754C>T	p.Leu4252Leu	synonymous_variant	LOW	1.0	2972.32	2374	0.00116555	ID19
Delta (AY.61)	13723	G	T	SNP	Homozygous	orf1ab	QHD43415.1	2	c.13459G>T	p.Ala4487Ser	missense_variant	MODERATE	1.0	2974.77	1420	0.00547562	ID19
Delta (AY.61)	14408	C	T	SNP	Homozygous	orf1ab	QHD43415.1	2	c.14144C>T	p.Pro4715Leu	missense_variant	MODERATE	0.995	2919.36	2127	0.00133965	ID19
Delta (AY.61)	15451	G	A	SNP	Homozygous	orf1ab	QHD43415.1	2	c.15187G>A	p.Gly5063Ser	missense_variant	MODERATE	0.9975	2948.88	9702	46.7306	ID19
Delta (AY.61)	16466	C	T	SNP	Homozygous	orf1ab	QHD43415.1	2	c.16202C>T	p.Pro5401Leu	missense_variant	MODERATE	0.9975	2949.62	2252	36.4339	ID19
Delta (AY.61)	18538	G	T	SNP	Homozygous	orf1ab	QHD43415.1	2	c.18274G>T	p.Val6092Leu	missense_variant	MODERATE	1.0	2980.81	2950	-44.0009	ID19
Delta (AY.61)	21123	G	T	SNP	Homozygous	orf1ab	QHD43415.1	2	c.20859G>T	p.Gly6953Gly	synonymous_variant	LOW	0.99	2836.54	3653	-0.00500167	ID19
Delta (AY.61)	21618	C	G	SNP	Homozygous	S	QHD43416.1	1	c.56C>G	p.Thr19Arg	missense_variant	MODERATE	1.0	2952.99	3660	-0.00334309	ID19
Delta (AY.61)	21987	G	A	SNP	Homozygous	S	QHD43416.1	1	c.425G>A	p.Gly142Asp	missense_variant	MODERATE	1.0	2982.2	2651	-33.0119	ID19
Delta (AY.61)	22028	GAGTTCA	G	DEL	Homozygous	S	QHD43416.1	1	c.467_472delAGTTCA	p.Glu156_Arg158delinsGly	disruptive_inframe_deletion	MODERATE	1.0	2964.15	4440	0.0	ID19
Delta (AY.61)	22227	C	T	SNP	Homozygous	S	QHD43416.1	1	c.665C>T	p.Ala222Val	missense_variant	MODERATE	1.0	2961.99	1756	96.5189	ID19
Delta (AY.61)	22917	T	G	SNP	Homozygous	S	QHD43416.1	1	c.1355T>G	p.Leu452Arg	missense_variant	MODERATE	1.0	2982.2	6792	0.0	ID19
Delta (AY.61)	22995	C	A	SNP	Homozygous	S	QHD43416.1	1	c.1433C>A	p.Thr478Lys	missense_variant	MODERATE	1.0	2982.21	4231	0.0	ID19
Delta (AY.61)	23403	A	G	SNP	Homozygous	S	QHD43416.1	1	c.1841A>G	p.Asp614Gly	missense_variant	MODERATE	1.0	2973.77	8015	-3.4636	ID19
Delta (AY.61)	23604	C	G	SNP	Homozygous	S	QHD43416.1	1	c.2042C>G	p.Pro681Arg	missense_variant	MODERATE	1.0	2982.21	7897	13.4784	ID19
Delta (AY.61)	24410	G	A	SNP	Homozygous	S	QHD43416.1	1	c.2848G>A	p.Asp950Asn	missense_variant	MODERATE	1.0	2979.16	2230	-81.1667	ID19
Delta (AY.61)	25469	C	T	SNP	Homozygous	ORF3a	QHD43417.1	1	c.77C>T	p.Ser26Leu	missense_variant	MODERATE	1.0	2965.79	3799	24.2764	ID19
Delta (AY.61)	25532	T	C	SNP	Homozygous	ORF3a	QHD43417.1	1	c.140T>C	p.Ile47Thr	missense_variant	MODERATE	1.0	2967.11	7243	-16.0984	ID19
Delta (AY.61)	25572	C	A	SNP	Homozygous	ORF3a	QHD43417.1	1	c.180C>A	p.Ser60Ser	synonymous_variant	LOW	0.9975	2771.22	5821	0.024432	ID19
Delta (AY.61)	26767	T	C	SNP	Homozygous	M	QHD43419.1	1	c.245T>C	p.Ile82Thr	missense_variant	MODERATE	0.9975	2948.18	4124	29.1844	ID19
Delta (AY.61)	27638	T	C	SNP	Homozygous	ORF7a	QHD43421.1	1	c.245T>C	p.Val82Ala	missense_variant	MODERATE	0.994987	2913.19	3895	-28.1065	ID19
Delta (AY.61)	27752	C	T	SNP	Homozygous	ORF7a	QHD43421.1	1	c.359C>T	p.Thr120Ile	missense_variant	MODERATE	0.9975	2948.51	3792	-0.00312455	ID19
Delta (AY.61)	28247	AGATTTC	A	DEL	Homozygous	ORF8	QHD43422.1	1	c.355_360delGATTTC	p.Asp119_Phe120del	conservative_inframe_deletion	MODERATE	1.0	2921.72	4857	0.00375091	ID19
Delta (AY.61)	28270	TA	T	DEL	Homozygous	N	QHD43423.2	-1	c.-3delA	.	upstream_gene_variant	MODIFIER	1.0	2280.53	9054	0.0206921	ID19
Delta (AY.61)	28461	A	G	SNP	Homozygous	N	QHD43423.2	1	c.188A>G	p.Asp63Gly	missense_variant	MODERATE	1.0	2981.17	2233	0.00569502	ID19
Delta (AY.61)	28677	C	T	SNP	Homozygous	N	QHD43423.2	1	c.404C>T	p.Thr135Ile	missense_variant	MODERATE	1.0	2975.45	10669	-25.9468	ID19
Delta (AY.61)	28881	G	T	SNP	Homozygous	N	QHD43423.2	1	c.608G>T	p.Arg203Met	missense_variant	MODERATE	0.997494	2374.21	6391	28.6194	ID19
Delta (AY.61)	29402	G	T	SNP	Homozygous	N	QHD43423.2	1	c.1129G>T	p.Asp377Tyr	missense_variant	MODERATE	1.0	2974.21	4562	-0.00462784	ID19
Delta (AY.61)	29742	G	T	SNP	Homozygous	S	QHD43416.1	-1	c.*4358G>T	.	downstream_gene_variant	MODIFIER	1.0	2967.8	1640	18.0035	ID19
Delta (AY.61)	29772	T	C	SNP	Homozygous	S	QHD43416.1	-1	c.*4388T>C	.	downstream_gene_variant	MODIFIER	1.0	2982.14	2417	-33.2473	ID19
Delta (B.1.617.2)	210	G	T	SNP	Homozygous	orf1ab	QHD43415.1	-1	c.-56G>T	.	upstream_gene_variant	MODIFIER	1.0	2977.89	13490	7.43648	ID22
Delta (B.1.617.2)	241	C	T	SNP	Homozygous	orf1ab	QHD43415.1	-1	c.-25C>T	.	upstream_gene_variant	MODIFIER	1.0	2973.12	6386	35.0218	ID22
Delta (B.1.617.2)	619	C	T	SNP	Homozygous	orf1ab	QHD43415.1	1	c.354C>T	p.Tyr118Tyr	synonymous_variant	LOW	1.0	2982.21	14055	16.7302	ID22
Delta (B.1.617.2)	3037	C	T	SNP	Homozygous	orf1ab	QHD43415.1	1	c.2772C>T	p.Phe924Phe	synonymous_variant	LOW	0.9975	2932.14	10458	-0.00108606	ID22
Delta (B.1.617.2)	4181	G	T	SNP	Homozygous	orf1ab	QHD43415.1	1	c.3916G>T	p.Ala1306Ser	missense_variant	MODERATE	1.0	2959.87	5674	-0.00572585	ID22
Delta (B.1.617.2)	6402	C	T	SNP	Homozygous	orf1ab	QHD43415.1	1	c.6137C>T	p.Pro2046Leu	missense_variant	MODERATE	0.99	2865.49	7822	-40.2399	ID22
Delta (B.1.617.2)	7124	C	T	SNP	Homozygous	orf1ab	QHD43415.1	1	c.6859C>T	p.Pro2287Ser	missense_variant	MODERATE	1.0	2982.2	3290	29.9712	ID22
Delta (B.1.617.2)	8986	C	T	SNP	Homozygous	orf1ab	QHD43415.1	1	c.8721C>T	p.Asp2907Asp	synonymous_variant	LOW	1.0	2955.17	9221	11.1409	ID22
Delta (B.1.617.2)	9053	G	T	SNP	Homozygous	orf1ab	QHD43415.1	1	c.8788G>T	p.Val2930Leu	missense_variant	MODERATE	1.0	2974.44	4532	22.5141	ID22
Delta (B.1.617.2)	9073	C	T	SNP	Heterozygous	orf1ab	QHD43415.1	1	c.8808C>T	p.Thr2936Thr	synonymous_variant	LOW	0.390977	226313	5193	-14.3034	ID22
Delta (B.1.617.2)	10029	C	T	SNP	Homozygous	orf1ab	QHD43415.1	1	c.9764C>T	p.Thr3255Ile	missense_variant	MODERATE	0.997494	2941.91	10083	10.5489	ID22
Delta (B.1.617.2)	11201	A	G	SNP	Homozygous	orf1ab	QHD43415.1	1	c.10936A>G	p.Thr3646Ala	missense_variant	MODERATE	0.9975	2948.89	11003	24.7404	ID22
Delta (B.1.617.2)	11332	A	G	SNP	Homozygous	orf1ab	QHD43415.1	1	c.11067A>G	p.Val3689Val	synonymous_variant	LOW	1.0	2982.0	9832	15.3045	ID22
Delta (B.1.617.2)	13188	T	C	SNP	Homozygous	orf1ab	QHD43415.1	1	c.12923T>C	p.Ile4308Thr	missense_variant	MODERATE	1.0	2982.17	9168	-8.51078	ID22
Delta (B.1.617.2)	14408	C	T	SNP	Homozygous	orf1ab	QHD43415.1	2	c.14144C>T	p.Pro4715Leu	missense_variant	MODERATE	1.0	2982.2	4932	0.00159341	ID22
Delta (B.1.617.2)	15451	G	A	SNP	Homozygous	orf1ab	QHD43415.1	2	c.15187G>A	p.Gly5063Ser	missense_variant	MODERATE	1.0	2982.19	15763	-4.11561	ID22
Delta (B.1.617.2)	16466	C	T	SNP	Homozygous	orf1ab	QHD43415.1	2	c.16202C>T	p.Pro5401Leu	missense_variant	MODERATE	1.0	2982.21	4566	46.6256	ID22
Delta (B.1.617.2)	19220	C	T	SNP	Homozygous	orf1ab	QHD43415.1	2	c.18956C>T	p.Ala6319Val	missense_variant	MODERATE	1.0	2982.21	9131	-18.3839	ID22
Delta (B.1.617.2)	21618	C	G	SNP	Homozygous	S	QHD43416.1	1	c.56C>G	p.Thr19Arg	missense_variant	MODERATE	0.997494	2941.49	7963	-0.00561395	ID22
Delta (B.1.617.2)	21846	C	T	SNP	Homozygous	S	QHD43416.1	1	c.284C>T	p.Thr95Ile	missense_variant	MODERATE	0.9975	2948.9	720	0.0013787	ID22
Delta (B.1.617.2)	21987	G	A	SNP	Homozygous	S	QHD43416.1	1	c.425G>A	p.Gly142Asp	missense_variant	MODERATE	1.0	719471	97	0.0	ID22
Delta (B.1.617.2)	22028	GAGTTCA	G	DEL	Homozygous	S	QHD43416.1	1	c.467_472delAGTTCA	p.Glu156_Arg158delinsGly	disruptive_inframe_deletion	MODERATE	1.0	2972.93	3575	0.00346311	ID22
Delta (B.1.617.2)	22917	T	G	SNP	Homozygous	S	QHD43416.1	1	c.1355T>G	p.Leu452Arg	missense_variant	MODERATE	1.0	2982.19	9605	-11.4092	ID22
Delta (B.1.617.2)	22995	C	A	SNP	Homozygous	S	QHD43416.1	1	c.1433C>A	p.Thr478Lys	missense_variant	MODERATE	1.0	2972.44	7297	-12.5627	ID22
Delta (B.1.617.2)	23403	A	G	SNP	Homozygous	S	QHD43416.1	1	c.1841A>G	p.Asp614Gly	missense_variant	MODERATE	1.0	2980.78	14184	-33.5369	ID22
Delta (B.1.617.2)	23604	C	G	SNP	Homozygous	S	QHD43416.1	1	c.2042C>G	p.Pro681Arg	missense_variant	MODERATE	1.0	2982.21	13107	-10.7713	ID22
Delta (B.1.617.2)	24410	G	A	SNP	Homozygous	S	QHD43416.1	1	c.2848G>A	p.Asp950Asn	missense_variant	MODERATE	1.0	2969.51	6169	-14.5344	ID22
Delta (B.1.617.2)	25469	C	T	SNP	Homozygous	ORF3a	QHD43417.1	1	c.77C>T	p.Ser26Leu	missense_variant	MODERATE	1.0	2969.71	11261	-46.6418	ID22
Delta (B.1.617.2)	26767	T	C	SNP	Homozygous	M	QHD43419.1	1	c.245T>C	p.Ile82Thr	missense_variant	MODERATE	1.0	2982.16	6753	0.602616	ID22
Delta (B.1.617.2)	27095	A	G	SNP	Homozygous	M	QHD43419.1	1	c.573A>G	p.Ser191Ser	synonymous_variant	LOW	1.0	2982.19	3582	14.0259	ID22
Delta (B.1.617.2)	27638	T	C	SNP	Homozygous	ORF7a	QHD43421.1	1	c.245T>C	p.Val82Ala	missense_variant	MODERATE	0.9975	2951.63	11217	-0.00100781	ID22
Delta (B.1.617.2)	27752	C	T	SNP	Homozygous	ORF7a	QHD43421.1	1	c.359C>T	p.Thr120Ile	missense_variant	MODERATE	0.9975	2948.75	9822	9.90186	ID22
Delta (B.1.617.2)	27874	C	T	SNP	Homozygous	ORF8	QHD43422.1	-1	c.-20C>T	.	upstream_gene_variant	MODIFIER	0.995	2918.54	6044	-46.5041	ID22
Delta (B.1.617.2)	28247	AGATTTC	A	DEL	Homozygous	ORF8	QHD43422.1	1	c.355_360delGATTTC	p.Asp119_Phe120del	conservative_inframe_deletion	MODERATE	1.0	2914.17	9915	0.0	ID22
Delta (B.1.617.2)	28270	TA	T	DEL	Homozygous	N	QHD43423.2	-1	c.-3delA	.	upstream_gene_variant	MODIFIER	1.0	2267.89	20381	0.0158757	ID22
Delta (B.1.617.2)	28371	G	T	SNP	Homozygous	N	QHD43423.2	1	c.98G>T	p.Ser33Ile	missense_variant	MODERATE	1.0	2982.13	7773	65.5547	ID22
Delta (B.1.617.2)	28461	A	G	SNP	Homozygous	N	QHD43423.2	1	c.188A>G	p.Asp63Gly	missense_variant	MODERATE	0.997494	2942.52	148	0.0	ID22
Delta (B.1.617.2)	28881	G	T	SNP	Homozygous	N	QHD43423.2	1	c.608G>T	p.Arg203Met	missense_variant	MODERATE	0.997481	2362.07	10006	8.77627	ID22
Delta (B.1.617.2)	28916	G	T	SNP	Homozygous	N	QHD43423.2	1	c.643G>T	p.Gly215Cys	missense_variant	MODERATE	0.997494	2941.98	17750	-44.8334	ID22
Delta (B.1.617.2)	29402	G	T	SNP	Homozygous	N	QHD43423.2	1	c.1129G>T	p.Asp377Tyr	missense_variant	MODERATE	1.0	2967.46	10356	0.0	ID22
Delta (B.1.617.2)	29742	GCG	TCT	MNP	Homozygous	S	QHD43416.1	-1	c.*4358_*4360delGCGinsTCT	.	downstream_gene_variant	MODIFIER	1.0	2967.34	3920	0.0	ID22
Delta (AY.61)	210	G	T	SNP	Homozygous	orf1ab	QHD43415.1	-1	c.-56G>T	.	upstream_gene_variant	MODIFIER	1.0	2976.27	5826	0.0	ID23
Delta (AY.61)	241	C	T	SNP	Homozygous	orf1ab	QHD43415.1	-1	c.-25C>T	.	upstream_gene_variant	MODIFIER	0.9925	2890.4	2170	1.9018	ID23
Delta (AY.61)	3037	C	T	SNP	Homozygous	orf1ab	QHD43415.1	1	c.2772C>T	p.Phe924Phe	synonymous_variant	LOW	1.0	2953.18	3068	-0.00118169	ID23
Delta (AY.61)	5184	C	T	SNP	Homozygous	orf1ab	QHD43415.1	1	c.4919C>T	p.Pro1640Leu	missense_variant	MODERATE	1.0	2982.03	1602	-0.0023259	ID23
Delta (AY.61)	5584	A	G	SNP	Homozygous	orf1ab	QHD43415.1	1	c.5319A>G	p.Thr1773Thr	synonymous_variant	LOW	0.995	2919.71	684	-0.00225297	ID23
Delta (AY.61)	5880	GT	CC	MNP	Homozygous	orf1ab	QHD43415.1	1	c.5615_5616delGTinsCC	p.Ser1872Thr	missense_variant	MODERATE	1.0	2952.06	1716	-0.00385778	ID23
Delta (AY.61)	9891	C	T	SNP	Homozygous	orf1ab	QHD43415.1	1	c.9626C>T	p.Ala3209Val	missense_variant	MODERATE	0.9975	2944.47	1993	-59.8764	ID23
Delta (AY.61)	11418	T	C	SNP	Homozygous	orf1ab	QHD43415.1	1	c.11153T>C	p.Val3718Ala	missense_variant	MODERATE	0.9925	2872.6	1720	0.00723552	ID23
Delta (AY.61)	11514	C	T	SNP	Homozygous	orf1ab	QHD43415.1	1	c.11249C>T	p.Thr3750Ile	missense_variant	MODERATE	1.0	2981.87	599	0.00398528	ID23
Delta (AY.61)	13019	C	T	SNP	Homozygous	orf1ab	QHD43415.1	1	c.12754C>T	p.Leu4252Leu	synonymous_variant	LOW	1.0	2982.21	1073	-0.00484837	ID23
Delta (AY.61)	13723	G	T	SNP	Homozygous	orf1ab	QHD43415.1	2	c.13459G>T	p.Ala4487Ser	missense_variant	MODERATE	1.0	2967.33	720	0.00053297	ID23
Delta (AY.61)	14408	C	T	SNP	Homozygous	orf1ab	QHD43415.1	2	c.14144C>T	p.Pro4715Leu	missense_variant	MODERATE	0.995	2919.64	774	0.00417182	ID23
Delta (AY.61)	15451	G	A	SNP	Homozygous	orf1ab	QHD43415.1	2	c.15187G>A	p.Gly5063Ser	missense_variant	MODERATE	1.0	2982.19	6119	80.7833	ID23
Delta (AY.61)	16466	C	T	SNP	Homozygous	orf1ab	QHD43415.1	2	c.16202C>T	p.Pro5401Leu	missense_variant	MODERATE	1.0	2982.19	1084	-0.00479313	ID23
Delta (AY.61)	17479	G	A	SNP	Heterozygous	orf1ab	QHD43415.1	2	c.17215G>A	p.Gly5739Ser	missense_variant	MODERATE	0.2125	13547	2607	0.0228431	ID23
Delta (AY.61)	21123	G	T	SNP	Homozygous	orf1ab	QHD43415.1	2	c.20859G>T	p.Gly6953Gly	synonymous_variant	LOW	0.994987	2911.34	1701	0.00193281	ID23
Delta (AY.61)	21618	C	G	SNP	Homozygous	S	QHD43416.1	1	c.56C>G	p.Thr19Arg	missense_variant	MODERATE	1.0	2982.19	1609	0.0	ID23
Delta (AY.61)	21987	G	A	SNP	Homozygous	S	QHD43416.1	1	c.425G>A	p.Gly142Asp	missense_variant	MODERATE	0.995	2919.64	1266	-75.4468	ID23
Delta (AY.61)	22028	GAGTTCA	G	DEL	Homozygous	S	QHD43416.1	1	c.467_472delAGTTCA	p.Glu156_Arg158delinsGly	disruptive_inframe_deletion	MODERATE	1.0	2952.2	1927	0.00316116	ID23
Delta (AY.61)	22227	C	T	SNP	Homozygous	S	QHD43416.1	1	c.665C>T	p.Ala222Val	missense_variant	MODERATE	0.9975	2939.14	888	-0.00120202	ID23
Delta (AY.61)	22917	T	G	SNP	Homozygous	S	QHD43416.1	1	c.1355T>G	p.Leu452Arg	missense_variant	MODERATE	1.0	2981.6	3720	0.00331327	ID23
Delta (AY.61)	22995	C	A	SNP	Homozygous	S	QHD43416.1	1	c.1433C>A	p.Thr478Lys	missense_variant	MODERATE	1.0	2978.8	2301	91.7682	ID23
Delta (AY.61)	23403	A	G	SNP	Homozygous	S	QHD43416.1	1	c.1841A>G	p.Asp614Gly	missense_variant	MODERATE	0.9975	2948.57	4063	5.19469	ID23
Delta (AY.61)	23604	C	G	SNP	Homozygous	S	QHD43416.1	1	c.2042C>G	p.Pro681Arg	missense_variant	MODERATE	1.0	2982.21	3975	-43.0149	ID23
Delta (AY.61)	24410	G	A	SNP	Homozygous	S	QHD43416.1	1	c.2848G>A	p.Asp950Asn	missense_variant	MODERATE	1.0	2980.48	930	0.00322043	ID23
Delta (AY.61)	25469	C	T	SNP	Homozygous	ORF3a	QHD43417.1	1	c.77C>T	p.Ser26Leu	missense_variant	MODERATE	1.0	2974.61	2584	26.1545	ID23
Delta (AY.61)	25532	T	C	SNP	Homozygous	ORF3a	QHD43417.1	1	c.140T>C	p.Ile47Thr	missense_variant	MODERATE	1.0	2982.15	3819	6.33552	ID23
Delta (AY.61)	25572	C	A	SNP	Homozygous	ORF3a	QHD43417.1	1	c.180C>A	p.Ser60Ser	synonymous_variant	LOW	0.9675	2553.08	2937	0.0286691	ID23
Delta (AY.61)	26763	G	T	SNP	Homozygous	M	QHD43419.1	1	c.241G>T	p.Ala81Ser	missense_variant	MODERATE	1.0	2982.21	2038	0.0	ID23
Delta (AY.61)	26767	T	C	SNP	Homozygous	M	QHD43419.1	1	c.245T>C	p.Ile82Thr	missense_variant	MODERATE	0.9975	2948.9	2035	0.074314	ID23
Delta (AY.61)	27638	T	C	SNP	Homozygous	ORF7a	QHD43421.1	1	c.245T>C	p.Val82Ala	missense_variant	MODERATE	0.9975	2951.51	1744	-44.9597	ID23
Delta (AY.61)	27752	C	T	SNP	Homozygous	ORF7a	QHD43421.1	1	c.359C>T	p.Thr120Ile	missense_variant	MODERATE	1.0	2982.02	1772	0.0	ID23
Delta (AY.61)	28247	AGATTTC	A	DEL	Homozygous	ORF8	QHD43422.1	1	c.355_360delGATTTC	p.Asp119_Phe120del	conservative_inframe_deletion	MODERATE	1.0	2907.58	3153	0.00446617	ID23
Delta (AY.61)	28270	TA	T	DEL	Homozygous	N	QHD43423.2	-1	c.-3delA	.	upstream_gene_variant	MODIFIER	1.0	2213.18	5315	0.0200862	ID23
Delta (AY.61)	28461	A	G	SNP	Homozygous	N	QHD43423.2	1	c.188A>G	p.Asp63Gly	missense_variant	MODERATE	0.9975	2946.58	1014	0.00584513	ID23
Delta (AY.61)	28677	C	T	SNP	Homozygous	N	QHD43423.2	1	c.404C>T	p.Thr135Ile	missense_variant	MODERATE	0.997494	2941.75	4640	-42.1084	ID23
Delta (AY.61)	28881	G	T	SNP	Homozygous	N	QHD43423.2	1	c.608G>T	p.Arg203Met	missense_variant	MODERATE	1.0	2967.35	2975	-32.8239	ID23
Delta (AY.61)	29402	G	T	SNP	Homozygous	N	QHD43423.2	1	c.1129G>T	p.Asp377Tyr	missense_variant	MODERATE	1.0	2977.06	2574	-0.00035038	ID23
Delta (AY.61)	29725	A	G	SNP	Homozygous	S	QHD43416.1	-1	c.*4341A>G	.	downstream_gene_variant	MODIFIER	1.0	2979.45	1051	0.0	ID23
Delta (AY.61)	29742	G	T	SNP	Homozygous	S	QHD43416.1	-1	c.*4358G>T	.	downstream_gene_variant	MODIFIER	1.0	2974.97	1049	0.0	ID23
Delta (AY.61)	210	G	T	SNP	Homozygous	orf1ab	QHD43415.1	-1	c.-56G>T	.	upstream_gene_variant	MODIFIER	1.0	2978.55	17894	0.00441604	ID24
Delta (AY.61)	241	C	T	SNP	Homozygous	orf1ab	QHD43415.1	-1	c.-25C>T	.	upstream_gene_variant	MODIFIER	1.0	2977.44	8443	1.1586	ID24
Delta (AY.61)	3037	C	T	SNP	Homozygous	orf1ab	QHD43415.1	1	c.2772C>T	p.Phe924Phe	synonymous_variant	LOW	1.0	2947.17	11882	-16.7733	ID24
Delta (AY.61)	5184	C	T	SNP	Homozygous	orf1ab	QHD43415.1	1	c.4919C>T	p.Pro1640Leu	missense_variant	MODERATE	0.995	2919.62	8445	-0.00130099	ID24
Delta (AY.61)	5584	A	G	SNP	Homozygous	orf1ab	QHD43415.1	1	c.5319A>G	p.Thr1773Thr	synonymous_variant	LOW	1.0	2982.21	4730	17.9913	ID24
Delta (AY.61)	5965	T	C	SNP	Homozygous	orf1ab	QHD43415.1	1	c.5700T>C	p.Tyr1900Tyr	synonymous_variant	LOW	0.95	2515.64	5708	-0.00152522	ID24
Delta (AY.61)	9891	C	T	SNP	Homozygous	orf1ab	QHD43415.1	1	c.9626C>T	p.Ala3209Val	missense_variant	MODERATE	0.995	2919.65	9291	54.6046	ID24
Delta (AY.61)	10507	C	T	SNP	Homozygous	orf1ab	QHD43415.1	1	c.10242C>T	p.Asn3414Asn	synonymous_variant	LOW	1.0	2982.21	11252	-10.6258	ID24
Delta (AY.61)	11418	T	C	SNP	Homozygous	orf1ab	QHD43415.1	1	c.11153T>C	p.Val3718Ala	missense_variant	MODERATE	0.98995	2796.79	9398	0.0109926	ID24
Delta (AY.61)	11514	C	T	SNP	Homozygous	orf1ab	QHD43415.1	1	c.11249C>T	p.Thr3750Ile	missense_variant	MODERATE	1.0	2982.15	4287	21.3761	ID24
Delta (AY.61)	13019	C	T	SNP	Homozygous	orf1ab	QHD43415.1	1	c.12754C>T	p.Leu4252Leu	synonymous_variant	LOW	1.0	2982.21	5491	33.7791	ID24
Delta (AY.61)	13723	G	T	SNP	Homozygous	orf1ab	QHD43415.1	2	c.13459G>T	p.Ala4487Ser	missense_variant	MODERATE	1.0	2974.77	3634	0.00333662	ID24
Delta (AY.61)	14408	C	T	SNP	Homozygous	orf1ab	QHD43415.1	2	c.14144C>T	p.Pro4715Leu	missense_variant	MODERATE	0.995	2920.11	5141	-47.8047	ID24
Delta (AY.61)	15451	G	A	SNP	Homozygous	orf1ab	QHD43415.1	2	c.15187G>A	p.Gly5063Ser	missense_variant	MODERATE	1.0	2982.19	17227	30.3579	ID24
Delta (AY.61)	16466	C	T	SNP	Homozygous	orf1ab	QHD43415.1	2	c.16202C>T	p.Pro5401Leu	missense_variant	MODERATE	1.0	2974.75	4403	27.5364	ID24
Delta (AY.61)	17331	G	T	SNP	Homozygous	orf1ab	QHD43415.1	2	c.17067G>T	p.Glu5689Asp	missense_variant	MODERATE	1.0	2982.21	8102	-45.1871	ID24
Delta (AY.61)	21123	G	T	SNP	Homozygous	orf1ab	QHD43415.1	2	c.20859G>T	p.Gly6953Gly	synonymous_variant	LOW	0.984887	2795.5	10503	-43.0929	ID24
Delta (AY.61)	21618	C	G	SNP	Homozygous	S	QHD43416.1	1	c.56C>G	p.Thr19Arg	missense_variant	MODERATE	1.0	2974.89	9069	11.2761	ID24
Delta (AY.61)	21987	G	A	SNP	Homozygous	S	QHD43416.1	1	c.425G>A	p.Gly142Asp	missense_variant	MODERATE	0.9925	2891.93	6899	59.9338	ID24
Delta (AY.61)	22028	GAGTTCA	G	DEL	Homozygous	S	QHD43416.1	1	c.467_472delAGTTCA	p.Glu156_Arg158delinsGly	disruptive_inframe_deletion	MODERATE	1.0	2930.85	10452	0.00349644	ID24
Delta (AY.61)	22227	C	T	SNP	Homozygous	S	QHD43416.1	1	c.665C>T	p.Ala222Val	missense_variant	MODERATE	1.0	2979.73	5797	-28.0313	ID24
Delta (AY.61)	22917	T	G	SNP	Homozygous	S	QHD43416.1	1	c.1355T>G	p.Leu452Arg	missense_variant	MODERATE	1.0	2955.73	11624	0.0	ID24
Delta (AY.61)	22995	C	A	SNP	Homozygous	S	QHD43416.1	1	c.1433C>A	p.Thr478Lys	missense_variant	MODERATE	0.997494	2943.91	7668	26.5973	ID24
Delta (AY.61)	23403	A	G	SNP	Homozygous	S	QHD43416.1	1	c.1841A>G	p.Asp614Gly	missense_variant	MODERATE	1.0	2977.34	15479	-11.7323	ID24
Delta (AY.61)	23604	C	G	SNP	Homozygous	S	QHD43416.1	1	c.2042C>G	p.Pro681Arg	missense_variant	MODERATE	1.0	2982.21	15047	-7.49632	ID24
Delta (AY.61)	24410	G	A	SNP	Homozygous	S	QHD43416.1	1	c.2848G>A	p.Asp950Asn	missense_variant	MODERATE	0.994987	2912.95	7170	-10.0335	ID24
Delta (AY.61)	25469	C	T	SNP	Homozygous	ORF3a	QHD43417.1	1	c.77C>T	p.Ser26Leu	missense_variant	MODERATE	1.0	2977.87	7089	37.1408	ID24
Delta (AY.61)	25532	T	C	SNP	Homozygous	ORF3a	QHD43417.1	1	c.140T>C	p.Ile47Thr	missense_variant	MODERATE	1.0	2982.17	12241	-40.2748	ID24
Delta (AY.61)	25572	C	A	SNP	Homozygous	ORF3a	QHD43417.1	1	c.180C>A	p.Ser60Ser	synonymous_variant	LOW	0.985	2792.17	10183	0.0150046	ID24
Delta (AY.61)	26767	T	C	SNP	Homozygous	M	QHD43419.1	1	c.245T>C	p.Ile82Thr	missense_variant	MODERATE	1.0	2982.21	8621	29.5207	ID24
Delta (AY.61)	27638	T	C	SNP	Homozygous	ORF7a	QHD43421.1	1	c.245T>C	p.Val82Ala	missense_variant	MODERATE	0.9975	2948.9	13001	-98.3389	ID24
Delta (AY.61)	27752	C	T	SNP	Homozygous	ORF7a	QHD43421.1	1	c.359C>T	p.Thr120Ile	missense_variant	MODERATE	1.0	2982.13	10400	-9.38227	ID24
Delta (AY.61)	28247	AGATTTC	A	DEL	Homozygous	ORF8	QHD43422.1	1	c.355_360delGATTTC	p.Asp119_Phe120del	conservative_inframe_deletion	MODERATE	1.0	2916.44	10780	0.00305846	ID24
Delta (AY.61)	28270	TA	T	DEL	Homozygous	N	QHD43423.2	-1	c.-3delA	.	upstream_gene_variant	MODIFIER	1.0	2320.62	19288	0.026942	ID24
Delta (AY.61)	28461	A	G	SNP	Homozygous	N	QHD43423.2	1	c.188A>G	p.Asp63Gly	missense_variant	MODERATE	1.0	2981.68	6074	-13.1761	ID24
Delta (AY.61)	28677	C	T	SNP	Homozygous	N	QHD43423.2	1	c.404C>T	p.Thr135Ile	missense_variant	MODERATE	1.0	2972.17	24100	12.3019	ID24
Delta (AY.61)	28881	G	T	SNP	Homozygous	N	QHD43423.2	1	c.608G>T	p.Arg203Met	missense_variant	MODERATE	0.994975	2332.89	10634	-8.41652	ID24
Delta (AY.61)	29402	G	T	SNP	Homozygous	N	QHD43423.2	1	c.1129G>T	p.Asp377Tyr	missense_variant	MODERATE	1.0	2969.34	10724	0.0	ID24
Delta (AY.61)	29742	G	T	SNP	Homozygous	S	QHD43416.1	-1	c.*4358G>T	.	downstream_gene_variant	MODIFIER	1.0	2974.81	4405	0.00461274	ID24
Delta (AY.61)	29772	T	C	SNP	Homozygous	S	QHD43416.1	-1	c.*4388T>C	.	downstream_gene_variant	MODIFIER	1.0	2982.15	5406	38.0606	ID24
Delta (AY.7.2)	210	G	T	SNP	Homozygous	orf1ab	QHD43415.1	-1	c.-56G>T	.	upstream_gene_variant	MODIFIER	1.0	2976.31	2108	-0.00049531	ID25
Delta (AY.7.2)	241	C	T	SNP	Homozygous	orf1ab	QHD43415.1	-1	c.-25C>T	.	upstream_gene_variant	MODIFIER	0.9825	2789.46	711	-0.00288668	ID25
Delta (AY.7.2)	3037	C	T	SNP	Homozygous	orf1ab	QHD43415.1	1	c.2772C>T	p.Phe924Phe	synonymous_variant	LOW	0.997494	2914.23	1537	0.00518165	ID25
Delta (AY.7.2)	4181	G	T	SNP	Homozygous	orf1ab	QHD43415.1	1	c.3916G>T	p.Ala1306Ser	missense_variant	MODERATE	1.0	2978.03	1250	96.2725	ID25
Delta (AY.7.2)	6402	C	T	SNP	Homozygous	orf1ab	QHD43415.1	1	c.6137C>T	p.Pro2046Leu	missense_variant	MODERATE	0.9875	2839.7	1308	0.0	ID25
Delta (AY.7.2)	7124	C	T	SNP	Homozygous	orf1ab	QHD43415.1	1	c.6859C>T	p.Pro2287Ser	missense_variant	MODERATE	1.0	1328.17	178	0.0	ID25
Delta (AY.7.2)	8986	C	T	SNP	Homozygous	orf1ab	QHD43415.1	1	c.8721C>T	p.Asp2907Asp	synonymous_variant	LOW	1.0	2926.04	972	0.0	ID25
Delta (AY.7.2)	9053	G	T	SNP	Homozygous	orf1ab	QHD43415.1	1	c.8788G>T	p.Val2930Leu	missense_variant	MODERATE	1.0	2371.35	320	0.0	ID25
Delta (AY.7.2)	10029	C	T	SNP	Homozygous	orf1ab	QHD43415.1	1	c.9764C>T	p.Thr3255Ile	missense_variant	MODERATE	0.9975	2948.83	1156	0.00041069	ID25
Delta (AY.7.2)	10191	C	T	SNP	Homozygous	orf1ab	QHD43415.1	1	c.9926C>T	p.Ser3309Phe	missense_variant	MODERATE	0.9875	2839.62	674	0.00246821	ID25
Delta (AY.7.2)	11201	A	G	SNP	Homozygous	orf1ab	QHD43415.1	1	c.10936A>G	p.Thr3646Ala	missense_variant	MODERATE	0.9975	2944.52	1159	-0.00139108	ID25
Delta (AY.7.2)	11332	A	G	SNP	Homozygous	orf1ab	QHD43415.1	1	c.11067A>G	p.Val3689Val	synonymous_variant	LOW	1.0	2982.11	1099	0.0	ID25
Delta (AY.7.2)	11575	C	T	SNP	Homozygous	orf1ab	QHD43415.1	1	c.11310C>T	p.Phe3770Phe	synonymous_variant	LOW	0.9975	2948.01	680	0.00124238	ID25
Delta (AY.7.2)	14408	C	T	SNP	Homozygous	orf1ab	QHD43415.1	2	c.14144C>T	p.Pro4715Leu	missense_variant	MODERATE	0.997403	2285.76	383	-0.00470496	ID25
Delta (AY.7.2)	15451	G	A	SNP	Homozygous	orf1ab	QHD43415.1	2	c.15187G>A	p.Gly5063Ser	missense_variant	MODERATE	1.0	2982.1	2535	-36.2317	ID25
Delta (AY.7.2)	15952	C	A	SNP	Homozygous	orf1ab	QHD43415.1	2	c.15688C>A	p.Leu5230Ile	missense_variant	MODERATE	0.997487	2934.65	724	0.0	ID25
Delta (AY.7.2)	16466	C	T	SNP	Homozygous	orf1ab	QHD43415.1	2	c.16202C>T	p.Pro5401Leu	missense_variant	MODERATE	1.0	2982.17	460	-0.00175836	ID25
Delta (AY.7.2)	19220	C	T	SNP	Homozygous	orf1ab	QHD43415.1	2	c.18956C>T	p.Ala6319Val	missense_variant	MODERATE	1.0	2982.21	636	0.00342426	ID25
Delta (AY.7.2)	21618	C	G	SNP	Homozygous	S	QHD43416.1	1	c.56C>G	p.Thr19Arg	missense_variant	MODERATE	1.0	2952.85	788	0.0	ID25
Delta (AY.7.2)	21987	G	A	SNP	Homozygous	S	QHD43416.1	1	c.425G>A	p.Gly142Asp	missense_variant	MODERATE	1.0	2973.73	613	-0.00368054	ID25
Delta (AY.7.2)	22028	GAGTTCA	G	DEL	Homozygous	S	QHD43416.1	1	c.467_472delAGTTCA	p.Glu156_Arg158delinsGly	disruptive_inframe_deletion	MODERATE	1.0	2959.4	939	0.0	ID25
Delta (AY.7.2)	22917	T	G	SNP	Homozygous	S	QHD43416.1	1	c.1355T>G	p.Leu452Arg	missense_variant	MODERATE	1.0	2982.14	1986	0.0	ID25
Delta (AY.7.2)	22995	C	A	SNP	Homozygous	S	QHD43416.1	1	c.1433C>A	p.Thr478Lys	missense_variant	MODERATE	1.0	2982.21	1293	0.00066151	ID25
Delta (AY.7.2)	23403	A	G	SNP	Homozygous	S	QHD43416.1	1	c.1841A>G	p.Asp614Gly	missense_variant	MODERATE	0.9975	2947.82	1952	55.4235	ID25
Delta (AY.7.2)	23604	C	G	SNP	Homozygous	S	QHD43416.1	1	c.2042C>G	p.Pro681Arg	missense_variant	MODERATE	0.995	2355.3	1801	59.3463	ID25
Delta (AY.7.2)	24410	G	A	SNP	Homozygous	S	QHD43416.1	1	c.2848G>A	p.Asp950Asn	missense_variant	MODERATE	0.99726	2679.29	361	0.00249165	ID25
Delta (AY.7.2)	25229	G	A	SNP	Homozygous	S	QHD43416.1	1	c.3667G>A	p.Gly1223Ser	missense_variant	MODERATE	1.0	2982.14	708	0.0	ID25
Delta (AY.7.2)	25469	C	T	SNP	Homozygous	ORF3a	QHD43417.1	1	c.77C>T	p.Ser26Leu	missense_variant	MODERATE	1.0	2973.21	1813	0.0	ID25
Delta (AY.7.2)	26767	T	C	SNP	Homozygous	M	QHD43419.1	1	c.245T>C	p.Ile82Thr	missense_variant	MODERATE	1.0	2982.21	948	-0.00308235	ID25
Delta (AY.7.2)	27638	T	C	SNP	Homozygous	ORF7a	QHD43421.1	1	c.245T>C	p.Val82Ala	missense_variant	MODERATE	0.995	2919.89	762	-0.00238264	ID25
Delta (AY.7.2)	27752	C	T	SNP	Homozygous	ORF7a	QHD43421.1	1	c.359C>T	p.Thr120Ile	missense_variant	MODERATE	1.0	2981.8	853	0.00394984	ID25
Delta (AY.7.2)	27874	C	T	SNP	Homozygous	ORF8	QHD43422.1	-1	c.-20C>T	.	upstream_gene_variant	MODIFIER	1.0	2980.65	657	0.0	ID25
Delta (AY.7.2)	28247	AGATTTC	A	DEL	Homozygous	ORF8	QHD43422.1	1	c.355_360delGATTTC	p.Asp119_Phe120del	conservative_inframe_deletion	MODERATE	1.0	2929.93	1531	-0.00470625	ID25
Delta (AY.7.2)	28270	TA	T	DEL	Homozygous	N	QHD43423.2	-1	c.-3delA	.	upstream_gene_variant	MODIFIER	1.0	2239.57	2815	0.0108274	ID25
Delta (AY.7.2)	28299	A	T	SNP	Homozygous	N	QHD43423.2	1	c.26A>T	p.Gln9Leu	missense_variant	MODERATE	1.0	2966.22	2812	-31.6932	ID25
Delta (AY.7.2)	28461	A	G	SNP	Homozygous	N	QHD43423.2	1	c.188A>G	p.Asp63Gly	missense_variant	MODERATE	1.0	2974.97	483	0.0013318	ID25
Delta (AY.7.2)	28881	G	T	SNP	Homozygous	N	QHD43423.2	1	c.608G>T	p.Arg203Met	missense_variant	MODERATE	1.0	2924.14	1275	0.00143956	ID25
Delta (AY.7.2)	28916	G	T	SNP	Homozygous	N	QHD43423.2	1	c.643G>T	p.Gly215Cys	missense_variant	MODERATE	0.995	2353.56	2523	-0.00164548	ID25
Delta (AY.7.2)	29402	G	T	SNP	Homozygous	N	QHD43423.2	1	c.1129G>T	p.Asp377Tyr	missense_variant	MODERATE	1.0	2967.25	1253	0.0	ID25
Delta (AY.7.2)	29742	G	T	SNP	Homozygous	S	QHD43416.1	-1	c.*4358G>T	.	downstream_gene_variant	MODIFIER	1.0	2974.77	468	0.0	ID25
Delta (AY.61)	210	G	T	SNP	Homozygous	orf1ab	QHD43415.1	-1	c.-56G>T	.	upstream_gene_variant	MODIFIER	1.0	2979.91	721	0.0	ID26
Delta (AY.61)	241	C	T	SNP	Homozygous	orf1ab	QHD43415.1	-1	c.-25C>T	.	upstream_gene_variant	MODIFIER	1.0	2734.24	367	0.0	ID26
Delta (AY.61)	1780	C	T	SNP	Homozygous	orf1ab	QHD43415.1	1	c.1515C>T	p.Ser505Ser	synonymous_variant	LOW	1.0	2982.2	1032	-81.3443	ID26
Delta (AY.61)	3037	C	T	SNP	Homozygous	orf1ab	QHD43415.1	1	c.2772C>T	p.Phe924Phe	synonymous_variant	LOW	1.0	2962.92	825	-0.00150954	ID26
Delta (AY.61)	5184	C	T	SNP	Homozygous	orf1ab	QHD43415.1	1	c.4919C>T	p.Pro1640Leu	missense_variant	MODERATE	1.0	2982.1	481	0.00299171	ID26
Delta (AY.61)	5584	A	G	SNP	Homozygous	orf1ab	QHD43415.1	1	c.5319A>G	p.Thr1773Thr	synonymous_variant	LOW	0.99	2865.31	405	0.00891826	ID26
Delta (AY.61)	9891	C	T	SNP	Homozygous	orf1ab	QHD43415.1	1	c.9626C>T	p.Ala3209Val	missense_variant	MODERATE	1.0	2978.83	631	-0.00354521	ID26
Delta (AY.61)	11418	T	C	SNP	Homozygous	orf1ab	QHD43415.1	1	c.11153T>C	p.Val3718Ala	missense_variant	MODERATE	1.0	2829.19	652	0.0174088	ID26
Delta (AY.61)	11514	C	T	SNP	Homozygous	orf1ab	QHD43415.1	1	c.11249C>T	p.Thr3750Ile	missense_variant	MODERATE	1.0	2280.31	306	0.00365533	ID26
Delta (AY.61)	13019	C	T	SNP	Homozygous	orf1ab	QHD43415.1	1	c.12754C>T	p.Leu4252Leu	synonymous_variant	LOW	1.0	2925.38	392	0.00446159	ID26
Delta (AY.61)	13723	G	T	SNP	Homozygous	orf1ab	QHD43415.1	2	c.13459G>T	p.Ala4487Ser	missense_variant	MODERATE	1.0	2136.06	287	-0.00415417	ID26
Delta (AY.61)	14408	C	T	SNP	Homozygous	orf1ab	QHD43415.1	2	c.14144C>T	p.Pro4715Leu	missense_variant	MODERATE	0.994987	2912.16	427	-0.04228	ID26
Delta (AY.61)	15451	G	A	SNP	Homozygous	orf1ab	QHD43415.1	2	c.15187G>A	p.Gly5063Ser	missense_variant	MODERATE	1.0	2982.19	1254	86.9804	ID26
Delta (AY.61)	16466	C	T	SNP	Homozygous	orf1ab	QHD43415.1	2	c.16202C>T	p.Pro5401Leu	missense_variant	MODERATE	0.99	2866.32	351	0.0	ID26
Delta (AY.61)	17331	G	T	SNP	Homozygous	orf1ab	QHD43415.1	2	c.17067G>T	p.Glu5689Asp	missense_variant	MODERATE	1.0	2982.19	557	-0.00044301	ID26
Delta (AY.61)	21123	G	T	SNP	Homozygous	orf1ab	QHD43415.1	2	c.20859G>T	p.Gly6953Gly	synonymous_variant	LOW	0.994987	2912.72	939	-0.0011445	ID26
Delta (AY.61)	21618	C	G	SNP	Homozygous	S	QHD43416.1	1	c.56C>G	p.Thr19Arg	missense_variant	MODERATE	1.0	2982.21	698	0.0	ID26
Delta (AY.61)	21987	G	A	SNP	Homozygous	S	QHD43416.1	1	c.425G>A	p.Gly142Asp	missense_variant	MODERATE	0.9975	2948.83	448	0.0	ID26
Delta (AY.61)	22028	GAGTTCA	G	DEL	Homozygous	S	QHD43416.1	1	c.467_472delAGTTCA	p.Glu156_Arg158delinsGly	disruptive_inframe_deletion	MODERATE	1.0	2917.88	702	0.00594384	ID26
Delta (AY.61)	22227	C	T	SNP	Homozygous	S	QHD43416.1	1	c.665C>T	p.Ala222Val	missense_variant	MODERATE	0.984252	2667.37	380	8.0762	ID26
Delta (AY.61)	22917	T	G	SNP	Homozygous	S	QHD43416.1	1	c.1355T>G	p.Leu452Arg	missense_variant	MODERATE	1.0	2982.2	867	0.0	ID26
Delta (AY.61)	22995	C	A	SNP	Homozygous	S	QHD43416.1	1	c.1433C>A	p.Thr478Lys	missense_variant	MODERATE	1.0	2982.21	551	0.0	ID26
Delta (AY.61)	23403	A	G	SNP	Homozygous	S	QHD43416.1	1	c.1841A>G	p.Asp614Gly	missense_variant	MODERATE	1.0	2974.07	1091	0.0	ID26
Delta (AY.61)	23604	C	G	SNP	Homozygous	S	QHD43416.1	1	c.2042C>G	p.Pro681Arg	missense_variant	MODERATE	0.994987	2912.26	1041	0.00357244	ID26
Delta (AY.61)	24410	G	A	SNP	Homozygous	S	QHD43416.1	1	c.2848G>A	p.Asp950Asn	missense_variant	MODERATE	1.0	2979.37	601	0.0	ID26
Delta (AY.61)	25469	C	T	SNP	Homozygous	ORF3a	QHD43417.1	1	c.77C>T	p.Ser26Leu	missense_variant	MODERATE	1.0	2979.77	448	-0.00340892	ID26
Delta (AY.61)	25532	T	C	SNP	Homozygous	ORF3a	QHD43417.1	1	c.140T>C	p.Ile47Thr	missense_variant	MODERATE	1.0	2974.54	697	0.0	ID26
Delta (AY.61)	25572	C	A	SNP	Homozygous	ORF3a	QHD43417.1	1	c.180C>A	p.Ser60Ser	synonymous_variant	LOW	0.9925	2762.44	572	0.018635	ID26
Delta (AY.61)	25690	G	T	SNP	Homozygous	ORF3a	QHD43417.1	1	c.298G>T	p.Gly100Cys	missense_variant	MODERATE	0.995	2919.63	848	-0.00387532	ID26
Delta (AY.61)	26767	T	C	SNP	Homozygous	M	QHD43419.1	1	c.245T>C	p.Ile82Thr	missense_variant	MODERATE	1.0	2982.21	526	0.00496842	ID26
Delta (AY.61)	27638	T	C	SNP	Homozygous	ORF7a	QHD43421.1	1	c.245T>C	p.Val82Ala	missense_variant	MODERATE	1.0	2982.21	1295	2.06146	ID26
Delta (AY.61)	27752	C	T	SNP	Homozygous	ORF7a	QHD43421.1	1	c.359C>T	p.Thr120Ile	missense_variant	MODERATE	1.0	2982.19	1207	0.00378775	ID26
Delta (AY.61)	28247	AGATTTC	A	DEL	Homozygous	ORF8	QHD43422.1	1	c.355_360delGATTTC	p.Asp119_Phe120del	conservative_inframe_deletion	MODERATE	1.0	2967.88	779	-0.00459318	ID26
Delta (AY.61)	28270	TA	T	DEL	Homozygous	N	QHD43423.2	-1	c.-3delA	.	upstream_gene_variant	MODIFIER	1.0	2312.21	1393	0.0131625	ID26
Delta (AY.61)	28461	A	G	SNP	Homozygous	N	QHD43423.2	1	c.188A>G	p.Asp63Gly	missense_variant	MODERATE	1.0	2982.14	661	0.0	ID26
Delta (AY.61)	28677	C	T	SNP	Homozygous	N	QHD43423.2	1	c.404C>T	p.Thr135Ile	missense_variant	MODERATE	1.0	2981.55	1640	0.0	ID26
Delta (AY.61)	28881	G	T	SNP	Homozygous	N	QHD43423.2	1	c.608G>T	p.Arg203Met	missense_variant	MODERATE	1.0	2975.65	641	0.0	ID26
Delta (AY.61)	29402	G	T	SNP	Homozygous	N	QHD43423.2	1	c.1129G>T	p.Asp377Tyr	missense_variant	MODERATE	1.0	2964.09	1133	0.0	ID26
Delta (AY.61)	29742	G	T	SNP	Homozygous	S	QHD43416.1	-1	c.*4358G>T	.	downstream_gene_variant	MODIFIER	1.0	2974.77	482	0.00592126	ID26
Delta (AY.61)	29772	T	C	SNP	Homozygous	S	QHD43416.1	-1	c.*4388T>C	.	downstream_gene_variant	MODIFIER	1.0	2982.06	593	-0.00157361	ID26
Delta (AY.125)	210	G	T	SNP	Homozygous	orf1ab	QHD43415.1	-1	c.-56G>T	.	upstream_gene_variant	MODIFIER	1.0	2925.77	7493	1.2173	ID18
Delta (AY.125)	241	C	T	SNP	Homozygous	orf1ab	QHD43415.1	-1	c.-25C>T	.	upstream_gene_variant	MODIFIER	1.0	2974.33	2944	0.0	ID18
Delta (AY.125)	745	C	T	SNP	Homozygous	orf1ab	QHD43415.1	1	c.480C>T	p.Asn160Asn	synonymous_variant	LOW	1.0	2981.48	7090	-13.7086	ID18
Delta (AY.125)	3037	C	T	SNP	Homozygous	orf1ab	QHD43415.1	1	c.2772C>T	p.Phe924Phe	synonymous_variant	LOW	1.0	2964.48	5349	11.7242	ID18
Delta (AY.125)	4181	G	T	SNP	Homozygous	orf1ab	QHD43415.1	1	c.3916G>T	p.Ala1306Ser	missense_variant	MODERATE	1.0	2982.13	4738	21.1141	ID18
Delta (AY.125)	6070	C	T	SNP	Homozygous	orf1ab	QHD43415.1	1	c.5805C>T	p.Ile1935Ile	synonymous_variant	LOW	1.0	2982.21	5652	1.6756	ID18
Delta (AY.125)	6320	G	T	SNP	Homozygous	orf1ab	QHD43415.1	1	c.6055G>T	p.Val2019Phe	missense_variant	MODERATE	0.997487	2933.78	4355	25.3865	ID18
Delta (AY.125)	6402	C	T	SNP	Homozygous	orf1ab	QHD43415.1	1	c.6137C>T	p.Pro2046Leu	missense_variant	MODERATE	1.0	2982.2	4484	39.8148	ID18
Delta (AY.125)	6730	C	T	SNP	Homozygous	orf1ab	QHD43415.1	1	c.6465C>T	p.Asn2155Asn	synonymous_variant	LOW	1.0	2974.67	3503	0.0	ID18
Delta (AY.125)	7124	C	T	SNP	Homozygous	orf1ab	QHD43415.1	1	c.6859C>T	p.Pro2287Ser	missense_variant	MODERATE	1.0	2982.08	1911	-0.00172726	ID18
Delta (AY.125)	8986	C	T	SNP	Homozygous	orf1ab	QHD43415.1	1	c.8721C>T	p.Asp2907Asp	synonymous_variant	LOW	1.0	2950.62	5249	38.7221	ID18
Delta (AY.125)	9053	G	T	SNP	Homozygous	orf1ab	QHD43415.1	1	c.8788G>T	p.Val2930Leu	missense_variant	MODERATE	1.0	2981.17	2174	0.00476014	ID18
Delta (AY.125)	10029	C	T	SNP	Homozygous	orf1ab	QHD43415.1	1	c.9764C>T	p.Thr3255Ile	missense_variant	MODERATE	0.994987	2904.14	5507	88.0339	ID18
Delta (AY.125)	11083	G	T	SNP	Homozygous	orf1ab	QHD43415.1	1	c.10818G>T	p.Leu3606Phe	missense_variant	MODERATE	0.997481	2819.73	4378	23.9005	ID18
Delta (AY.125)	11201	A	G	SNP	Homozygous	orf1ab	QHD43415.1	1	c.10936A>G	p.Thr3646Ala	missense_variant	MODERATE	0.9975	2948.9	5642	0.001439	ID18
Delta (AY.125)	11332	A	G	SNP	Homozygous	orf1ab	QHD43415.1	1	c.11067A>G	p.Val3689Val	synonymous_variant	LOW	1.0	2982.15	5426	0.45119	ID18
Delta (AY.125)	13944	C	T	SNP	Homozygous	orf1ab	QHD43415.1	2	c.13680C>T	p.Asn4560Asn	synonymous_variant	LOW	0.994975	2340.56	5074	-0.00120601	ID18
Delta (AY.125)	14408	C	T	SNP	Homozygous	orf1ab	QHD43415.1	2	c.14144C>T	p.Pro4715Leu	missense_variant	MODERATE	0.995	2919.66	2793	-6.13188	ID18
Delta (AY.125)	15451	G	A	SNP	Homozygous	orf1ab	QHD43415.1	2	c.15187G>A	p.Gly5063Ser	missense_variant	MODERATE	0.995	2919.65	7229	18.4003	ID18
Delta (AY.125)	15906	G	T	SNP	Homozygous	orf1ab	QHD43415.1	2	c.15642G>T	p.Gln5214His	missense_variant	MODERATE	1.0	2976.62	3901	42.1449	ID18
Delta (AY.125)	16466	C	T	SNP	Homozygous	orf1ab	QHD43415.1	2	c.16202C>T	p.Pro5401Leu	missense_variant	MODERATE	1.0	2982.19	2510	9.51735	ID18
Delta (AY.125)	18905	G	A	SNP	Homozygous	orf1ab	QHD43415.1	2	c.18641G>A	p.Arg6214His	missense_variant	MODERATE	1.0	2982.17	4263	-97.7373	ID18
Delta (AY.125)	19220	C	T	SNP	Homozygous	orf1ab	QHD43415.1	2	c.18956C>T	p.Ala6319Val	missense_variant	MODERATE	0.995	2919.66	3821	-21.4594	ID18
Delta (AY.125)	21618	C	G	SNP	Homozygous	S	QHD43416.1	1	c.56C>G	p.Thr19Arg	missense_variant	MODERATE	0.9975	2948.82	4103	0.00532416	ID18
Delta (AY.125)	21846	C	T	SNP	Homozygous	S	QHD43416.1	1	c.284C>T	p.Thr95Ile	missense_variant	MODERATE	1.0	2979.92	870	0.0	ID18
Delta (AY.125)	21987	G	A	SNP	Homozygous	S	QHD43416.1	1	c.425G>A	p.Gly142Asp	missense_variant	MODERATE	1.0	1473.04	198	-0.00431872	ID18
Delta (AY.125)	22028	GAGTTCA	G	DEL	Homozygous	S	QHD43416.1	1	c.467_472delAGTTCA	p.Glu156_Arg158delinsGly	disruptive_inframe_deletion	MODERATE	1.0	2976.36	2114	-0.00499481	ID18
Delta (AY.125)	22917	T	G	SNP	Homozygous	S	QHD43416.1	1	c.1355T>G	p.Leu452Arg	missense_variant	MODERATE	0.9975	2951.42	6189	-13.7223	ID18
Delta (AY.125)	22995	C	A	SNP	Homozygous	S	QHD43416.1	1	c.1433C>A	p.Thr478Lys	missense_variant	MODERATE	1.0	2980.48	3572	0.0	ID18
Delta (AY.125)	23403	A	G	SNP	Homozygous	S	QHD43416.1	1	c.1841A>G	p.Asp614Gly	missense_variant	MODERATE	1.0	2975.25	5878	-16.8712	ID18
Delta (AY.125)	23604	C	G	SNP	Homozygous	S	QHD43416.1	1	c.2042C>G	p.Pro681Arg	missense_variant	MODERATE	1.0	2982.21	6879	-13.1415	ID18
Delta (AY.125)	24410	G	A	SNP	Homozygous	S	QHD43416.1	1	c.2848G>A	p.Asp950Asn	missense_variant	MODERATE	1.0	2981.49	3211	-54.6467	ID18
Delta (AY.125)	25469	CAG	TAT	MNP	Homozygous	ORF3a	QHD43417.1	1	c.77_79delCAGinsTAT	p.SerAsp26LeuTyr	missense_variant	MODERATE	1.0	2964.8	6154	0.0	ID18
Delta (AY.125)	26416	G	T	SNP	Homozygous	E	QHD43418.1	1	c.172G>T	p.Val58Phe	missense_variant	MODERATE	1.0	2975.2	2991	0.00497381	ID18
Delta (AY.125)	26767	T	C	SNP	Homozygous	M	QHD43419.1	1	c.245T>C	p.Ile82Thr	missense_variant	MODERATE	0.9975	2948.88	3649	0.02082	ID18
Delta (AY.125)	26786	A	G	SNP	Homozygous	M	QHD43419.1	1	c.264A>G	p.Val88Val	synonymous_variant	LOW	0.997487	2935.72	3627	0.00138696	ID18
Delta (AY.125)	27638	T	C	SNP	Homozygous	ORF7a	QHD43421.1	1	c.245T>C	p.Val82Ala	missense_variant	MODERATE	0.995	2920.04	5855	-7.28544	ID18
Delta (AY.125)	27752	C	T	SNP	Homozygous	ORF7a	QHD43421.1	1	c.359C>T	p.Thr120Ile	missense_variant	MODERATE	0.9975	2950.24	5291	-21.3802	ID18
Delta (AY.125)	27874	C	T	SNP	Homozygous	ORF8	QHD43422.1	-1	c.-20C>T	.	upstream_gene_variant	MODIFIER	0.9975	2944.24	3158	86.6914	ID18
Delta (AY.125)	28247	AGATTTC	A	DEL	Homozygous	ORF8	QHD43422.1	1	c.355_360delGATTTC	p.Asp119_Phe120del	conservative_inframe_deletion	MODERATE	1.0	2922.61	5502	0.0	ID18
Delta (AY.125)	28270	TA	T	DEL	Homozygous	N	QHD43423.2	-1	c.-3delA	.	upstream_gene_variant	MODIFIER	1.0	2234.11	11778	0.0164608	ID18
Delta (AY.125)	28461	A	G	SNP	Homozygous	N	QHD43423.2	1	c.188A>G	p.Asp63Gly	missense_variant	MODERATE	1.0	2981.99	4028	51.4856	ID18
Delta (AY.125)	28881	G	T	SNP	Homozygous	N	QHD43423.2	1	c.608G>T	p.Arg203Met	missense_variant	MODERATE	1.0	2967.57	4244	51.2313	ID18
Delta (AY.125)	28916	G	T	SNP	Homozygous	N	QHD43423.2	1	c.643G>T	p.Gly215Cys	missense_variant	MODERATE	1.0	2967.56	8049	-87.7579	ID18
Delta (AY.125)	29402	G	T	SNP	Homozygous	N	QHD43423.2	1	c.1129G>T	p.Asp377Tyr	missense_variant	MODERATE	1.0	2981.97	4870	0.0	ID18
Delta (AY.125)	29742	G	T	SNP	Homozygous	S	QHD43416.1	-1	c.*4358G>T	.	downstream_gene_variant	MODIFIER	1.0	2974.77	2391	0.0	ID18
Delta (AY.7.2)	100	C	T	SNP	Homozygous	orf1ab	QHD43415.1	-1	c.-166C>T	.	upstream_gene_variant	MODIFIER	0.985	2814.82	7616	21.7397	ID20
Delta (AY.7.2)	210	G	T	SNP	Homozygous	orf1ab	QHD43415.1	-1	c.-56G>T	.	upstream_gene_variant	MODIFIER	1.0	2977.16	7484	0.277685	ID20
Delta (AY.7.2)	241	C	T	SNP	Homozygous	orf1ab	QHD43415.1	-1	c.-25C>T	.	upstream_gene_variant	MODIFIER	0.9975	2946.22	2992	16.4688	ID20
Delta (AY.7.2)	3037	C	T	SNP	Homozygous	orf1ab	QHD43415.1	1	c.2772C>T	p.Phe924Phe	synonymous_variant	LOW	0.9975	2923.57	6453	-15.7788	ID20
Delta (AY.7.2)	4181	G	T	SNP	Homozygous	orf1ab	QHD43415.1	1	c.3916G>T	p.Ala1306Ser	missense_variant	MODERATE	1.0	2982.18	5514	4.38844	ID20
Delta (AY.7.2)	6402	C	T	SNP	Homozygous	orf1ab	QHD43415.1	1	c.6137C>T	p.Pro2046Leu	missense_variant	MODERATE	0.997494	2941.46	5161	-2.47264	ID20
Delta (AY.7.2)	6840	C	T	SNP	Homozygous	orf1ab	QHD43415.1	1	c.6575C>T	p.Ala2192Val	missense_variant	MODERATE	1.0	2982.21	1622	-54.8463	ID20
Delta (AY.7.2)	7124	C	T	SNP	Homozygous	orf1ab	QHD43415.1	1	c.6859C>T	p.Pro2287Ser	missense_variant	MODERATE	1.0	2982.14	2310	-14.7743	ID20
Delta (AY.7.2)	8986	C	T	SNP	Homozygous	orf1ab	QHD43415.1	1	c.8721C>T	p.Asp2907Asp	synonymous_variant	LOW	0.997487	2934.66	6378	-37.9928	ID20
Delta (AY.7.2)	9053	G	T	SNP	Homozygous	orf1ab	QHD43415.1	1	c.8788G>T	p.Val2930Leu	missense_variant	MODERATE	1.0	2954.91	2879	0.0	ID20
Delta (AY.7.2)	10029	C	T	SNP	Homozygous	orf1ab	QHD43415.1	1	c.9764C>T	p.Thr3255Ile	missense_variant	MODERATE	1.0	2957.69	6732	34.5396	ID20
Delta (AY.7.2)	11201	A	G	SNP	Homozygous	orf1ab	QHD43415.1	1	c.10936A>G	p.Thr3646Ala	missense_variant	MODERATE	1.0	2959.93	6710	79.1468	ID20
Delta (AY.7.2)	11332	A	G	SNP	Homozygous	orf1ab	QHD43415.1	1	c.11067A>G	p.Val3689Val	synonymous_variant	LOW	1.0	2976.84	6631	14.1944	ID20
Delta (AY.7.2)	14408	C	T	SNP	Homozygous	orf1ab	QHD43415.1	2	c.14144C>T	p.Pro4715Leu	missense_variant	MODERATE	1.0	2982.18	2884	-61.2495	ID20
Delta (AY.7.2)	15451	G	A	SNP	Homozygous	orf1ab	QHD43415.1	2	c.15187G>A	p.Gly5063Ser	missense_variant	MODERATE	1.0	2982.2	9206	-42.9942	ID20
Delta (AY.7.2)	16466	C	T	SNP	Homozygous	orf1ab	QHD43415.1	2	c.16202C>T	p.Pro5401Leu	missense_variant	MODERATE	1.0	2982.09	2944	0.0	ID20
Delta (AY.7.2)	17193	G	T	SNP	Homozygous	orf1ab	QHD43415.1	2	c.16929G>T	p.Glu5643Asp	missense_variant	MODERATE	1.0	2982.21	7408	-13.3475	ID20
Delta (AY.7.2)	19220	C	T	SNP	Homozygous	orf1ab	QHD43415.1	2	c.18956C>T	p.Ala6319Val	missense_variant	MODERATE	1.0	2982.21	5278	20.3352	ID20
Delta (AY.7.2)	20178	C	T	SNP	Homozygous	orf1ab	QHD43415.1	2	c.19914C>T	p.Val6638Val	synonymous_variant	LOW	0.992481	2851.96	6960	-9.99237	ID20
Delta (AY.7.2)	21618	C	G	SNP	Homozygous	S	QHD43416.1	1	c.56C>G	p.Thr19Arg	missense_variant	MODERATE	1.0	2981.98	4718	21.5424	ID20
Delta (AY.7.2)	21987	G	A	SNP	Homozygous	S	QHD43416.1	1	c.425G>A	p.Gly142Asp	missense_variant	MODERATE	0.994987	2912.65	3761	-58.8776	ID20
Delta (AY.7.2)	22028	GAGTTCA	G	DEL	Homozygous	S	QHD43416.1	1	c.467_472delAGTTCA	p.Glu156_Arg158delinsGly	disruptive_inframe_deletion	MODERATE	1.0	2952.46	5604	-0.00572175	ID20
Delta (AY.7.2)	22917	T	G	SNP	Homozygous	S	QHD43416.1	1	c.1355T>G	p.Leu452Arg	missense_variant	MODERATE	1.0	2959.85	6801	0.0	ID20
Delta (AY.7.2)	22995	C	A	SNP	Homozygous	S	QHD43416.1	1	c.1433C>A	p.Thr478Lys	missense_variant	MODERATE	1.0	2981.6	3810	0.0	ID20
Delta (AY.7.2)	23398	T	C	SNP	Homozygous	S	QHD43416.1	1	c.1836T>C	p.Tyr612Tyr	synonymous_variant	LOW	1.0	2981.8	6635	10.8174	ID20
Delta (AY.7.2)	23403	A	G	SNP	Homozygous	S	QHD43416.1	1	c.1841A>G	p.Asp614Gly	missense_variant	MODERATE	1.0	2982.2	6633	-16.9865	ID20
Delta (AY.7.2)	23604	C	G	SNP	Homozygous	S	QHD43416.1	1	c.2042C>G	p.Pro681Arg	missense_variant	MODERATE	0.9975	2949.85	8325	-0.0101989	ID20
Delta (AY.7.2)	24410	G	A	SNP	Homozygous	S	QHD43416.1	1	c.2848G>A	p.Asp950Asn	missense_variant	MODERATE	1.0	2980.62	4167	22.8096	ID20
Delta (AY.7.2)	24928	G	T	SNP	Homozygous	S	QHD43416.1	1	c.3366G>T	p.Val1122Val	synonymous_variant	LOW	1.0	2976.53	5103	34.3046	ID20
Delta (AY.7.2)	25469	C	T	SNP	Homozygous	ORF3a	QHD43417.1	1	c.77C>T	p.Ser26Leu	missense_variant	MODERATE	0.9975	2932.28	8212	-12.7567	ID20
Delta (AY.7.2)	26767	T	C	SNP	Homozygous	M	QHD43419.1	1	c.245T>C	p.Ile82Thr	missense_variant	MODERATE	1.0	2975.6	6711	16.0436	ID20
Delta (AY.7.2)	27638	T	C	SNP	Homozygous	ORF7a	QHD43421.1	1	c.245T>C	p.Val82Ala	missense_variant	MODERATE	0.997494	2924.03	12108	-40.6152	ID20
Delta (AY.7.2)	27752	C	T	SNP	Homozygous	ORF7a	QHD43421.1	1	c.359C>T	p.Thr120Ile	missense_variant	MODERATE	1.0	2982.13	10495	8.48957	ID20
Delta (AY.7.2)	27874	C	T	SNP	Homozygous	ORF8	QHD43422.1	-1	c.-20C>T	.	upstream_gene_variant	MODIFIER	0.9975	2947.18	5676	-21.6325	ID20
Delta (AY.7.2)	28247	AGATTTC	A	DEL	Homozygous	ORF8	QHD43422.1	1	c.355_360delGATTTC	p.Asp119_Phe120del	conservative_inframe_deletion	MODERATE	1.0	2952.07	9194	0.0	ID20
Delta (AY.7.2)	28270	TA	T	DEL	Homozygous	N	QHD43423.2	-1	c.-3delA	.	upstream_gene_variant	MODIFIER	1.0	2251.22	18954	0.0149321	ID20
Delta (AY.7.2)	28461	A	G	SNP	Homozygous	N	QHD43423.2	1	c.188A>G	p.Asp63Gly	missense_variant	MODERATE	0.995	2919.49	6973	79.0508	ID20
Delta (AY.7.2)	28881	G	T	SNP	Homozygous	N	QHD43423.2	1	c.608G>T	p.Arg203Met	missense_variant	MODERATE	0.997494	2373.95	9450	-8.29259	ID20
Delta (AY.7.2)	28916	G	T	SNP	Homozygous	N	QHD43423.2	1	c.643G>T	p.Gly215Cys	missense_variant	MODERATE	1.0	2959.88	18790	-2.6849	ID20
Delta (AY.7.2)	29253	C	T	SNP	Homozygous	N	QHD43423.2	1	c.980C>T	p.Ser327Leu	missense_variant	MODERATE	1.0	2982.02	11015	40.8752	ID20
Delta (AY.7.2)	29402	G	T	SNP	Homozygous	N	QHD43423.2	1	c.1129G>T	p.Asp377Tyr	missense_variant	MODERATE	1.0	2974.72	11679	-7.44822	ID20
Delta (AY.7.2)	29742	G	T	SNP	Homozygous	S	QHD43416.1	-1	c.*4358G>T	.	downstream_gene_variant	MODIFIER	1.0	2962.17	6018	1.7581	ID20
AY.7.2	210	G	T	SNP	Homozygous	orf1ab	QHD43415.1	-1	c.-56G>T	.	upstream_gene_variant	MODIFIER	1.0	2961.56	9584	-0.00386322	ID21
AY.7.2	241	C	T	SNP	Homozygous	orf1ab	QHD43415.1	-1	c.-25C>T	.	upstream_gene_variant	MODIFIER	0.997494	2941.35	3896	-39.5951	ID21
AY.7.2	2944	G	A	SNP	Homozygous	orf1ab	QHD43415.1	1	c.2679G>A	p.Leu893Leu	synonymous_variant	LOW	0.995	2899.02	3399	73.0555	ID21
AY.7.2	3037	C	T	SNP	Homozygous	orf1ab	QHD43415.1	1	c.2772C>T	p.Phe924Phe	synonymous_variant	LOW	1.0	2961.09	5472	-41.8147	ID21
AY.7.2	4181	G	T	SNP	Homozygous	orf1ab	QHD43415.1	1	c.3916G>T	p.Ala1306Ser	missense_variant	MODERATE	1.0	2940.58	4510	43.8227	ID21
AY.7.2	6402	C	T	SNP	Homozygous	orf1ab	QHD43415.1	1	c.6137C>T	p.Pro2046Leu	missense_variant	MODERATE	0.9925	2891.85	4082	0.00127527	ID21
AY.7.2	7124	C	T	SNP	Homozygous	orf1ab	QHD43415.1	1	c.6859C>T	p.Pro2287Ser	missense_variant	MODERATE	1.0	2975.67	1771	-35.5333	ID21
AY.7.2	8986	C	T	SNP	Homozygous	orf1ab	QHD43415.1	1	c.8721C>T	p.Asp2907Asp	synonymous_variant	LOW	1.0	2965.21	5291	4.06239	ID21
AY.7.2	9053	G	T	SNP	Homozygous	orf1ab	QHD43415.1	1	c.8788G>T	p.Val2930Leu	missense_variant	MODERATE	1.0	2974.08	2241	-0.00453365	ID21
[truncated: 4,758 more rows]
