# Supplementary material for: Dynamics of Viral Infection and Evolution of SARS-CoV-2 Variants in the Calabria Area of Southern Italy
Source: Front Microbiol. 2022 Jul 28;13:934993. doi: 10.3389/fmicb.2022.934993 (PMC9366435; doi:10.3389/fmicb.2022.934993)
Supplement: Supplementary file 6 [file Table_6.XLSX]

## Sheet: B.1
	LINEAGE	ID_SEQ	Common S mutations	Subgenotype S mutations	Common ORF1ab mutations	Subgenotype Orf1ab mutations	ORF3a SUBGENOTYPE specific	ORF3a	ORF6	ORF8 SUBGENOTYPE specific	N SUBGENOTYPE speific	ORF10 SUBGENOTYPE specific
Q675H	B.1	009_21_SCV2	D614G	A222V, , Q675H	A3623S, P4715L	E2268G			F22/D30 del	P30L	A220V	V30L
	B.1	024_21_SCV	D614G	A222V, A262G, Q675H	A3623S, P4715L	E2070K				P30L	A220V	V30L
	B.1	028_21_SCV2	D614G	A222V, Q675H, R765L, V826L	A3623S, P4715L	K1655N				P30L	A220V	V30L
	B.1	065_21_SCV	D614G	A222V, Q675H	A3623S, P4715L	E2070K,				P30L	A220V	V30L
	B.1	135 _21 SCV2	D614G	A222V, Q675H	A3623S, P4715L	K1655N, S2030L,T4354I				P30L	A220V	V30L
S477N	B.1	007_21_SCV2	D614G	T29I, S477N,	M3087I,A4577S,P4715L,V5168L,K5542R,E5585D	P309L,L2688F,P6714L	Q57H	L86P,A99V			M234I,A376T
	B.1	016_21_SCV2	D614G	S477N,	M3087I,A4577S,P4715L,V5168L,K5542R,E5585D	P80S,S6180I	Q57H		D30H		M234I,A376T
	B.1	029_21_SCV2	D614G	T29I,S477N, E484Q,	M3087I,A4577S,P4715L,V5168L,K5542R,E5585D	P309L,L2688F	Q57H	A99V			M234I,A376T
N439K	B.1	012_21_SCV2	D614G	Del69/70, N331T, N439K,	S944L,I2501T,P4715L,L3606F,T4159I,H5614Y	T4477I				c.94C>A	M234I
	B.1	037_21_SCV2	D614G	Del69/70, N331T, N439K,	S944L,I2501T,P4715L,L3606F,T4159I,H5614Y	L2146F, I3842T				c.94C>A	M234I
GRASSETTO
https://www.cdc.gov/mmwr/volumes/70/wr/mm7003e2.htm

## Sheet: Alpha
	LINEAGE	ID_SEQ	Common S mutations	Subgenotype S mutations	Common ORF1ab mutations	Subgenotype Orf1ab mutations	ORF1ab	ORF3a	ORF6	ORF7a	Common ORF8 mutations	Common N mutations	N
A701S	Alpha B.1.1.7	138_21_SCV2	delH69/V70, delY144, N501Y, A570D, D614G, P681H, T716I, S982A, D1118H	A701S	T1001I,A1708D,I2230T,P4715L, delS3675/F3677	T2124I				Q62*	Q27*, R52I, Y73C	D3L,R203K,G204R,S235F
	Alpha B.1.1.7	142_21_SCV2	delH69/V70, delY144, N501Y, A570D, D614G, P681H, T716I, S982A, D1118H	A701S	T1001I,A1708D,I2230T,P4715L, delS3675/F3677	T2124I	R579K				Q27*, R52I, Y73C	D3L,R203K, G204R,S235F
	Alpha B.1.1.7	210_21_SCV2	delH69/V70, delY144, N501Y, A570D, D614G, P681H, T716I, S982A, D1118H	A701S	T1001I,A1708D,I2230T,P4715L, delS3675/F3677	T2124I					Q27*, R52I, Y73C	D3L,R203K, G204R,S235F
	Alpha B.1.1.7	208_21_SCV2	delH69/V70, delY144, N501Y, A570D, D614G, P681H, T716I, S982A, D1118H	A701S	T1001I,A1708D,I2230T,P4715L, delS3675/F3677	T2124I					Q27*, R52I, Y73C	D3L,R203K, G204R,S235F
	Alpha B.1.1.7	264_21_SCV2	delH69/V70, delY144, N501Y, A570D, D614G, P681H, T716I, S982A, D1118H	A701S	T1001I,A1708D,I2230T,P4715L, delS3675/F3677	T2124I					Q27*, R52I, Y73C	D3L,R203K, G204R,S235F
	Alpha B.1.1.7	140_21_SCV2	delH69/V70, delY144, N501Y, A570D, D614G, P681H, T716I, S982A, D1118H	A701S	T1001I,A1708D,I2230T,P4715L, delS3675/F3677	T2124I					Q27*, R52I, Y73C	D3L,R203K, G204R,S235F
	Alpha B.1.1.7	160_21_SCV2	delH69/V70, delY144, N501Y, A570D, D614G, P681H, T716I, S982A, D1118H	A701S	T1001I,A1708D,I2230T,P4715L, delS3675/F3677	T2124I					Q27*, R52I, Y73C	D3L,R203K, G204R,S235F
	Alpha B.1.1.7	236_21_SCV2	delH69/V70, delY144, N501Y, A570D, D614G, P681H, T716I, S982A, D1118H	A701S	T1001I,A1708D,I2230T,P4715L, delS3675/F3677	T2124I					Q27*, R52I, Y73C	D3L,R203K, G204R,S235F
	Alpha B.1.1.7	152_21_SCV2	delH69/V70, delY144, N501Y, A570D, D614G, P681H, T716I, S982A, D1118H	A701S	T1001I,A1708D,I2230T,P4715L, delS3675/F3677	T2124I					Q27*, R52I, Y73C	D3L,R203K, G204R,S235F
T724I	Alpha B.1.1.7	039_21_SCV2	delH69/V70, delY144, N501Y, A570D, D614G, P681H, T716I, S982A, D1118H	T724I	T1001I,A1708D,I2230T,P4715L, delS3675/F3677	G1125C,T4265I					Q27*, R52I, Y73C	D3L,R203K, G204R,S235F	L139F
	Alpha B.1.1.7	049_21_SCV2	delH69/V70, delY144, N501Y, A570D, D614G, P681H, T716I, S982A, D1118H	T724I	T1001I,A1708D,I2230T,P4715L, delS3675/F3677	G1125C,T4265I					Q27*, R52I, Y73C	D3L,R203K, G204R,S235F	L139F
L5F	Alpha B.1.1.7	097_21 SCV2	delH69/V70, delY144, N501Y, A570D, D614G, P681H, T716I, S982A, D1118H	L5F	T1001I,A1708D,I2230T,P4715L, delS3675/F3677		L2609I				Q27*, R52I, Y73C	D3L,R203K, G204R,S235F	L221F
	Alpha B.1.1.7	123_21 SCV2	delH69/V70, delY144, N501Y, A570D, D614G, P681H, T716I, S982A, D1118H	L5F	T1001I,A1708D,I2230T,P4715L, delS3675/F3677		E2607K, K5784R	D155Y			Q27*, R52I, Y73C	D3L,R203K, G204R,S235F
	Alpha B.1.1.7	199_21_SCV2	delH69/V70, delY144, N501Y, A570D, D614G, P681H, T716I, S982A, D1118H	I818V	T1001I,A1708D,I2230T,P4715L, delS3675/F3677		P1640S,D2662N,G4417S,D5132A				Q27*, R52I, Y73C	D3L,R203K, G204R,S235F
	Alpha B.1.1.7	221_21_SCV2	delH69/V70, delY144, N501Y, A570D, D614G, P681H, T716I, S982A, D1118H	R408I	T1001I,A1708D,I2230T,P4715L, delS3675/F3677		R4741G,V6518L	G100R			Q27*, R52I, Y73C	D3L,R203K, G204R,S235F	A256S
	Alpha B.1.1.7	030_21_SCV	delH69/V70, delY144, N501Y, A570D, D614G, P681H, T716I, S982A, D1118H		T1001I,A1708D,I2230T,P4715L, delS3675/F3677		L3606F				Q27*, R52I, Y73C	D3L,R203K, G204R,S235F
	Alpha B.1.1.7	057_21_SCV	delH69/V70, delY144, N501Y, A570D, D614G, P681H, T716I, S982A, D1118H	L229F, S1242N	T1001I,A1708D,I2230T,P4715L, delS3675/F3677		R24C,T2280I, F2780L,L3606F,K5784R	L15F			Q27*, R52I, Y73C	D3L,R203K, G204R,S235F
	Alpha B.1.1.7	061_21_SCV	delH69/V70, delY144, N501Y, A570D, D614G, P681H, T716I, S982A, D1118H	A67S, S477I	T1001I,A1708D,I2230T,P4715L, delS3675/F3677		E1223A,L3829F,T5195I,P5624L		F7L		Q27*, R52I, Y73C	D3L,R203K, G204R,S235F
	Alpha B.1.1.7	165_21 SCV2	delH69/V70, delY144, N501Y, A570D, D614G, P681H, T716I, S982A, D1118H	P384L	T1001I,A1708D,I2230T,P4715L, delS3675/F3677		P967L, T4533I				Q27*, R52I, Y73C	D3L,R203K, G204R,S235F

## Sheet: Gamma
	LINEAGE	ID_SEQ	Common S mutations	S specific mutatons	ORF1ab LINEAGE specific	ORF1ab	ORF3a LINEAGE specific	ORF8 LINEAGE specific	N LINEAGE speific	ORF10
	Gamma(P.1)	126_21_SCV2	L18F, T20N, P26S, D138Y, R190S, K417T, E484K, N501Y, D614G, H655Y, T1027I, V1176F	A694V	S1188L,K1795Q,P4715L,E5665D,delS3675/F3677	A5561V	S253P	E92K	P80R, R203K, G204R
	Gamma(P.1)	162_21_SCV2	L18F, T20N, P26S, D138Y, R190S, K417T, E484K, N501Y, D614G, H655Y, T1027I, V1176F	S813Q	S1188L,K1795Q,P4715L,E5665D,delS3675/F3677		S253P	E92K	P80R, R203K, G204R
	Gamma(P.1)	184_21_SCV2	L18F, T20N, P26S, D138Y, R190S, K417T, E484K, N501Y, D614G, H655Y, T1027I, V1176F		S1188L,K1795Q,P4715L,E5665D,delS3675/F3677	T727I,P4486S	S253P	E92K	P80R, R203K, G204R	A8V
	Gamma(P.1)	188_21_SCV2	L18F, T20N, P26S, D138Y, R190S, K417T, E484K, N501Y, D614G, H655Y, T1027I, V1176F		S1188L,K1795Q,P4715L,E5665D,delS3675/F3677	T727I,P4486S	S253P	E92K	P80R, R203K, G204R	A8V
P681H	Gamma(P.1)	205_21_SCV2	L18F, T20N, P26S, D138Y, R190S, K417T, E484K, N501Y, D614G, H655Y, T1027I, V1176F	P681H	S1188L,K1795Q,P4715L,E5665D,delS3675/F3677	delD488	S253P	E92K	P80R, R203K, G204R

## Sheet: C.36 + L452R
	LINEAGE	ID_SEQ	Common S mutations	Subgenotype S mutations	ORF1ab LINEAGE specific	ORF1ab	ORF3a	M LINEAGE specific	N SUBGENOTYPE speific
	C.36 + L452R	222_21 SCV2	S12F, delH69/V70, W152R, R346S, L452R, D614G, Q677H,A899S	T547I	E102K, A859V, T1246I, D1639N, P2287S, D2980N, D3222N, G3278S, S3687L, L3691S, T4090I, P4715L, A4921V, D5429Y		G44R, D173G	I82T	R203K,G204R,G221V
	C.36 + L452R	226_21 SCV2	S12F, delH69/V70, W152R, R346S, L452R, D614G, Q677H,A899S		E102K, A859V, T1246I, D1639N, P2287S, D2980N, D3222N, G3278S, S3687L, L3691S, T4090I, P4715L, A4921V, D5429Y	H83Y,H2977Y,T4174I,A5844V,P5853L,V6579F		I82T	R203K,G204R,G221V,K256R

## Sheet: Delta
	LINEAGE	ID_SEQ	Common S mutations	Common ORF1ab mutations	ORF1ab SUBGENOTYPE specific mutations	LINEAGE common ORF3a mutations	ORF3a subgenotype specific mutations	E	LINEAGE common M mutations	M	ORF6	LINEAGE common ORF7a mutations	ORF7a	LINEAGE common ORF8 mutations	ORF8	LINEAGE common N mutations	N	ORF10
A222V	AY.58	ID1	T19R, G142D, E156G, delF157/R158, L452R, T478K, D614G, P681R, D950N		A3209V,P1640L,T3750I,V3718A	S26L			I82T			T120I, V82A	P68S	delD119/F120		R203M, D377Y, D63G
A222V	AY.61	ID19	T19R, G142D, E156G, delF157/R158, L452R, T478K, D614G, P681R, D950N		A3209V,P1640L,T3750I,V3718A	S26L	I47T		I82T			T120I, V82A		delD119/F120		R203M, D377Y, D63G
A222V	AY.61	ID23	T19R, G142D, E156G, delF157/R158, L452R, T478K, D614G, P681R, D950N		A3209V,P1640L,T3750I,V3718A	S26L	I47T		I82T	A81S		T120I, V82A		delD119/F120		R203M, D377Y, D63G
A222V	AY.61	ID24	T19R, G142D, E156G, delF157/R158, L452R, T478K, D614G, P681R, D950N		A3209V,P1640L,T3750I,V3718A	S26L	I47T		I82T			T120I, V82A		delD119/F120		R203M, D377Y, D63G
A222V	AY.61	ID17	T19R, G142D, E156G, delF157/R158, L452R, T478K, D614G, P681R, D950N		A3209V,P1640L,T3750I,V3718A	S26L	I47T,L95F,		I82T			T120I, V82A		delD119/F120		R203M, D377Y, D63G
A222V	AY.61	ID26	T19R, G142D, E156G, delF157/R158, L452R, T478K, D614G, P681R, D950N		A3209V,P1640L,T3750I,V3718A	S26L	I47T, G100C		I82T			T120I, V82A		delD119/F120		R203M, D377Y, D63G
G181V	AY.122	ID2	T19R, G142D, E156G, delF157/R158, L452R, T478K, D614G, P681R, D950N	P4715L, A1306S, P2046L, P2287S, V2930L, T3255I, T3646A, G5063S, P5401L, A6319V	A498V,K261N	S26L			I82T			T120I, V82A	R118G	delD119/F120		R203M, D377Y, D63G, G215C
G181V	AY.122	ID4	T19R, G142D, E156G, delF157/R158, L452R, T478K, D614G, P681R, D950N	P4715L, A1306S, P2046L, P2287S, V2930L, T3255I, T3646A, G5063S, P5401L, A6319V	A498V,K261N	S26L			I82T			T120I, V82A	R118G	delD119/F120		R203M, D377Y, D63G, G215C
G181V	AY.122	ID16	T19R, G142D, E156G, delF157/R158, L452R, T478K, D614G, P681R, D950N	P4715L, A1306S, P2046L, P2287S, V2930L, T3255I, T3646A, G5063S, P5401L, A6319V	A498V,K261N	S26L	G100C		I82T			T120I, V82A	R118G	delD119/F120		R203M, D377Y, D63G, G215C
T95I	AY.4	ID6	T19R, E156G, delF157/R158, L452R, T478K, D614G, P681R, D950N	P4715L, A1306S, P2046L, P2287S, V2930L, T3255I, T3646A, G5063S, P5401L, A6319V		S26L		V58F	I82T			T120I, V82A		delD119/F120	E110D	R203M, D377Y, D63G, G215C
T95I	AY.20	ID7	T19R, G142D, E156G, delF157/R158, L452R, T478K, D614G, P681R, D950N	P4715L, A1306S, P2046L, P2287S, V2930L, T3255I, T3646A, G5063S, P5401L, A6319V		S26L	V90F, P262S		I82T			T120I, V82A		delD119/F120		R203M, D377Y, D63G, G215C
T95I	AY.125	ID18	T19R, G142D, E156G, delF157/R158, L452R, T478K, D614G, P681R, D950N	P4715L, A1306S, P2046L, P2287S, V2930L, T3255I, T3646A, G5063S, P5401L, A6319V		S26L		V58F	I82T			T120I, V82A		delD119/F120		R203M, D377Y, D63G, G215C
T95I	Delta (B.1.617.2)	ID22	T19R, G142D, E156G, delF157/R158, L452R, T478K, D614G, P681R, D950N	P4715L, A1306S, P2046L, P2287S, V2930L, T3255I, T3646A, G5063S, P5401L, A6319V		S26L			I82T			T120I, V82A		delD119/F120		R203M, D377Y, D63G, G215C
T95I	AY.4	ID3_0612	T19R, G142D, E156G, delF157/R158, L452R, T478K, D614G, P681R, D950N	P4715L, A1306S, P2046L, P2287S, V2930L, T3255I, T3646A, G5063S, P5401L, A6319V		S26L			I82T			T120I, V82A		delD119/F120		R203M, D377Y, D63G, G215C	P207S
T95I	AY.4	ID5_0612	T19R, G142D, E156G, delF157/R158, L452R, T478K, D614G, P681R, D950N	P4715L, A1306S, P2046L, P2287S, V2930L, T3255I, T3646A, G5063S, P5401L, A6319V		S26L		L106F, I249T	I82T		M58I	T120I, V82A		delD119/F120		R203M, D377Y, D63G, G215C
T95I	AY.42	ID6_0612	T19R, G142D, E156G, delF157/R158, L452R, T478K, D614G, P681R, D950N	P4715L, A1306S, P2046L, P2287S, V2930L, T3255I, T3646A, G5063S, P5401L, A6319V		S26L			I82T			T120I, V82A		delD119/F120		R203M, D377Y, D63G, G215C
T95I	AY.102	ID7_0612	T19R, G142D, E156G, delF157/R158, L452R, T478K, D614G, P681R, D950N	P4715L, A1306S, P2046L, P2287S, V2930L, T3255I, T3646A, G5063S, P5401L, A6319V		S26L	Q57K		I82T			T120I, V82A		delD119/F120	W45S,I88T	R203M, D377Y, D63G, G215C	V324G
T95I	AY.42	ID8_0612	T19R, G142D, E156G, delF157/R158, L452R, T478K, D614G, P681R, D950N	P4715L, A1306S, P2046L, P2287S, V2930L, T3255I, T3646A, G5063S, P5401L, A6319V		S26L			I82T			T120I, V82A		delD119/F120		R203M, D377Y, D63G, G215C
T95I	B.1.617.2	ID10_0612	T19R, G142D, E156G, delF157/R158, L452R, T478K, D614G, P681R, D950N	P4715L, A1306S, P2046L, P2287S, V2930L, T3255I, T3646A, G5063S, P5401L, A6319V		S26L			I82T			T120I, V82A		delD119/F120		R203M, D377Y, D63G, G215C	S33I
T95I	AY.122.1	ID14_0612	T19R, G142D, E156G, delF157/R158, L452R, T478K, D614G, P681R, D950N	P4715L, A1306S, P2046L, P2287S, V2930L, T3255I, T3646A, G5063S, P5401L, A6319V		S26L	K67N, M125I		I82T			T120I, V82A	P99S	delD119/F120		R203M, D377Y, D63G, G215C		I13L
T95I	AY.122.1	ID15_0612	T19R, G142D, E156G, delF157/R158, L452R, T478K, D614G, P681R, D950N	P4715L, A1306S, P2046L, P2287S, V2930L, T3255I, T3646A, G5063S, P5401L, A6319V		S26L	K67N, M125I		I82T			T120I, V82A	P99S	delD119/F120		R203M, D377Y, D63G, G215C		I13L
T95I	AY.102	ID16_0612	T19R, G142D, E156G, delF157/R158, L452R, T478K, D614G, P681R, D950N	P4715L, A1306S, P2046L, P2287S, V2930L, T3255I, T3646A, G5063S, P5401L, A6319V		S26L			I82T			T120I, V82A		delD119/F120		R203M, D377Y, D63G, G215C
T95I	AY.42	ID1_2012	T19R, G142D, E156G, delF157/R158, L452R, T478K, D614G, P681R, D950N	P4715L, A1306S, P2046L, P2287S, V2930L, T3255I, T3646A, G5063S, P5401L, A6319V		S26L			I82T			T120I, V82A		delD119/F120		R203M, D377Y, D63G, G215C
T95I	AY.4	ID2_2012	T19R, G142D, E156G, delF157/R158, L452R, T478K, D614G, P681R, D950N	P4715L, A1306S, P2046L, P2287S, V2930L, T3255I, T3646A, G5063S, P5401L, A6319V		S26L	A155Y		I82T			T120I, V82A		delD119/F120		R203M, D377Y, D63G, G215C
T95I	AY.4	ID3_2012	T19R, G142D, E156G, delF157/R158, L452R, T478K, D614G, P681R, D950N	P4715L, A1306S, P2046L, P2287S, V2930L, T3255I, T3646A, G5063S, P5401L, A6319V		S26L	A23V, R68I		I82T			T120I		delD119/F120		R203M, D377Y, D63G, G215C		A8V
T95I	AY.39.2	ID4_2012	T19R, G142D, E156G, delF157/R158, L452R, T478K, D614G, P681R, D950N	P4715L, A1306S, P2046L, P2287S, V2930L, T3255I, T3646A, G5063S, P5401L, A6319V		S26L	G172C		I82T			T120I, V82A	V71I	delD119/F120		R203M, D377Y, D63G, G215C
T95I	Delta (B.1.617.2)	ID6_2012	T19R, G142D, E156G, delF157/R158, L452R, T478K, D614G, P681R, D950N	P4715L, A1306S, P2046L, P2287S, V2930L, T3255I, T3646A, G5063S, P5401L, A6319V		S26L	G49V,T221K,M260K	V62F	I82T			T120I, V82A		delD119/F120		R203M, D377Y, D63G, G215C
T95I	AY.42	ID7_2012	T19R, G142D, E156G, delF157/R158, L452R, T478K, D614G, P681R, D950N	P4715L, A1306S, P2046L, P2287S, V2930L, T3255I, T3646A, G5063S, P5401L, A6319V		S26L			I82T			T120I, V82A		delD119/F120		R203M, D377Y, D63G, G215C
T95I	AY.4	ID8_2012	T19R, G142D, E156G, delF157/R158, L452R, T478K, D614G, P681R, D950N	P4715L, A1306S, P2046L, P2287S, V2930L, T3255I, T3646A, G5063S, P5401L, A6319V		S26L	A23V, R68I		I82T			T120I		delD119/F120		R203M, D377Y, D63G, G215C		A8V
T95I	AY.34	ID12_2012	T19R, G142D, E156G, delF157/R158, L452R, T478K, D614G, P681R, D950N	P4715L, A1306S, P2046L, P2287S, V2930L, T3255I, T3646A, G5063S, P5401L, A6319V		S26L			I82T			T120I, V82A		delD119/F120		R203M, D377Y, D63G, G215C
T95I	AY.4	ID13_2012	T19R, G142D, E156G, delF157/R158, L452R, T478K, D614G, P681R, D950N	P4715L, A1306S, P2046L, P2287S, V2930L, T3255I, T3646A, G5063S, P5401L, A6319V		S26L			I82T			T120I, V82A		delD119/F120		R203M, D377Y, D63G, G215C
T95I	AY.4	ID15_2012	T19R, G142D, E156G, delF157/R158, L452R, T478K, D614G, P681R, D950N	P4715L, A1306S, P2046L, P2287S, V2930L, T3255I, T3646A, G5063S, P5401L, A6319V		S26L			I82T			T120I, V82A		delD119/F120		R203M, D377Y, D63G, G215C
T95I	AY.4	ID18_2012	T19R, G142D, E156G, delF157/R158, L452R, T478K, D614G, P681R, D950N	P4715L, A1306S, P2046L, P2287S, V2930L, T3255I, T3646A, G5063S, P5401L, A6319V		S26L			I82T			T120I, V82A		delD119/F120		R203M, D377Y, D63G, G215C
T95I	AY.4	ID20_2012	T19R, G142D, E156G, delF157/R158, L452R, T478K, D614G, P681R, D950N	P4715L, A1306S, P2046L, P2287S, V2930L, T3255I, T3646A, G5063S, P5401L, A6319V		S26L			I82T			T120I, V82A		delD119/F120		R203M, D377Y, D63G, G215C
T95I	AY.4	ID21_2012	T19R, G142D, E156G, delF157/R158, L452R, T478K, D614G, P681R, D950N	P4715L, A1306S, P2046L, P2287S, V2930L, T3255I, T3646A, G5063S, P5401L, A6319V		S26L			I82T			T120I, V82A		delD119/F120		R203M, D377Y, D63G, G215C
T95I	AY.4	ID22_2012	T19R, G142D, E156G, delF157/R158, L452R, T478K, D614G, P681R, D950N	P4715L, A1306S, P2046L, P2287S, V2930L, T3255I, T3646A, G5063S, P5401L, A6319V		S26L			I82T			T120I, V82A		delD119/F120		R203M, D377Y, D63G, G215C
T95I	AY.4	ID23_2012	T19R, G142D, E156G, delF157/R158, L452R, T478K, D614G, P681R, D950N	P4715L, A1306S, P2046L, P2287S, V2930L, T3255I, T3646A, G5063S, P5401L, A6319V		S26L	A23V, R68I		I82T			T120I		delD119/F120		R203M, D377Y, D63G, G215C		A8V
T95I	AY.4	ID24_2012	T19R, G142D, E156G, delF157/R158, L452R, T478K, D614G, P681R, D950N	P4715L, A1306S, P2046L, P2287S, V2930L, T3255I, T3646A, G5063S, P5401L, A6319V		S26L			I82T			T120I, V82A		delD119/F120		R203M, D377Y, D63G, G215C
T95I	AY.4	ID25_2012	T19R, G142D, E156G, delF157/R158, L452R, T478K, D614G, P681R, D950N	P4715L, A1306S, P2046L, P2287S, V2930L, T3255I, T3646A, G5063S, P5401L, A6319V		S26L	A23V, R68I		I82T			T120I, V82A		delD119/F120		R203M, D377Y, D63G, G215C		A8V
T95I	AY.4	ID26_2012	T19R, G142D, E156G, delF157/R158, L452R, T478K, D614G, P681R, D950N	P4715L, A1306S, P2046L, P2287S, V2930L, T3255I, T3646A, G5063S, P5401L, A6319V		S26L			I82T			T120I, V82A		delD119/F120		R203M, D377Y, D63G, G215C
T95I	AY.42	ID28_2012	T19R, G142D, E156G, delF157/R158, L452R, T478K, D614G, P681R, D950N	P4715L, A1306S, P2046L, P2287S, V2930L, T3255I, T3646A, G5063S, P5401L, A6319V		S26L			I82T			T120I, V82A		delD119/F120		R203M, D377Y, D63G, G215C
T95I	AY.42	ID5_2012	T19R, G142D, E156G, delF157/R158, L452R, T478K, D614G, P681R, D950N	P4715L, A1306S, P2046L, P2287S, V2930L, T3255I, T3646A, G5063S, P5401L, A6319V		S26L			I82T			T120I, V82A		delD119/F120		R203M, D377Y, D63G, G215C
	AY.43	ID14_2012	T19R, G142D, E156G, delF157/R158, L452R, T478K, D614G, P681R, D950N	P4715L, A1306S, P2046L, P2287S, V2930L, T3255I, T3646A, G5063S, P5401L, A6319V	L5230I, Q6187L	S26L	T176I		I82T	K15N		T120I, V82A		delD119/F120		R203M, D377Y, D63G, G215C	Q9L
	AY.43	ID27_2012	T19R, G142D, E156G, delF157/R158, L452R, T478K, D614G, P681R, D950N	P4715L, A1306S, P2046L, P2287S, V2930L, T3255I, T3646A, G5063S, P5401L, A6319V	L5230I, Q6187L	S26L	T176I		I82T	K15N		T120I, V82A		delD119/F120		R203M, D377Y, D63G, G215C	Q9L
	AY.43	ID30_2012	T19R, G142D, E156G, delF157/R158, L452R, T478K, D614G, P681R, D950N	P4715L, A1306S, P2046L, P2287S, V2930L, T3255I, T3646A, G5063S, P5401L, A6319V	L5230I, Q6187L	S26L	T176I		I82T	K15N		T120I, V82A		delD119/F120		R203M, D377Y, D63G, G215C	Q9L
	AY.98.1	ID12	T19R, G142D, E156G, delF157/R158, L452R, T478K, D614G, P681R, D950N	P4715L, A1306S, P2046L, P2287S, V2930L, T3255I, T3646A, G5063S, P5401L, A6319V	E87D,E1724D,T1760I	S26L	V55F		I82T		R20M	T120I, V82A		delD119/F120	A65S	R203M, D377Y, D63G, G215C
	AY.98.1	ID1_0612	T19R, G142D, E156G, delF157/R158, L452R, T478K, D614G, P681R, D950N	P4715L, A1306S, P2046L, P2287S, V2930L, T3255I, T3646A, G5063S, P5401L, A6319V	E87D,E1724D	S26L			I82T		K42N	T120I, V82A		delD119/F120	A65S	R203M, D377Y, D63G, G215C	A308S
	AY.33	ID13	T19R, G142D, E156G, delF157/R158, L452R, T478K, D614G, P681R, D950N	P4715L, A1306S, P2046L, P2287S, V2930L, T3255I, T3646A, G5063S, P5401L, A6319V	E381D,Y921H,D1282Y	S26L	V97L		I82T			T120I, V82A		delD119/F120		R203M, D377Y, D63G, G215C
	AY.33	ID14	T19R, G142D, E156G, delF157/R158, L452R, T478K, D614G, P681R, D950N	P4715L, A1306S, P2046L, P2287S, V2930L, T3255I, T3646A, G5063S, P5401L, A6319V	E381D,Y921H,D1282Y	S26L	V97L		I82T			T120I, V82A		delD119/F120		R203M, D377Y, D63G, G215C
	AY.7.2	ID5	T19R, G142D, E156G, delF157/R158, L452R, T478K, D614G, P681R, D950N	P4715L, A1306S, P2046L, P2287S, V2930L, T3255I, T3646A, G5063S, P5401L, A6319V	P1213S,Q4151H,S7146I	S26L	G18V		I82T			T120I, V82A	C58F,A79D	delD119/F120		R203M, D377Y, D63G, G215C
	AY.7.2	ID8	T19R, G142D, E156G, delF157/R158, L452R, T478K, D614G, P681R, D950N	P4715L, A1306S, P2046L, P2287S, V2930L, T3255I, T3646A, G5063S, P5401L, A6319V	S443F,P213S,Q4151H	S26L	G18V		I82T			T120I, V82A	C58F,A79D	delD119/F120		R203M, D377Y, D63G, G215C
	AY.7.2	ID10	T19R, G142D, E156G, delF157/R158, L452R, T478K, D614G, P681R, D950N	P4715L, A1306S, P2046L, P2287S, V2930L, T3255I, T3646A, G5063S, P5401L, A6319V	A565V,Q4151H,S7046I	S26L	G18V		I82T			T120I, V82A		delD119/F120		R203M, D377Y, D63G, G215C	D103G
	AY.7.2	ID20	T19R, G142D, E156G, delF157/R158, L452R, T478K, D614G, P681R, D950N	P4715L, A1306S, P2046L, P2287S, V2930L, T3255I, T3646A, G5063S, P5401L, A6319V	A2192V,E5643D	S26L			I82T			T120I, V82A		delD119/F120		R203M, D377Y, D63G, G215C	S327L
	AY.7.2	ID21	T19R, G142D, E156G, delF157/R158, L452R, T478K, D614G, P681R, D950N	P4715L, A1306S, P2046L, P2287S, V2930L, T3255I, T3646A, G5063S, P5401L, A6319V	Q4151H,M5997I	S26L	G18V		I82T			T120I, V82A	C58F,A79D	delD119/F120	R52I	R203M, D377Y, D63G, G215C	S26C
	AY.7.2	ID25	T19R, G142D, E156G, delF157/R158, L452R, T478K, D614G, P681R, D950N	P4715L, A1306S, P2046L, P2287S, V2930L, T3255I, T3646A, G5063S, P5401L, A6319V	S3309F,L5230I	S26L			I82T			T120I, V82A		delD119/F120		R203M, D377Y, D63G, G215C	Q9L
	Delta (B.1.617.2)	ID3	T19R, G142D, E156G, delF157/R158, L452R, T478K, D614G, P681R, D950N	P4715L, A1306S, P2046L, P2287S, V2930L, T3255I, T3646A, G5063S, P5401L, A6319V	L631F,I1215T,L5230I	S26L			I82T			T120I, V82A		delD119/F120		R203M, D377Y, D63G, G215C	Q9L
	AY.7.2	ID9	T19R, G142D, E156G, delF157/R158, L452R, T478K, D614G, P681R, D950N	P4715L, A1306S, P2046L, P2287S, V2930L, T3255I, T3646A, G5063S, P5401L, A6319V	Q4151H,S7046I	S26L	G18V		I82T			T120I, V82A		delD119/F120		R203M, D377Y, D63G, G215C
	AY.43	ID15	T19R, G142D, E156G, delF157/R158, L452R, T478K, D614G, P681R, D950N	P4715L, A1306S, P2046L, P2287S, V2930L, T3255I, T3646A, G5063S, P5401L, A6319V	L5230I	S26L			I82T			T120I, V82A		delD119/F120		R203M, D377Y, D63G, G215C	Q9L
	AY.43	ID2_0612	T19R, G142D, E156G, delF157/R158, L452R, T478K, D614G, P681R, D950N	P4715L, A1306S, P2046L, P2287S, V2930L, T3255I, T3646A, G5063S, P5401L, A6319V		S26L			I82T			T120I, V82A		delD119/F120		R203M, D377Y, D63G, G215C	Q9L
	AY.122	ID4_0612	T19R, G142D, E156G, delF157/R158, L452R, T478K, D614G, P681R, D950N	P4715L, A1306S, P2046L, P2287S, V2930L, T3255I, T3646A, G5063S, P5401L, A6319V		S26L			I82T			T120I, V82A		delD119/F120		R203M, D377Y, D63G, G215C
	AY.43	ID9_0612	T19R, G142D, E156G, delF157/R158, L452R, T478K, D614G, P681R, D950N	P4715L, A1306S, P2046L, P2287S, V2930L, T3255I, T3646A, G5063S, P5401L, A6319V		S26L			I82T			T120I, V82A		delD119/F120		R203M, D377Y, D63G, G215C
	AY.122	ID11_0612	T19R, G142D, E156G, delF157/R158, L452R, T478K, D614G, P681R, D950N	P4715L, A1306S, P2046L, P2287S, V2930L, T3255I, T3646A, G5063S, P5401L, A6319V		S26L			I82T			T120I, V82A		delD119/F120		R203M, D377Y, D63G, G215C
	AY.46	ID12_0612	T19R, G142D, E156G, delF157/R158, L452R, T478K, D614G, P681R, D950N	P4715L, A1306S, P2046L, P2287S, V2930L, T3255I, T3646A, G5063S, P5401L, A6319V		S26L			I82T			T120I, V82A		delD119/F120		R203M, D377Y, D63G, G215C
	AY.46	ID13_0612	T19R, G142D, E156G, delF157/R158, L452R, T478K, D614G, P681R, D950N	P4715L, A1306S, P2046L, P2287S, V2930L, T3255I, T3646A, G5063S, P5401L, A6319V		S26L			I82T			T120I, V82A		delD119/F120		R203M, D377Y, D63G, G215C
	AY.23	ID17_0612	T19R, G142D, E156G, delF157/R158, L452R, T478K, D614G, P681R, D950N	P4715L, A1306S, P2046L, P2287S, V2930L, T3255I, T3646A, G5063S, P5401L, A6319V		S26L			I82T			T120I, V82A		delD119/F120		R203M, D377Y, D63G, G215C
	AY.43	ID18_0612	T19R, G142D, E156G, delF157/R158, L452R, T478K, D614G, P681R, D950N	P4715L, A1306S, P2046L, P2287S, V2930L, T3255I, T3646A, G5063S, P5401L, A6319V		S26L			I82T			T120I, V82A		delD119/F120		R203M, D377Y, D63G, G215C
	AY.46	ID19_0612	T19R, G142D, E156G, delF157/R158, L452R, T478K, D614G, P681R, D950N	P4715L, A1306S, P2046L, P2287S, V2930L, T3255I, T3646A, G5063S, P5401L, A6319V		S26L			I82T			T120I, V82A		delD119/F120

## Sheet: Omicron
LINEAGE	ID_SEQ	Common S mutations	Subgenotype S mutations	ORF1ab LINEAGE specific	ORF1ab	ORF3A LINEAGE specific	ORF3a	E	M LINEAGE specific	M	ORF6	ORF7a LINEAGE specific	ORF7a	ORF8 LINEAGE specific	ORF8	N SUBGENOTYPE speific	N	ORF10
Omicron(B.1.1.529 (BA.1))	ID1_030122	A67V, delH69/V70, delG142/Y145insI, delN211/L212insI, R214/215insEPE, G339D, S371L, S373P, S375F, K417N, N440K, G446S, S477N,T478K, E484A, Q493R, T547K, D614G, H655Y, N679K, P681H,, N764K, D796Y, N856K, Q954H, N969K, L981F		K856R, S2083I, delS2084/L2084, A2710T, T3255I, P3395H,delL3674/G3676, I3758V,P4715L, I5967V	L5141M	x		T9I	D3G, Q19E, A63T								P13L, delD31/S33, R203K, G204R
Omicron(B.1.1.529 (BA.1))	ID3_030122	A67V, delH69/V70, delG142/Y145insI, delN211/L212insI, R214/215insEPE, G339D, S371L, S373P, S375F, K417N, N440K, G446S, S477N,T478K, E484A, Q493R, T547K, D614G, H655Y, N679K, P681H,, N764K, D796Y, N856K, Q954H, N969K, L981F	I1081V	K856R, S2083I, delS2084/L2084, A2710T, T3255I, P3395H,delL3674/G3676, I3758V,P4715L, I5967V		x	L106F	T9I	D3G, Q19E, A63T								P13L, delD31/S33, R203K, G204R
Omicron(B.1.1.529 (BA.1))	ID4_030122	A67V, delH69/V70, delG142/Y145insI, delN211/L212insI, R214/215insEPE, G339D, S371L, S373P, S375F, K417N, N440K, G446S, S477N,T478K, E484A, Q493R, T547K, D614G, H655Y, N679K, P681H,, N764K, D796Y, N856K, Q954H, N969K, L981F		K856R, S2083I, delS2084/L2084, A2710T, T3255I, P3395H,delL3674/G3676, I3758V,P4715L, I5967V	P1803S, V1887I,	x		T9I	D3G, Q19E, A63T								P13L, delD31/S33, R203K, G204R
Omicron(B.1.1.529 (BA.1))	ID5_030122	A67V, delH69/V70, delG142/Y145insI, delN211/L212insI, R214/215insEPE, G339D, S371L, S373P, S375F, K417N, N440K, G446S, S477N,T478K, E484A, Q493R, T547K, D614G, H655Y, N679K, P681H,, N764K, D796Y, N856K, Q954H, N969K, L981F	R346K	K856R, S2083I, delS2084/L2084, A2710T, T3255I, P3395H,delL3674/G3676, I3758V,P4715L, I5967V				T9I	D3G, Q19E, A63T, S176K								P13L, delD31/S33, R203K, G204R
Omicron(B.1.1.529 (BA.1))	ID6_030122	A67V, delH69/V70, delG142/Y145insI, delN211/L212insI, R214/215insEPE, G339D, S371L, S373P, S375F, K417N, N440K, G446S, S477N,T478K, E484A, Q493R, T547K, D614G, H655Y, N679K, P681H,, N764K, D796Y, N856K, Q954H, N969K, L981F	R346K	K856R, S2083I, delS2084/L2084, A2710T, T3255I, P3395H,delL3674/G3676, I3758V,P4715L, I5967V				T9I	D3G, Q19E, A63T								P13L, delD31/S33, R203K, G204R
Omicron(B.1.1.529 (BA.1))	ID7_030122	A67V, delH69/V70, delG142/Y145insI, delN211/L212insI, R214/215insEPE, G339D, S371L, S373P, S375F, K417N, N440K, G446S, S477N,T478K, E484A, Q493R, T547K, D614G, H655Y, N679K, P681H,, N764K, D796Y, N856K, Q954H, N969K, L981F		K856R, S2083I, delS2084/L2084, A2710T, T3255I, P3395H,delL3674/G3676, I3758V,P4715L, I5967V				T9I	D3G, Q19E, A63T								P13L, delD31/S33, R203K, G204R
Omicron(B.1.1.529 (BA.1))	ID8_030122	A67V, delH69/V70, delG142/Y145insI, delN211/L212insI, R214/215insEPE, G339D, S371L, S373P, S375F, K417N, N440K, G446S, S477N,T478K, E484A, Q493R, T547K, D614G, H655Y, N679K, P681H,, N764K, D796Y, N856K, Q954H, N969K, L981F		K856R, S2083I, delS2084/L2084, A2710T, T3255I, P3395H,delL3674/G3676, I3758V,P4715L, I5967V	P1803S,V1887I,N6827H			T9I	D3G, Q19E, A63T								P13L, delD31/S33, R203K, G204R
Omicron(B.1.1.529 (BA.1))	ID10_030122	A67V, delH69/V70, delG142/Y145insI, delN211/L212insI, R214/215insEPE, G339D, S371L, S373P, S375F, K417N, N440K, G446S, S477N,T478K, E484A, Q493R, T547K, D614G, H655Y, N679K, P681H,, N764K, D796Y, N856K, Q954H, N969K, L981F	A701V	K856R, S2083I, delS2084/L2084, A2710T, T3255I, P3395H,delL3674/G3676, I3758V,P4715L, I5967V	V1887I,	x		T9I	D3G, Q19E, A63T								P13L, delD31/S33, R203K, G204R
Omicron(B.1.1.529 (BA.1))	ID11_030122	A67V, delH69/V70, delG142/Y145insI, delN211/L212insI, R214/215insEPE, G339D, S371L, S373P, S375F, K417N, N440K, G446S, S477N,T478K, E484A, Q493R, T547K, D614G, H655Y, N679K, P681H,, N764K, D796Y, N856K, Q954H, N969K, L981F	R346K	K856R, S2083I, delS2084/L2084, A2710T, T3255I, P3395H,delL3674/G3676, I3758V,P4715L, I5967V	G697R			T9I	D3G, Q19E, A63T								P13L, delD31/S33, R203K, G204R
Omicron(B.1.1.529 (BA.1))	ID12_030122	A67V, delH69/V70, delG142/Y145insI, delN211/L212insI, R214/215insEPE, G339D, S371L, S373P, S375F, K417N, N440K, G446S, S477N,T478K, E484A, Q493R, T547K, D614G, H655Y, N679K, P681H,, N764K, D796Y, N856K, Q954H, N969K, L981F	R346K, G496S	K856R, S2083I, delS2084/L2084, A2710T, T3255I, P3395H,delL3674/G3676, I3758V,P4715L, I5967V	G697R	x		T9I	D3G, Q19E, A63T								P13L, delD31/S33, R203K, G204R
Omicron(B.1.1.529 (BA.1))	ID14_030122	A67V, delH69/V70, delG142/Y145insI, delN211/L212insI, R214/215insEPE, G339D, S371L, S373P, S375F, K417N, N440K, G446S, S477N,T478K, E484A, Q493R, T547K, D614G, H655Y, N679K, P681H,, N764K, D796Y, N856K, Q954H, N969K, L981F	A701V	K856R, S2083I, delS2084/L2084, A2710T, T3255I, P3395H,delL3674/G3676, I3758V,P4715L, I5967V	V1887I,	x		T9I	D3G, Q19E, A63T								P13L, delD31/S33, R203K, G204R
Omicron(B.1.1.529 (BA.1))	ID16_030122	A67V, delH69/V70, delG142/Y145insI, delN211/L212insI, R214/215insEPE, G339D, S371L, S373P, S375F, K417N, N440K, G446S, S477N,T478K, E484A, Q493R, T547K, D614G, H655Y, N679K, P681H,, N764K, D796Y, N856K, Q954H, N969K, L981F	A701V	K856R, S2083I, delS2084/L2084, A2710T, T3255I, P3395H,delL3674/G3676, I3758V,P4715L, I5967V	V1887I,	x		T9I	D3G, Q19E, A63T								P13L, delD31/S33, R203K, G204R
Omicron(B.1.1.529 (BA.1))	ID9_2012	A67V, delH69/V70, delG142/Y145insI, delN211/L212insI, R214/215insEPE, G339D, S371L, S373P, S375F, K417N, N440K, G446S, S477N,T478K, E484A, Q493R, T547K, D614G, H655Y, N679K, P681H,, N764K, D796Y, N856K, Q954H, N969K, L981F		K856R, S2083I, delS2084/L2084, A2710T, T3255I, P3395H,delL3674/G3676, I3758V,P4715L, I5967V	V1887I, T4129I			T9I	D3G, Q19E, A63T								P13L, delD31/S33, R203K, G204R
Omicron(B.1.1.529 (BA.1))	ID1_170122	A67V, delH69/V70, delG142/Y145insI, delN211/L212insI, R214/215insEPE, G339D, S371L, S373P, S375F, K417N, N440K, G446S, S477N,T478K, E484A, Q493R, T547K, D614G, H655Y, N679K, P681H,, N764K, D796Y, N856K, Q954H, N969K, L981F		K856R, S2083I, delS2084/L2084, A2710T, T3255I, P3395H,delL3674/G3676, I3758V,P4715L, I5967V			D155Y	T9I	D3G, Q19E, A63T								P13L, delD31/S33, R203K, G204R
Omicron(B.1.1.529 (BA.1))	ID2_170122	A67V, delH69/V70, delG142/Y145insI, delN211/L212insI, R214/215insEPE, G339D, S371L, S373P, S375F, K417N, N440K, G446S, S477N,T478K, E484A, Q493R, T547K, D614G, H655Y, N679K, P681H,, N764K, D796Y, N856K, Q954H, N969K, L981F		K856R, S2083I, delS2084/L2084, A2710T, T3255I, P3395H,delL3674/G3676, I3758V,P4715L, I5967V	T1882I		D155Y	T9I	D3G, Q19E, A63T								P13L, delD31/S33, R203K, G204R
Omicron(B.1.1.529 (BA.1))	ID3_170122	A67V, delH69/V70, delG142/Y145insI, delN211/L212insI, R214/215insEPE, G339D, S371L, S373P, S375F, K417N, N440K, G446S, S477N,T478K, E484A, Q493R, T547K, D614G, H655Y, N679K, P681H,, N764K, D796Y, N856K, Q954H, N969K, L981F		K856R, S2083I, delS2084/L2084, A2710T, T3255I, P3395H,delL3674/G3676, I3758V,P4715L, I5967V	T1882I		D155Y	T9I	D3G, Q19E, A63T								P13L, delD31/S33, R203K, G204R
Omicron(B.1.1.529 (BA.1))	ID4_170122	A67V, delH69/V70, delG142/Y145insI, delN211/L212insI, R214/215insEPE, G339D, S371L, S373P, S375F, K417N, N440K, G446S, S477N,T478K, E484A, Q493R, T547K, D614G, H655Y, N679K, P681H,, N764K, D796Y, N856K, Q954H, N969K, L981F		K856R, S2083I, delS2084/L2084, A2710T, T3255I, P3395H,delL3674/G3676, I3758V,P4715L, I5967V			D155Y	T9I	D3G, Q19E, A63T								P13L, delD31/S33, R203K, G204R
Omicron(B.1.1.529 (BA.1))	ID5_170122	A67V, delH69/V70, delG142/Y145insI, delN211/L212insI, R214/215insEPE, G339D, S371L, S373P, S375F, K417N, N440K, G446S, S477N,T478K, E484A, Q493R, T547K, D614G, H655Y, N679K, P681H,, N764K, D796Y, N856K, Q954H, N969K, L981F		K856R, S2083I, delS2084/L2084, A2710T, T3255I, P3395H,delL3674/G3676, I3758V,P4715L, I5967V	V1887I., N2736S,			T9I	D3G, Q19E, A63T								P13L, delD31/S33, R203K, G204R
Omicron(B.1.1.529 (BA.1))	ID6_170122	A67V, delH69/V70, delG142/Y145insI, delN211/L212insI, R214/215insEPE, G339D, S371L, S373P, S375F, K417N, N440K, G446S, S477N,T478K, E484A, Q493R, T547K, D614G, H655Y, N679K, P681H,, N764K, D796Y, N856K, Q954H, N969K, L981F		K856R, S2083I, delS2084/L2084, A2710T, T3255I, P3395H,delL3674/G3676, I3758V,P4715L, I5967V	P971L, G4178C			T9I	D3G, Q19E, A63T								P13L, delD31/S33, R203K, G204R
Omicron(B.1.1.529 (BA.1))	ID7_170122	A67V, delH69/V70, delG142/Y145insI, delN211/L212insI, R214/215insEPE, G339D, S371L, S373P, S375F, K417N, N440K, G446S, S477N,T478K, E484A, Q493R, T547K, D614G, H655Y, N679K, P681H,, N764K, D796Y, N856K, Q954H, N969K, L981F		K856R, S2083I, delS2084/L2084, A2710T, T3255I, P3395H,delL3674/G3676, I3758V,P4715L, I5967V				T9I	D3G, Q19E, A63T								P13L, delD31/S33, R203K, G204R
Omicron(B.1.1.529 (BA.1))	ID8_170122	A67V, delH69/V70, delG142/Y145insI, delN211/L212insI, R214/215insEPE, G339D, S371L, S373P, S375F, K417N, N440K, G446S, S477N,T478K, E484A, Q493R, T547K, D614G, H655Y, N679K, P681H,, N764K, D796Y, N856K, Q954H, N969K, L981F		K856R, S2083I, delS2084/L2084, A2710T, T3255I, P3395H,delL3674/G3676, I3758V,P4715L, I5967V	G4436S, V6807A,			T9I	D3G, Q19E, A63T								P13L, delD31/S33, R203K, G204R
Omicron(B.1.1.529 (BA.1))	ID9_170122	A67V, delH69/V70, delG142/Y145insI, delN211/L212insI, R214/215insEPE, G339D, S371L, S373P, S375F, K417N, N440K, G446S, S477N,T478K, E484A, Q493R, T547K, D614G, H655Y, N679K, P681H,, N764K, D796Y, N856K, Q954H, N969K, L981F	A701V	K856R, S2083I, delS2084/L2084, A2710T, T3255I, P3395H,delL3674/G3676, I3758V,P4715L, I5967V	V1887I, A540T	x		T9I	D3G, Q19E, A63T								P13L, delD31/S33, R203K, G204R
Omicron(B.1.1.529 (BA.1))	ID10_170122	A67V, delH69/V70, delG142/Y145insI, delN211/L212insI, R214/215insEPE, G339D, S371L, S373P, S375F, K417N, N440K, G446S, S477N,T478K, E484A, Q493R, T547K, D614G, H655Y, N679K, P681H,, N764K, D796Y, N856K, Q954H, N969K, L981F	A701V	K856R, S2083I, delS2084/L2084, A2710T, T3255I, P3395H,delL3674/G3676, I3758V,P4715L, I5967V	K2017R, L5141M			T9I	D3G, Q19E, A63T								P13L, delD31/S33, R203K, G204R
Omicron(B.1.1.529 (BA.1))	ID11_170122	A67V, delH69/V70, delG142/Y145insI, delN211/L212insI, R214/215insEPE, G339D, S371L, S373P, S375F, K417N, N440K, G446S, S477N,T478K, E484A, Q493R, T547K, D614G, H655Y, N679K, P681H,, N764K, D796Y, N856K, Q954H, N969K, L981F	A701V	K856R, S2083I, delS2084/L2084, A2710T, T3255I, P3395H,delL3674/G3676, I3758V,P4715L, I5967V	V1887I.delM85	x		T9I	D3G, Q19E, A63T								P13L, delD31/S33, R203K, G204R
Omicron(B.1.1.529 (BA.1))	ID12_170122	A67V, delH69/V70, delG142/Y145insI, delN211/L212insI, R214/215insEPE, G339D, S371L, S373P, S375F, K417N, N440K, G446S, S477N,T478K, E484A, Q493R, T547K, D614G, H655Y, N679K, P681H,, N764K, D796Y, N856K, Q954H, N969K, L981F		K856R, S2083I, delS2084/L2084, A2710T, T3255I, P3395H,delL3674/G3676, I3758V,P4715L, I5967V	V1887I, P1803S	x		T9I	D3G, Q19E, A63T								P13L, delD31/S33, R203K, G204R
Omicron(B.1.1.529 (BA.1))	ID13_170122	A67V, delH69/V70, delG142/Y145insI, delN211/L212insI, R214/215insEPE, G339D, S371L, S373P, S375F, K417N, N440K, G446S, S477N,T478K, E484A, Q493R, T547K, D614G, H655Y, N679K, P681H,, N764K, D796Y, N856K, Q954H, N969K, L981F	A701V	K856R, S2083I, delS2084/L2084, A2710T, T3255I, P3395H,delL3674/G3676, I3758V,P4715L, I5967V	V1887I		L85S	T9I	D3G, Q19E, A63T								P13L, delD31/S33, R203K, G204R
Omicron(B.1.1.529 (BA.1))	ID14_170122	A67V, delH69/V70, delG142/Y145insI, delN211/L212insI, R214/215insEPE, G339D, S371L, S373P, S375F, K417N, N440K, G446S, S477N,T478K, E484A, Q493R, T547K, D614G, H655Y, N679K, P681H,, N764K, D796Y, N856K, Q954H, N969K, L981F	A701V	K856R, S2083I, delS2084/L2084, A2710T, T3255I, P3395H,delL3674/G3676, I3758V,P4715L, I5967V	V1887I	x		T9I	D3G, Q19E, A63T								P13L, delD31/S33, R203K, G204R
Omicron(B.1.1.529 (BA.1))	ID15_170122	A67V, delH69/V70, delG142/Y145insI, delN211/L212insI, R214/215insEPE, G339D, S371L, S373P, S375F, K417N, N440K, G446S, S477N,T478K, E484A, Q493R, T547K, D614G, H655Y, N679K, P681H,, N764K, D796Y, N856K, Q954H, N969K, L981F		K856R, S2083I, delS2084/L2084, A2710T, T3255I, P3395H,delL3674/G3676, I3758V,P4715L, I5967V	G697R			T9I	D3G, Q19E, A63T								P13L, delD31/S33, R203K, G204R
Omicron(B.1.1.529 (BA.1))	ID16_170122	A67V, delH69/V70, delG142/Y145insI, delN211/L212insI, R214/215insEPE, G339D, S371L, S373P, S375F, K417N, N440K, G446S, S477N,T478K, E484A, Q493R, T547K, D614G, H655Y, N679K, P681H,, N764K, D796Y, N856K, Q954H, N969K, L981F		K856R, S2083I, delS2084/L2084, A2710T, T3255I, P3395H,delL3674/G3676, I3758V,P4715L, I5967V				T9I	D3G, Q19E, A63T								P13L, delD31/S33, R203K, G204R
