# Supplementary material for: Dynamics of Viral Infection and Evolution of SARS-CoV-2 Variants in the Calabria Area of Southern Italy
Source: Front Microbiol. 2022 Jul 28;13:934993. doi: 10.3389/fmicb.2022.934993 (PMC9366435; doi:10.3389/fmicb.2022.934993)
Supplement: Supplementary file 7 [file Table_7.XLSX]

## Sheet: Positive_to_Negative
sliding_window	WT_n	Mutant_n	HGVS_C	HGVS_P	Mutation	WT	Mutant	HLA	nM_WT	nM_MUT	Rank_WT	Rank_MUT	IEDB_WT_score	IEDB_MUT_score	Cluster	Binder_WT	Binder_MUT	Delta
187-222	ACTTGGTTCCATGCTATACATGTCTCTGGGACCAAT	ACTTGGTTCCATtCTA------TCTCTGGGACCAAT	c.199G>T	p.Ala67Ser	A67S	TWFHAIHVSGTN	TWFHSISGTN	HLA-A0101	32735.2	33397.8	50	55	0.32323	-0.12608	Alpha_A67S			-0.44931
187-222	ACTTGGTTCCATGCTATACATGTCTCTGGGACCAAT	ACTTGGTTCCATtCTA------TCTCTGGGACCAAT	c.199G>T	p.Ala67Ser	A67S	TWFHAIHVSGTN	TWFHSISGTN	HLA-A0201	34380	38139.4	60	75	0.36123	-0.08808	Alpha_A67S			-0.44931
187-222	ACTTGGTTCCATGCTATACATGTCTCTGGGACCAAT	ACTTGGTTCCATtCTA------TCTCTGGGACCAAT	c.199G>T	p.Ala67Ser	A67S	TWFHAIHVSGTN	TWFHSISGTN	HLA-A3001	36804	25215.1	85	44	0.32323	-0.12608	Alpha_A67S			-0.44931
187-222	ACTTGGTTCCATGCTATACATGTCTCTGGGACCAAT	ACTTGGTTCCATtCTA------TCTCTGGGACCAAT	c.199G>T	p.Ala67Ser	A67S	TWFHAIHVSGTN	TWFHSISGTN	HLA-B1801	30423.1	34566.1	34	55	0.36123	-0.08808	Alpha_A67S			-0.44931
187-222	ACTTGGTTCCATGCTATACATGTCTCTGGGACCAAT	ACTTGGTTCCATtCTA------TCTCTGGGACCAAT	c.199G>T	p.Ala67Ser	A67S	TWFHAIHVSGTN	TWFHSISGTN	HLA-B4403	44108.1	40325.3	55	35	0.32323	-0.12608	Alpha_A67S			-0.44931
457-492	ATGGAAAGTGAGTTCAGAGTTTATTCTAGTGCGAAT	ATGGAAAGTG------GAGTTTATTCTAGTGCGAAT	c.467_472delAGTTCA	p.Glu156_Arg158delinsGly	E156_Arg158delinsGly	MESEFRVYSSAN	MESGVYSSAN	HLA-A0101	24945.7	31082.5	19	41	0.18499	-0.22465	Delta_A222V,Delta_G181V,Delta_T95I			-0.40964
457-492	ATGGAAAGTGAGTTCAGAGTTTATTCTAGTGCGAAT	ATGGAAAGTG------GAGTTTATTCTAGTGCGAAT	c.467_472delAGTTCA	p.Glu156_Arg158delinsGly	E156_Arg158delinsGly	MESEFRVYSSAN	MESGVYSSAN	HLA-A0201	34987.9	36013.8	65	70	0.13129	-0.27835	Delta_A222V,Delta_G181V,Delta_T95I			-0.40964
457-492	ATGGAAAGTGAGTTCAGAGTTTATTCTAGTGCGAAT	ATGGAAAGTG------GAGTTTATTCTAGTGCGAAT	c.467_472delAGTTCA	p.Glu156_Arg158delinsGly	E156_Arg158delinsGly	MESEFRVYSSAN	MESGVYSSAN	HLA-A3001	32551.9	29277.6	70	60	0.18499	-0.22465	Delta_A222V,Delta_G181V,Delta_T95I			-0.40964
457-492	ATGGAAAGTGAGTTCAGAGTTTATTCTAGTGCGAAT	ATGGAAAGTG------GAGTTTATTCTAGTGCGAAT	c.467_472delAGTTCA	p.Glu156_Arg158delinsGly	E156_Arg158delinsGly	MESEFRVYSSAN	MESGVYSSAN	HLA-B1801	3765.5	8316.9	2.5	4.5	0.13129	-0.27835	Delta_A222V,Delta_G181V,Delta_T95I			-0.40964
457-492	ATGGAAAGTGAGTTCAGAGTTTATTCTAGTGCGAAT	ATGGAAAGTG------GAGTTTATTCTAGTGCGAAT	c.467_472delAGTTCA	p.Glu156_Arg158delinsGly	E156_Arg158delinsGly	MESEFRVYSSAN	MESGVYSSAN	HLA-B4403	5080.2	1590.1	3	1.4	0.18499	-0.22465	Delta_A222V,Delta_G181V,Delta_T95I		weak	-0.40964
460-495	GAAAGTGAGTTCAGAGTTTATTCTAGTGCGAATAAT	GAAAGTG------GAGTTTATTCTAGTGCGAATAAT	c.467_472delAGTTCA	p.Glu156_Arg158delinsGly	E156_Arg158delinsGly	ESEFRVYSSANN	ESGVYSSANN	HLA-A0201	39555.7	44326.7	80	99	0.10544	-0.23487	Delta_A222V,Delta_G181V,Delta_T95I			-0.34031
460-495	GAAAGTGAGTTCAGAGTTTATTCTAGTGCGAATAAT	GAAAGTG------GAGTTTATTCTAGTGCGAATAAT	c.467_472delAGTTCA	p.Glu156_Arg158delinsGly	E156_Arg158delinsGly	ESEFRVYSSANN	ESGVYSSANN	HLA-B1801	22884.2	43841.6	17	99	0.10544	-0.23487	Delta_A222V,Delta_G181V,Delta_T95I			-0.34031
457-492	ATGGAAAGTGAGTTCAGAGTTTATTCTAGTGCGAAT	ATGGAAAGTG------GAGTTTATTCTAGTGCGAAT	c.467_472delAGTTCA	p.Glu156_Arg158delinsGly	E156_Arg158delinsGly	MESEFRVYSSAN	MESGVYSSAN	HLA-B0801	28476.2	25121.2	44	35	0.01729	-0.31855	Delta_A222V,Delta_G181V,Delta_T95I			-0.33584
460-495	GAAAGTGAGTTCAGAGTTTATTCTAGTGCGAATAAT	GAAAGTG------GAGTTTATTCTAGTGCGAATAAT	c.467_472delAGTTCA	p.Glu156_Arg158delinsGly	E156_Arg158delinsGly	ESEFRVYSSANN	ESGVYSSANN	HLA-A0101	27628.9	34207.8	27	60	0.07294	-0.24587	Delta_A222V,Delta_G181V,Delta_T95I			-0.31881
460-495	GAAAGTGAGTTCAGAGTTTATTCTAGTGCGAATAAT	GAAAGTG------GAGTTTATTCTAGTGCGAATAAT	c.467_472delAGTTCA	p.Glu156_Arg158delinsGly	E156_Arg158delinsGly	ESEFRVYSSANN	ESGVYSSANN	HLA-A3001	34917.9	35795.5	75	80	0.07294	-0.24587	Delta_A222V,Delta_G181V,Delta_T95I			-0.31881
460-495	GAAAGTGAGTTCAGAGTTTATTCTAGTGCGAATAAT	GAAAGTG------GAGTTTATTCTAGTGCGAATAAT	c.467_472delAGTTCA	p.Glu156_Arg158delinsGly	E156_Arg158delinsGly	ESEFRVYSSANN	ESGVYSSANN	HLA-B4403	5657.9	43361.4	3.5	49	0.07294	-0.24587	Delta_A222V,Delta_G181V,Delta_T95I			-0.31881
1441-1476	AATGGTGTTGAAGGTTTTAATTGTTACTTTCCTTTA	AATGGTGTTaAAGGTTTTAATTGTTACTTTCCTTTA	c.1450G>A	p.Glu484Lys	E484K	NGVEGFNCYFPL	NGVKGFNCYFPL	HLA-A0101	24665.5	27292.5	18	26	0.28127	-0.03648	Gamma_P681H			-0.31775
1441-1476	AATGGTGTTGAAGGTTTTAATTGTTACTTTCCTTTA	AATGGTGTTaAAGGTTTTAATTGTTACTTTCCTTTA	c.1450G>A	p.Glu484Lys	E484K	NGVEGFNCYFPL	NGVKGFNCYFPL	HLA-A3001	28072.4	17135.2	55	26	0.28127	-0.03648	Gamma_P681H			-0.31775
1441-1476	AATGGTGTTGAAGGTTTTAATTGTTACTTTCCTTTA	AATGGTGTTaAAGGTTTTAATTGTTACTTTCCTTTA	c.1450G>A	p.Glu484Lys	E484K	NGVEGFNCYFPL	NGVKGFNCYFPL	HLA-B0801	12638.4	10057	13	10	0.26167	-0.05608	Gamma_P681H			-0.31775
1441-1476	AATGGTGTTGAAGGTTTTAATTGTTACTTTCCTTTA	AATGGTGTTaAAGGTTTTAATTGTTACTTTCCTTTA	c.1450G>A	p.Glu484Lys	E484K	NGVEGFNCYFPL	NGVKGFNCYFPL	HLA-B4403	4589.8	36637.6	3	26	0.28127	-0.03648	Gamma_P681H			-0.31775
1441-1476	AATGGTGTTGAAGGTTTTAATTGTTACTTTCCTTTA	AATGGTGTTaAAGGTTTTAATTGTTACTTTCCTTTA	c.1450G>A	p.Glu484Lys	E484K	NGVEGFNCYFPL	NGVKGFNCYFPL	HLA-A0201	1740.5	1740.5	5.5	5.5	0.29467	-0.02308	Gamma_P681H			-0.31775
1441-1476	AATGGTGTTGAAGGTTTTAATTGTTACTTTCCTTTA	AATGGTGTTaAAGGTTTTAATTGTTACTTTCCTTTA	c.1450G>A	p.Glu484Lys	E484K	NGVEGFNCYFPL	NGVKGFNCYFPL	HLA-B1801	2372.4	31010.3	1.8	36	0.29467	-0.02308	Gamma_P681H	weak		-0.31775
1429-1464	AGCACACCTTGTAATGGTGTTGAAGGTTTTAATTGT	AGCACACCTTGTAATGGTGTTaAAGGTTTTAATTGT	c.1450G>A	p.Glu484Lys	E484K	STPCNGVEGFNC	STPCNGVKGFNC	HLA-A0101	32861.1	36497.1	50	75	0.20517	-0.10233	Gamma_P681H			-0.3075
1429-1464	AGCACACCTTGTAATGGTGTTGAAGGTTTTAATTGT	AGCACACCTTGTAATGGTGTTaAAGGTTTTAATTGT	c.1450G>A	p.Glu484Lys	E484K	STPCNGVEGFNC	STPCNGVKGFNC	HLA-A0201	35482.8	36456.8	65	70	0.20157	-0.10593	Gamma_P681H			-0.3075
1429-1464	AGCACACCTTGTAATGGTGTTGAAGGTTTTAATTGT	AGCACACCTTGTAATGGTGTTaAAGGTTTTAATTGT	c.1450G>A	p.Glu484Lys	E484K	STPCNGVEGFNC	STPCNGVKGFNC	HLA-A3001	38091.1	36647.1	90	85	0.20517	-0.10233	Gamma_P681H			-0.3075
1429-1464	AGCACACCTTGTAATGGTGTTGAAGGTTTTAATTGT	AGCACACCTTGTAATGGTGTTaAAGGTTTTAATTGT	c.1450G>A	p.Glu484Lys	E484K	STPCNGVEGFNC	STPCNGVKGFNC	HLA-B0801	40607.3	36378.8	95	75	0.20787	-0.09963	Gamma_P681H			-0.3075
1429-1464	AGCACACCTTGTAATGGTGTTGAAGGTTTTAATTGT	AGCACACCTTGTAATGGTGTTaAAGGTTTTAATTGT	c.1450G>A	p.Glu484Lys	E484K	STPCNGVEGFNC	STPCNGVKGFNC	HLA-B1801	39922.9	40430.2	85	85	0.20157	-0.10593	Gamma_P681H			-0.3075
1429-1464	AGCACACCTTGTAATGGTGTTGAAGGTTTTAATTGT	AGCACACCTTGTAATGGTGTTaAAGGTTTTAATTGT	c.1450G>A	p.Glu484Lys	E484K	STPCNGVEGFNC	STPCNGVKGFNC	HLA-B4403	44816.7	43650.4	60	55	0.20517	-0.10233	Gamma_P681H			-0.3075
1432-1467	ACACCTTGTAATGGTGTTGAAGGTTTTAATTGTTAC	ACACCTTGTAATGGTGTTaAAGGTTTTAATTGTTAC	c.1450G>A	p.Glu484Lys	E484K	TPCNGVEGFNCY	TPCNGVKGFNCY	HLA-A0101	23124.1	24019.7	15	17	0.16023	-0.14727	Gamma_P681H			-0.3075
1432-1467	ACACCTTGTAATGGTGTTGAAGGTTTTAATTGTTAC	ACACCTTGTAATGGTGTTaAAGGTTTTAATTGTTAC	c.1450G>A	p.Glu484Lys	E484K	TPCNGVEGFNCY	TPCNGVKGFNCY	HLA-A0201	36122.3	36484.5	70	70	0.14273	-0.16477	Gamma_P681H			-0.3075
1432-1467	ACACCTTGTAATGGTGTTGAAGGTTTTAATTGTTAC	ACACCTTGTAATGGTGTTaAAGGTTTTAATTGTTAC	c.1450G>A	p.Glu484Lys	E484K	TPCNGVEGFNCY	TPCNGVKGFNCY	HLA-A3001	40106.5	39121.6	95	90	0.16023	-0.14727	Gamma_P681H			-0.3075
1432-1467	ACACCTTGTAATGGTGTTGAAGGTTTTAATTGTTAC	ACACCTTGTAATGGTGTTaAAGGTTTTAATTGTTAC	c.1450G>A	p.Glu484Lys	E484K	TPCNGVEGFNCY	TPCNGVKGFNCY	HLA-B0801	32362.2	26820.3	60	40	0.10973	-0.19777	Gamma_P681H			-0.3075
1432-1467	ACACCTTGTAATGGTGTTGAAGGTTTTAATTGTTAC	ACACCTTGTAATGGTGTTaAAGGTTTTAATTGTTAC	c.1450G>A	p.Glu484Lys	E484K	TPCNGVEGFNCY	TPCNGVKGFNCY	HLA-B1801	25606.1	30060.8	22	33	0.14273	-0.16477	Gamma_P681H			-0.3075
1432-1467	ACACCTTGTAATGGTGTTGAAGGTTTTAATTGTTAC	ACACCTTGTAATGGTGTTaAAGGTTTTAATTGTTAC	c.1450G>A	p.Glu484Lys	E484K	TPCNGVEGFNCY	TPCNGVKGFNCY	HLA-B4403	41680.1	42887.4	40	46	0.16023	-0.14727	Gamma_P681H			-0.3075
1435-1470	CCTTGTAATGGTGTTGAAGGTTTTAATTGTTACTTT	CCTTGTAATGGTGTTaAAGGTTTTAATTGTTACTTT	c.1450G>A	p.Glu484Lys	E484K	PCNGVEGFNCYF	PCNGVKGFNCYF	HLA-A0101	13904.9	24432	4.5	18	0.27114	-0.03636	Gamma_P681H			-0.3075
1435-1470	CCTTGTAATGGTGTTGAAGGTTTTAATTGTTACTTT	CCTTGTAATGGTGTTaAAGGTTTTAATTGTTACTTT	c.1450G>A	p.Glu484Lys	E484K	PCNGVEGFNCYF	PCNGVKGFNCYF	HLA-A0201	27989.9	30480.7	42	48	0.26904	-0.03846	Gamma_P681H			-0.3075
1435-1470	CCTTGTAATGGTGTTGAAGGTTTTAATTGTTACTTT	CCTTGTAATGGTGTTaAAGGTTTTAATTGTTACTTT	c.1450G>A	p.Glu484Lys	E484K	PCNGVEGFNCYF	PCNGVKGFNCYF	HLA-A3001	38377.8	29418.3	90	60	0.27114	-0.03636	Gamma_P681H			-0.3075
1435-1470	CCTTGTAATGGTGTTGAAGGTTTTAATTGTTACTTT	CCTTGTAATGGTGTTaAAGGTTTTAATTGTTACTTT	c.1450G>A	p.Glu484Lys	E484K	PCNGVEGFNCYF	PCNGVKGFNCYF	HLA-B0801	32048.6	25881.3	60	37	0.22884	-0.07866	Gamma_P681H			-0.3075
1435-1470	CCTTGTAATGGTGTTGAAGGTTTTAATTGTTACTTT	CCTTGTAATGGTGTTaAAGGTTTTAATTGTTACTTT	c.1450G>A	p.Glu484Lys	E484K	PCNGVEGFNCYF	PCNGVKGFNCYF	HLA-B1801	33993.8	35932.8	48	60	0.26904	-0.03846	Gamma_P681H			-0.3075
1435-1470	CCTTGTAATGGTGTTGAAGGTTTTAATTGTTACTTT	CCTTGTAATGGTGTTaAAGGTTTTAATTGTTACTTT	c.1450G>A	p.Glu484Lys	E484K	PCNGVEGFNCYF	PCNGVKGFNCYF	HLA-B4403	38659.1	39049.7	30	31	0.27114	-0.03636	Gamma_P681H			-0.3075
460-495	GAAAGTGAGTTCAGAGTTTATTCTAGTGCGAATAAT	GAAAGTG------GAGTTTATTCTAGTGCGAATAAT	c.467_472delAGTTCA	p.Glu156_Arg158delinsGly	E156_Arg158delinsGly	ESEFRVYSSANN	ESGVYSSANN	HLA-B0801	32193.9	33477.3	60	65	0.05504	-0.23127	Delta_A222V,Delta_G181V,Delta_T95I			-0.28631
1423-1458	GCCGGTAGCACACCTTGTAATGGTGTTGAAGGTTTT	GCCGGTAGCACACCTTGTAATGGTGTTaAAGGTTTT	c.1450G>A	p.Glu484Lys	E484K	AGSTPCNGVEGF	AGSTPCNGVKGF	HLA-A0201	34211.2	36248	60	70	0.05306	-0.21344	Gamma_P681H			-0.2665
1423-1458	GCCGGTAGCACACCTTGTAATGGTGTTGAAGGTTTT	GCCGGTAGCACACCTTGTAATGGTGTTaAAGGTTTT	c.1450G>A	p.Glu484Lys	E484K	AGSTPCNGVEGF	AGSTPCNGVKGF	HLA-B1801	35079.6	35799	55	60	0.05306	-0.21344	Gamma_P681H			-0.2665
1423-1458	GCCGGTAGCACACCTTGTAATGGTGTTGAAGGTTTT	GCCGGTAGCACACCTTGTAATGGTGTTaAAGGTTTT	c.1450G>A	p.Glu484Lys	E484K	AGSTPCNGVEGF	AGSTPCNGVKGF	HLA-A0101	26228.6	31819.6	22	45	0.10676	-0.15974	Gamma_P681H			-0.2665
1423-1458	GCCGGTAGCACACCTTGTAATGGTGTTGAAGGTTTT	GCCGGTAGCACACCTTGTAATGGTGTTaAAGGTTTT	c.1450G>A	p.Glu484Lys	E484K	AGSTPCNGVEGF	AGSTPCNGVKGF	HLA-A3001	34416.5	29657.3	75	60	0.10676	-0.15974	Gamma_P681H			-0.2665
1423-1458	GCCGGTAGCACACCTTGTAATGGTGTTGAAGGTTTT	GCCGGTAGCACACCTTGTAATGGTGTTaAAGGTTTT	c.1450G>A	p.Glu484Lys	E484K	AGSTPCNGVEGF	AGSTPCNGVKGF	HLA-B0801	36273.5	34766.8	75	70	0.06386	-0.20264	Gamma_P681H			-0.2665
1423-1458	GCCGGTAGCACACCTTGTAATGGTGTTGAAGGTTTT	GCCGGTAGCACACCTTGTAATGGTGTTaAAGGTTTT	c.1450G>A	p.Glu484Lys	E484K	AGSTPCNGVEGF	AGSTPCNGVKGF	HLA-B4403	42598.3	40267.8	45	35	0.10676	-0.15974	Gamma_P681H			-0.2665
1423-1458	GCCGGTAGCACACCTTGTAATGGTGTTGAAGGTTTT	GCCGGTAGCAaACCTTGTAATGGTGTTGAAGGTTTT	c.1433C>A	p.Thr478Lys	T478K	AGSTPCNGVEGF	AGSKPCNGVEGF	HLA-A0201	34211.2	35532.3	60	65	0.05306	-0.203	Delta_A222V,Delta_G181V,Delta_T95I			-0.25606
1423-1458	GCCGGTAGCACACCTTGTAATGGTGTTGAAGGTTTT	GCCGGTAGCAaACCTTGTAATGGTGTTGAAGGTTTT	c.1433C>A	p.Thr478Lys	T478K	AGSTPCNGVEGF	AGSKPCNGVEGF	HLA-B0801	36273.5	32252.1	75	60	0.06386	-0.1922	Delta_A222V,Delta_G181V,Delta_T95I			-0.25606
1423-1458	GCCGGTAGCACACCTTGTAATGGTGTTGAAGGTTTT	GCCGGTAGCAaACCTTGTAATGGTGTTGAAGGTTTT	c.1433C>A	p.Thr478Lys	T478K	AGSTPCNGVEGF	AGSKPCNGVEGF	HLA-B1801	35079.6	38930.3	55	75	0.05306	-0.203	Delta_A222V,Delta_G181V,Delta_T95I			-0.25606
1423-1458	GCCGGTAGCACACCTTGTAATGGTGTTGAAGGTTTT	GCCGGTAGCAaACCTTGTAATGGTGTTGAAGGTTTT	c.1433C>A	p.Thr478Lys	T478K	AGSTPCNGVEGF	AGSKPCNGVEGF	HLA-A0101	26228.6	30192.5	22	37	0.10676	-0.1493	Delta_A222V,Delta_G181V,Delta_T95I			-0.25606
1423-1458	GCCGGTAGCACACCTTGTAATGGTGTTGAAGGTTTT	GCCGGTAGCAaACCTTGTAATGGTGTTGAAGGTTTT	c.1433C>A	p.Thr478Lys	T478K	AGSTPCNGVEGF	AGSKPCNGVEGF	HLA-A3001	34416.5	31810.3	75	65	0.10676	-0.1493	Delta_A222V,Delta_G181V,Delta_T95I			-0.25606
1423-1458	GCCGGTAGCACACCTTGTAATGGTGTTGAAGGTTTT	GCCGGTAGCAaACCTTGTAATGGTGTTGAAGGTTTT	c.1433C>A	p.Thr478Lys	T478K	AGSTPCNGVEGF	AGSKPCNGVEGF	HLA-B4403	42598.3	41410.8	45	39	0.10676	-0.1493	Delta_A222V,Delta_G181V,Delta_T95I			-0.25606
184-219	GTTACTTGGTTCCATGCTATACATGTCTCTGGGACC	GTTACTTGGTTCCATtCTA------TCTCTGGGACC	c.199G>T	p.Ala67Ser	A67S	VTWFHAIHVSGT	VTWFHSISGT	HLA-A0101	29057.9	27311.7	32	26	0.22868	-0.02614	Alpha_A67S			-0.25482
184-219	GTTACTTGGTTCCATGCTATACATGTCTCTGGGACC	GTTACTTGGTTCCATtCTA------TCTCTGGGACC	c.199G>T	p.Ala67Ser	A67S	VTWFHAIHVSGT	VTWFHSISGT	HLA-A3001	27670.2	10836	55	16	0.22868	-0.02614	Alpha_A67S			-0.25482
184-219	GTTACTTGGTTCCATGCTATACATGTCTCTGGGACC	GTTACTTGGTTCCATtCTA------TCTCTGGGACC	c.199G>T	p.Ala67Ser	A67S	VTWFHAIHVSGT	VTWFHSISGT	HLA-B4403	44750.8	42126.2	60	42	0.22868	-0.02614	Alpha_A67S			-0.25482
1417-1452	TATCAGGCCGGTAGCACACCTTGTAATGGTGTTGAA	TATCAGGCCGGTAGCAaACCTTGTAATGGTGTTGAA	c.1433C>A	p.Thr478Lys	T478K	YQAGSTPCNGVE	YQAGSKPCNGVE	HLA-B0801	30684.5	27973	55	43	0.07402	-0.17378	Delta_A222V,Delta_G181V,Delta_T95I			-0.2478
190-225	TGGTTCCATGCTATACATGTCTCTGGGACCAATGGT	TGGTTCCATtCTA------TCTCTGGGACCAATGGT	c.199G>T	p.Ala67Ser	A67S	WFHAIHVSGTNG	WFHSISGTNG	HLA-A0101	33463.2	35667.9	55	70	0.10855	-0.13331	Alpha_A67S			-0.24186
190-225	TGGTTCCATGCTATACATGTCTCTGGGACCAATGGT	TGGTTCCATtCTA------TCTCTGGGACCAATGGT	c.199G>T	p.Ala67Ser	A67S	WFHAIHVSGTNG	WFHSISGTNG	HLA-A0201	36177.1	38450.5	70	80	0.11905	-0.12281	Alpha_A67S			-0.24186
190-225	TGGTTCCATGCTATACATGTCTCTGGGACCAATGGT	TGGTTCCATtCTA------TCTCTGGGACCAATGGT	c.199G>T	p.Ala67Ser	A67S	WFHAIHVSGTNG	WFHSISGTNG	HLA-A3001	34595.7	23881.3	75	41	0.10855	-0.13331	Alpha_A67S			-0.24186
190-225	TGGTTCCATGCTATACATGTCTCTGGGACCAATGGT	TGGTTCCATtCTA------TCTCTGGGACCAATGGT	c.199G>T	p.Ala67Ser	A67S	WFHAIHVSGTNG	WFHSISGTNG	HLA-B1801	33804.6	37866.8	48	70	0.11905	-0.12281	Alpha_A67S			-0.24186
190-225	TGGTTCCATGCTATACATGTCTCTGGGACCAATGGT	TGGTTCCATtCTA------TCTCTGGGACCAATGGT	c.199G>T	p.Ala67Ser	A67S	WFHAIHVSGTNG	WFHSISGTNG	HLA-B4403	46444.3	44437.2	80	60	0.10855	-0.13331	Alpha_A67S			-0.24186
1027-1062	AACGCCACCAGATTTGCATCTGTTTATGCTTGGAAC	AACGCCACCAGcTTTGCATCTGTTTATGCTTGGAAC	c.1038A>C	p.Arg346Ser	R346S	NATRFASVYAWN	NATSFASVYAWN	HLA-B0801	33262.9	35992	65	75	0.14432	-0.07423	C363			-0.21855
1405-1440	TCAACTGAAATCTATCAGGCCGGTAGCACACCTTGT	TCAACTGAAATCTATCAGGCCGGTAGCAaACCTTGT	c.1433C>A	p.Thr478Lys	T478K	STEIYQAGSTPC	STEIYQAGSKPC	HLA-A0101	21633.1	22363.5	12	13	0.1149	-0.09986	Delta_A222V,Delta_G181V,Delta_T95I			-0.21476
1405-1440	TCAACTGAAATCTATCAGGCCGGTAGCACACCTTGT	TCAACTGAAATCTATCAGGCCGGTAGCAaACCTTGT	c.1433C>A	p.Thr478Lys	T478K	STEIYQAGSTPC	STEIYQAGSKPC	HLA-A0201	36535.4	37876.2	70	75	0.1474	-0.06736	Delta_A222V,Delta_G181V,Delta_T95I			-0.21476
1405-1440	TCAACTGAAATCTATCAGGCCGGTAGCACACCTTGT	TCAACTGAAATCTATCAGGCCGGTAGCAaACCTTGT	c.1433C>A	p.Thr478Lys	T478K	STEIYQAGSTPC	STEIYQAGSKPC	HLA-A3001	37291	24793.4	85	43	0.1149	-0.09986	Delta_A222V,Delta_G181V,Delta_T95I			-0.21476
1405-1440	TCAACTGAAATCTATCAGGCCGGTAGCACACCTTGT	TCAACTGAAATCTATCAGGCCGGTAGCAaACCTTGT	c.1433C>A	p.Thr478Lys	T478K	STEIYQAGSTPC	STEIYQAGSKPC	HLA-B0801	35807.9	35135.1	75	70	0.151	-0.06376	Delta_A222V,Delta_G181V,Delta_T95I			-0.21476
1405-1440	TCAACTGAAATCTATCAGGCCGGTAGCACACCTTGT	TCAACTGAAATCTATCAGGCCGGTAGCAaACCTTGT	c.1433C>A	p.Thr478Lys	T478K	STEIYQAGSTPC	STEIYQAGSKPC	HLA-B1801	27205	32450.3	25	42	0.1474	-0.06736	Delta_A222V,Delta_G181V,Delta_T95I			-0.21476
1405-1440	TCAACTGAAATCTATCAGGCCGGTAGCACACCTTGT	TCAACTGAAATCTATCAGGCCGGTAGCAaACCTTGT	c.1433C>A	p.Thr478Lys	T478K	STEIYQAGSTPC	STEIYQAGSKPC	HLA-B4403	18854.3	18352.7	9	9	0.1149	-0.09986	Delta_A222V,Delta_G181V,Delta_T95I			-0.21476
1015-1050	GGTGAAGTTTTTAACGCCACCAGATTTGCATCTGTT	GGTGAAGTTTTTAACGCCACCAGcTTTGCATCTGTT	c.1038A>C	p.Arg346Ser	R346S	GEVFNATRFASV	GEVFNATSFASV	HLA-A0101	28502.1	27453.9	30	26	0.17416	-0.03734	C363			-0.2115
1015-1050	GGTGAAGTTTTTAACGCCACCAGATTTGCATCTGTT	GGTGAAGTTTTTAACGCCACCAGcTTTGCATCTGTT	c.1038A>C	p.Arg346Ser	R346S	GEVFNATRFASV	GEVFNATSFASV	HLA-A3001	24922.8	28073.3	44	55	0.17416	-0.03734	C363			-0.2115
1015-1050	GGTGAAGTTTTTAACGCCACCAGATTTGCATCTGTT	GGTGAAGTTTTTAACGCCACCAGcTTTGCATCTGTT	c.1038A>C	p.Arg346Ser	R346S	GEVFNATRFASV	GEVFNATSFASV	HLA-B4403	6187	4928.6	3.5	3	0.17416	-0.03734	C363			-0.2115
1018-1053	GAAGTTTTTAACGCCACCAGATTTGCATCTGTTTAT	GAAGTTTTTAACGCCACCAGcTTTGCATCTGTTTAT	c.1038A>C	p.Arg346Ser	R346S	EVFNATRFASVY	EVFNATSFASVY	HLA-A0101	11424	8205.8	3.5	2.5	0.11829	-0.09321	C363			-0.2115
1018-1053	GAAGTTTTTAACGCCACCAGATTTGCATCTGTTTAT	GAAGTTTTTAACGCCACCAGcTTTGCATCTGTTTAT	c.1038A>C	p.Arg346Ser	R346S	EVFNATRFASVY	EVFNATSFASVY	HLA-A0201	24468.3	24099.4	35	34	0.15629	-0.05521	C363			-0.2115
1018-1053	GAAGTTTTTAACGCCACCAGATTTGCATCTGTTTAT	GAAGTTTTTAACGCCACCAGcTTTGCATCTGTTTAT	c.1038A>C	p.Arg346Ser	R346S	EVFNATRFASVY	EVFNATSFASVY	HLA-A3001	27697.1	33075.2	55	70	0.11829	-0.09321	C363			-0.2115
1018-1053	GAAGTTTTTAACGCCACCAGATTTGCATCTGTTTAT	GAAGTTTTTAACGCCACCAGcTTTGCATCTGTTTAT	c.1038A>C	p.Arg346Ser	R346S	EVFNATRFASVY	EVFNATSFASVY	HLA-B0801	4117.3	20519.2	4.5	25	0.11819	-0.09331	C363			-0.2115
1018-1053	GAAGTTTTTAACGCCACCAGATTTGCATCTGTTTAT	GAAGTTTTTAACGCCACCAGcTTTGCATCTGTTTAT	c.1038A>C	p.Arg346Ser	R346S	EVFNATRFASVY	EVFNATSFASVY	HLA-B1801	8393.1	9457.4	4.5	5	0.15629	-0.05521	C363			-0.2115
1018-1053	GAAGTTTTTAACGCCACCAGATTTGCATCTGTTTAT	GAAGTTTTTAACGCCACCAGcTTTGCATCTGTTTAT	c.1038A>C	p.Arg346Ser	R346S	EVFNATRFASVY	EVFNATSFASVY	HLA-B4403	30774	28256.8	17	15	0.11829	-0.09321	C363			-0.2115
556-591	TTCAAAAATCTTAGGGAATTTGTGTTTAAGAATATT	TTCAAAAATCTTAGtGAATTTGTGTTTAAGAATATT	c.570G>T	p.Arg190Ser	R190S	FKNLREFVFKNI	FKNLSEFVFKNI	HLA-A0101	32527.6	28592.3	48	30	0.10516	-0.10634	Gamma_P681H			-0.2115
556-591	TTCAAAAATCTTAGGGAATTTGTGTTTAAGAATATT	TTCAAAAATCTTAGtGAATTTGTGTTTAAGAATATT	c.570G>T	p.Arg190Ser	R190S	FKNLREFVFKNI	FKNLSEFVFKNI	HLA-A3001	23851.4	25109.8	41	44	0.10516	-0.10634	Gamma_P681H			-0.2115
556-591	TTCAAAAATCTTAGGGAATTTGTGTTTAAGAATATT	TTCAAAAATCTTAGtGAATTTGTGTTTAAGAATATT	c.570G>T	p.Arg190Ser	R190S	FKNLREFVFKNI	FKNLSEFVFKNI	HLA-B4403	41727.5	40607.3	40	36	0.10516	-0.10634	Gamma_P681H			-0.2115
1015-1050	GGTGAAGTTTTTAACGCCACCAGATTTGCATCTGTT	GGTGAAGTTTTTAACGCCACCAGcTTTGCATCTGTT	c.1038A>C	p.Arg346Ser	R346S	GEVFNATRFASV	GEVFNATSFASV	HLA-A0201	17885	17543.8	24	24	0.18756	-0.02394	C363			-0.2115
1015-1050	GGTGAAGTTTTTAACGCCACCAGATTTGCATCTGTT	GGTGAAGTTTTTAACGCCACCAGcTTTGCATCTGTT	c.1038A>C	p.Arg346Ser	R346S	GEVFNATRFASV	GEVFNATSFASV	HLA-B0801	1357.2	15284.8	1.8	16	0.19386	-0.01764	C363	weak		-0.2115
1015-1050	GGTGAAGTTTTTAACGCCACCAGATTTGCATCTGTT	GGTGAAGTTTTTAACGCCACCAGcTTTGCATCTGTT	c.1038A>C	p.Arg346Ser	R346S	GEVFNATRFASV	GEVFNATSFASV	HLA-B1801	18241.4	14455.7	11	8	0.18756	-0.02394	C363			-0.2115
1024-1059	TTTAACGCCACCAGATTTGCATCTGTTTATGCTTGG	TTTAACGCCACCAGcTTTGCATCTGTTTATGCTTGG	c.1038A>C	p.Arg346Ser	R346S	FNATRFASVYAW	FNATSFASVYAW	HLA-A0101	23326.9	18157.1	15	7.5	0.1002	-0.1113	C363			-0.2115
1024-1059	TTTAACGCCACCAGATTTGCATCTGTTTATGCTTGG	TTTAACGCCACCAGcTTTGCATCTGTTTATGCTTGG	c.1038A>C	p.Arg346Ser	R346S	FNATRFASVYAW	FNATSFASVYAW	HLA-A0201	23623.1	18336	33	25	0.1129	-0.0986	C363			-0.2115
1024-1059	TTTAACGCCACCAGATTTGCATCTGTTTATGCTTGG	TTTAACGCCACCAGcTTTGCATCTGTTTATGCTTGG	c.1038A>C	p.Arg346Ser	R346S	FNATRFASVYAW	FNATSFASVYAW	HLA-A3001	2755.1	26595	4.5	48	0.1002	-0.1113	C363			-0.2115
1024-1059	TTTAACGCCACCAGATTTGCATCTGTTTATGCTTGG	TTTAACGCCACCAGcTTTGCATCTGTTTATGCTTGG	c.1038A>C	p.Arg346Ser	R346S	FNATRFASVYAW	FNATSFASVYAW	HLA-B1801	23362.8	21784.4	18	15	0.1129	-0.0986	C363			-0.2115
1024-1059	TTTAACGCCACCAGATTTGCATCTGTTTATGCTTGG	TTTAACGCCACCAGcTTTGCATCTGTTTATGCTTGG	c.1038A>C	p.Arg346Ser	R346S	FNATRFASVYAW	FNATSFASVYAW	HLA-B4403	7167.9	9644.6	4	5	0.1002	-0.1113	C363			-0.2115
547-582	CAGGGTAATTTCAAAAATCTTAGGGAATTTGTGTTT	CAGGGTAATTTCAAAAATCTTAGtGAATTTGTGTTT	c.570G>T	p.Arg190Ser	R190S	QGNFKNLREFVF	QGNFKNLSEFVF	HLA-A0101	31193.4	30713.8	42	39	0.06402	-0.14748	Gamma_P681H			-0.2115
547-582	CAGGGTAATTTCAAAAATCTTAGGGAATTTGTGTTT	CAGGGTAATTTCAAAAATCTTAGtGAATTTGTGTTT	c.570G>T	p.Arg190Ser	R190S	QGNFKNLREFVF	QGNFKNLSEFVF	HLA-A0201	29229.5	28585.2	45	43	0.06192	-0.14958	Gamma_P681H			-0.2115
547-582	CAGGGTAATTTCAAAAATCTTAGGGAATTTGTGTTT	CAGGGTAATTTCAAAAATCTTAGtGAATTTGTGTTT	c.570G>T	p.Arg190Ser	R190S	QGNFKNLREFVF	QGNFKNLSEFVF	HLA-A3001	30567.2	33467.6	60	70	0.06402	-0.14748	Gamma_P681H			-0.2115
547-582	CAGGGTAATTTCAAAAATCTTAGGGAATTTGTGTTT	CAGGGTAATTTCAAAAATCTTAGtGAATTTGTGTTT	c.570G>T	p.Arg190Ser	R190S	QGNFKNLREFVF	QGNFKNLSEFVF	HLA-B1801	12020.3	12453.6	6.5	6.5	0.06192	-0.14958	Gamma_P681H			-0.2115
547-582	CAGGGTAATTTCAAAAATCTTAGGGAATTTGTGTTT	CAGGGTAATTTCAAAAATCTTAGtGAATTTGTGTTT	c.570G>T	p.Arg190Ser	R190S	QGNFKNLREFVF	QGNFKNLSEFVF	HLA-B4403	38783.1	37002.5	30	26	0.06402	-0.14748	Gamma_P681H			-0.2115
550-585	GGTAATTTCAAAAATCTTAGGGAATTTGTGTTTAAG	GGTAATTTCAAAAATCTTAGtGAATTTGTGTTTAAG	c.570G>T	p.Arg190Ser	R190S	GNFKNLREFVFK	GNFKNLSEFVFK	HLA-A0101	34859.1	33700.5	65	55	0.01704	-0.19446	Gamma_P681H			-0.2115
550-585	GGTAATTTCAAAAATCTTAGGGAATTTGTGTTTAAG	GGTAATTTCAAAAATCTTAGtGAATTTGTGTTTAAG	c.570G>T	p.Arg190Ser	R190S	GNFKNLREFVFK	GNFKNLSEFVFK	HLA-A0201	29913.8	29135.7	46	45	0.05504	-0.15646	Gamma_P681H			-0.2115
550-585	GGTAATTTCAAAAATCTTAGGGAATTTGTGTTTAAG	GGTAATTTCAAAAATCTTAGtGAATTTGTGTTTAAG	c.570G>T	p.Arg190Ser	R190S	GNFKNLREFVFK	GNFKNLSEFVFK	HLA-A3001	13747.9	17572.5	20	27	0.01704	-0.19446	Gamma_P681H			-0.2115
550-585	GGTAATTTCAAAAATCTTAGGGAATTTGTGTTTAAG	GGTAATTTCAAAAATCTTAGtGAATTTGTGTTTAAG	c.570G>T	p.Arg190Ser	R190S	GNFKNLREFVFK	GNFKNLSEFVFK	HLA-B0801	18365	27327.1	21	41	0.06134	-0.15016	Gamma_P681H			-0.2115
550-585	GGTAATTTCAAAAATCTTAGGGAATTTGTGTTTAAG	GGTAATTTCAAAAATCTTAGtGAATTTGTGTTTAAG	c.570G>T	p.Arg190Ser	R190S	GNFKNLREFVFK	GNFKNLSEFVFK	HLA-B1801	18650.6	19016.3	12	12	0.05504	-0.15646	Gamma_P681H			-0.2115
550-585	GGTAATTTCAAAAATCTTAGGGAATTTGTGTTTAAG	GGTAATTTCAAAAATCTTAGtGAATTTGTGTTTAAG	c.570G>T	p.Arg190Ser	R190S	GNFKNLREFVFK	GNFKNLSEFVFK	HLA-B4403	40687.3	40032.8	36	34	0.01704	-0.19446	Gamma_P681H			-0.2115
553-588	AATTTCAAAAATCTTAGGGAATTTGTGTTTAAGAAT	AATTTCAAAAATCTTAGtGAATTTGTGTTTAAGAAT	c.570G>T	p.Arg190Ser	R190S	NFKNLREFVFKN	NFKNLSEFVFKN	HLA-A0201	17861	11078.3	24	16	0.14739	-0.06411	Gamma_P681H			-0.2115
553-588	AATTTCAAAAATCTTAGGGAATTTGTGTTTAAGAAT	AATTTCAAAAATCTTAGtGAATTTGTGTTTAAGAAT	c.570G>T	p.Arg190Ser	R190S	NFKNLREFVFKN	NFKNLSEFVFKN	HLA-B0801	20004.9	29074.9	24	46	0.15819	-0.05331	Gamma_P681H			-0.2115
553-588	AATTTCAAAAATCTTAGGGAATTTGTGTTTAAGAAT	AATTTCAAAAATCTTAGtGAATTTGTGTTTAAGAAT	c.570G>T	p.Arg190Ser	R190S	NFKNLREFVFKN	NFKNLSEFVFKN	HLA-B1801	21496.2	21798.3	15	15	0.14739	-0.06411	Gamma_P681H			-0.2115
556-591	TTCAAAAATCTTAGGGAATTTGTGTTTAAGAATATT	TTCAAAAATCTTAGtGAATTTGTGTTTAAGAATATT	c.570G>T	p.Arg190Ser	R190S	FKNLREFVFKNI	FKNLSEFVFKNI	HLA-A0201	5139.1	856.7	10	4	0.10306	-0.10844	Gamma_P681H			-0.2115
556-591	TTCAAAAATCTTAGGGAATTTGTGTTTAAGAATATT	TTCAAAAATCTTAGtGAATTTGTGTTTAAGAATATT	c.570G>T	p.Arg190Ser	R190S	FKNLREFVFKNI	FKNLSEFVFKNI	HLA-B1801	32611.1	32109.4	42	40	0.10306	-0.10844	Gamma_P681H			-0.2115
1432-1467	ACACCTTGTAATGGTGTTGAAGGTTTTAATTGTTAC	ACACCTTGTAATGGTGTTcAAGGTTTTAATTGTTAC	c.1450G>C	p.Glu484Gln	E484Q	TPCNGVEGFNCY	TPCNGVQGFNCY	HLA-A0101	23124.1	21503.8	15	12	0.16023	-0.05007	B1_S477N_T29I_E484Q			-0.2103
1432-1467	ACACCTTGTAATGGTGTTGAAGGTTTTAATTGTTAC	ACACCTTGTAATGGTGTTcAAGGTTTTAATTGTTAC	c.1450G>C	p.Glu484Gln	E484Q	TPCNGVEGFNCY	TPCNGVQGFNCY	HLA-A3001	40106.5	39607.5	95	95	0.16023	-0.05007	B1_S477N_T29I_E484Q			-0.2103
1432-1467	ACACCTTGTAATGGTGTTGAAGGTTTTAATTGTTAC	ACACCTTGTAATGGTGTTcAAGGTTTTAATTGTTAC	c.1450G>C	p.Glu484Gln	E484Q	TPCNGVEGFNCY	TPCNGVQGFNCY	HLA-B4403	41680.1	41386.6	40	39	0.16023	-0.05007	B1_S477N_T29I_E484Q			-0.2103
1429-1464	AGCACACCTTGTAATGGTGTTGAAGGTTTTAATTGT	AaCACACCTTGTAATGGTGTTCAAGGTTTTAATTGT	c.1430G>A	p.Ser477Asn	S477N	STPCNGVEGFNC	NTPCNGVQGFNC	HLA-A0101	32861.1	31979.7	50	46	0.20517	-0.00513	B1_S477N_T29I_E484Q			-0.2103
1429-1464	AGCACACCTTGTAATGGTGTTGAAGGTTTTAATTGT	AaCACACCTTGTAATGGTGTTCAAGGTTTTAATTGT	c.1430G>A	p.Ser477Asn	S477N	STPCNGVEGFNC	NTPCNGVQGFNC	HLA-A0201	35482.8	36920.9	65	70	0.20157	-0.00873	B1_S477N_T29I_E484Q			-0.2103
1429-1464	AGCACACCTTGTAATGGTGTTGAAGGTTTTAATTGT	AaCACACCTTGTAATGGTGTTCAAGGTTTTAATTGT	c.1430G>A	p.Ser477Asn	S477N	STPCNGVEGFNC	NTPCNGVQGFNC	HLA-A3001	38091.1	38478.8	90	90	0.20517	-0.00513	B1_S477N_T29I_E484Q			-0.2103
1429-1464	AGCACACCTTGTAATGGTGTTGAAGGTTTTAATTGT	AaCACACCTTGTAATGGTGTTCAAGGTTTTAATTGT	c.1430G>A	p.Ser477Asn	S477N	STPCNGVEGFNC	NTPCNGVQGFNC	HLA-B0801	40607.3	39000.7	95	90	0.20787	-0.00243	B1_S477N_T29I_E484Q			-0.2103
1429-1464	AGCACACCTTGTAATGGTGTTGAAGGTTTTAATTGT	AaCACACCTTGTAATGGTGTTCAAGGTTTTAATTGT	c.1430G>A	p.Ser477Asn	S477N	STPCNGVEGFNC	NTPCNGVQGFNC	HLA-B1801	39922.9	38862.9	85	75	0.20157	-0.00873	B1_S477N_T29I_E484Q			-0.2103
1429-1464	AGCACACCTTGTAATGGTGTTGAAGGTTTTAATTGT	AaCACACCTTGTAATGGTGTTCAAGGTTTTAATTGT	c.1430G>A	p.Ser477Asn	S477N	STPCNGVEGFNC	NTPCNGVQGFNC	HLA-B4403	44816.7	45068.6	60	65	0.20517	-0.00513	B1_S477N_T29I_E484Q			-0.2103
1432-1467	ACACCTTGTAATGGTGTTGAAGGTTTTAATTGTTAC	ACACCTTGTAATGGTGTTcAAGGTTTTAATTGTTAC	c.1450G>C	p.Glu484Gln	E484Q	TPCNGVEGFNCY	TPCNGVQGFNCY	HLA-A0201	36122.3	36523.2	70	70	0.14273	-0.06757	B1_S477N_T29I_E484Q			-0.2103
1432-1467	ACACCTTGTAATGGTGTTGAAGGTTTTAATTGTTAC	ACACCTTGTAATGGTGTTcAAGGTTTTAATTGTTAC	c.1450G>C	p.Glu484Gln	E484Q	TPCNGVEGFNCY	TPCNGVQGFNCY	HLA-B0801	32362.2	31841.6	60	60	0.10973	-0.10057	B1_S477N_T29I_E484Q			-0.2103
1432-1467	ACACCTTGTAATGGTGTTGAAGGTTTTAATTGTTAC	ACACCTTGTAATGGTGTTcAAGGTTTTAATTGTTAC	c.1450G>C	p.Glu484Gln	E484Q	TPCNGVEGFNCY	TPCNGVQGFNCY	HLA-B1801	25606.1	28520.9	22	29	0.14273	-0.06757	B1_S477N_T29I_E484Q			-0.2103
1294-1329	TGCGTTATAGCTTGGAATTCTAACAATCTTGATTCT	TGCGTTATAGCTTGGAATTCTAAaAATCTTGATTCT	c.1317C>A	p.Asn439Lys	N439K	CVIAWNSNNLDS	CVIAWNSKNLDS	HLA-A0101	35669.8	36510.9	70	75	0.08497	-0.11873	B1_N439K_del69-70			-0.2037
1294-1329	TGCGTTATAGCTTGGAATTCTAACAATCTTGATTCT	TGCGTTATAGCTTGGAATTCTAAaAATCTTGATTCT	c.1317C>A	p.Asn439Lys	N439K	CVIAWNSNNLDS	CVIAWNSKNLDS	HLA-A0201	30599	32778.4	48	55	0.12817	-0.07553	B1_N439K_del69-70			-0.2037
1294-1329	TGCGTTATAGCTTGGAATTCTAACAATCTTGATTCT	TGCGTTATAGCTTGGAATTCTAAaAATCTTGATTCT	c.1317C>A	p.Asn439Lys	N439K	CVIAWNSNNLDS	CVIAWNSKNLDS	HLA-A3001	39504	39403.6	95	90	0.08497	-0.11873	B1_N439K_del69-70			-0.2037
1294-1329	TGCGTTATAGCTTGGAATTCTAACAATCTTGATTCT	TGCGTTATAGCTTGGAATTCTAAaAATCTTGATTCT	c.1317C>A	p.Asn439Lys	N439K	CVIAWNSNNLDS	CVIAWNSKNLDS	HLA-B1801	41750.9	42136.7	95	95	0.12817	-0.07553	B1_N439K_del69-70			-0.2037
1294-1329	TGCGTTATAGCTTGGAATTCTAACAATCTTGATTCT	TGCGTTATAGCTTGGAATTCTAAaAATCTTGATTCT	c.1317C>A	p.Asn439Lys	N439K	CVIAWNSNNLDS	CVIAWNSKNLDS	HLA-B4403	44857.5	44864.3	65	65	0.08497	-0.11873	B1_N439K_del69-70			-0.2037
2089-2124	ATGTCACTTGGTGCAGAAAATTCAGTTGCTTACTCT	ATGTCACTTGGTtCAGAAAATTCAGTTGCTTACTCT	c.2101G>T	p.Ala701Ser	A701S	MSLGAENSVAYS	MSLGSENSVAYS	HLA-A0201	18537.9	20122.8	25	28	0.02956	-0.16964	Alpha_A701S			-0.1992
2089-2124	ATGTCACTTGGTGCAGAAAATTCAGTTGCTTACTCT	ATGTCACTTGGTtCAGAAAATTCAGTTGCTTACTCT	c.2101G>T	p.Ala701Ser	A701S	MSLGAENSVAYS	MSLGSENSVAYS	HLA-B1801	17546.7	17412.6	11	10	0.02956	-0.16964	Alpha_A701S			-0.1992
2086-2121	ACTATGTCACTTGGTGCAGAAAATTCAGTTGCTTAC	ACTATGTCACTTGGTtCAGAAAATTCAGTTGCTTAC	c.2101G>T	p.Ala701Ser	A701S	TMSLGAENSVAY	TMSLGSENSVAY	HLA-A0201	19820.9	20037	27	27	0.15514	-0.04406	Alpha_A701S			-0.1992
2086-2121	ACTATGTCACTTGGTGCAGAAAATTCAGTTGCTTAC	ACTATGTCACTTGGTtCAGAAAATTCAGTTGCTTAC	c.2101G>T	p.Ala701Ser	A701S	TMSLGAENSVAY	TMSLGSENSVAY	HLA-B0801	29733.8	29157.5	49	47	0.12214	-0.07706	Alpha_A701S			-0.1992
2086-2121	ACTATGTCACTTGGTGCAGAAAATTCAGTTGCTTAC	ACTATGTCACTTGGTtCAGAAAATTCAGTTGCTTAC	c.2101G>T	p.Ala701Ser	A701S	TMSLGAENSVAY	TMSLGSENSVAY	HLA-B1801	10090.7	11125.2	5.5	6	0.15514	-0.04406	Alpha_A701S			-0.1992
2089-2124	ATGTCACTTGGTGCAGAAAATTCAGTTGCTTACTCT	ATGTCACTTGGTtCAGAAAATTCAGTTGCTTACTCT	c.2101G>T	p.Ala701Ser	A701S	MSLGAENSVAYS	MSLGSENSVAYS	HLA-A0101	2878.9	2556.8	1.1	1	0.03316	-0.16604	Alpha_A701S	weak	weak	-0.1992
2089-2124	ATGTCACTTGGTGCAGAAAATTCAGTTGCTTACTCT	ATGTCACTTGGTtCAGAAAATTCAGTTGCTTACTCT	c.2101G>T	p.Ala701Ser	A701S	MSLGAENSVAYS	MSLGSENSVAYS	HLA-A3001	28880.9	28750.8	55	55	0.03316	-0.16604	Alpha_A701S			-0.1992
2089-2124	ATGTCACTTGGTGCAGAAAATTCAGTTGCTTACTCT	ATGTCACTTGGTtCAGAAAATTCAGTTGCTTACTCT	c.2101G>T	p.Ala701Ser	A701S	MSLGAENSVAYS	MSLGSENSVAYS	HLA-B4403	34443.3	33092	22	20	0.03316	-0.16604	Alpha_A701S			-0.1992
415-450	CCATTTTTGGGTGTTTATTACCACAAAAACAACAAA	CCATTTTTGGGTGTTTA---CCACAAAAACAACAAA	c.432_434delTTA	p.Tyr145del	Y145del	PFLGVYYHKNNK	PFLGVYHKNNK	HLA-A0101	31992.5	35747.5	46	70	0.08936	-0.10458	Alpha_A67S,Alpha_A701S,Alpha_L5F,Alpha_T724I			-0.19394
415-450	CCATTTTTGGGTGTTTATTACCACAAAAACAACAAA	CCATTTTTGGGTGTTTA---CCACAAAAACAACAAA	c.432_434delTTA	p.Tyr145del	Y145del	PFLGVYYHKNNK	PFLGVYHKNNK	HLA-A0201	28452.5	35028.8	43	65	0.08576	-0.10818	Alpha_A67S,Alpha_A701S,Alpha_L5F,Alpha_T724I			-0.19394
415-450	CCATTTTTGGGTGTTTATTACCACAAAAACAACAAA	CCATTTTTGGGTGTTTA---CCACAAAAACAACAAA	c.432_434delTTA	p.Tyr145del	Y145del	PFLGVYYHKNNK	PFLGVYHKNNK	HLA-A3001	23509.3	26775.1	40	49	0.08936	-0.10458	Alpha_A67S,Alpha_A701S,Alpha_L5F,Alpha_T724I			-0.19394
415-450	CCATTTTTGGGTGTTTATTACCACAAAAACAACAAA	CCATTTTTGGGTGTTTA---CCACAAAAACAACAAA	c.432_434delTTA	p.Tyr145del	Y145del	PFLGVYYHKNNK	PFLGVYHKNNK	HLA-B0801	35300.9	37051.7	75	80	0.04556	-0.14838	Alpha_A67S,Alpha_A701S,Alpha_L5F,Alpha_T724I			-0.19394
415-450	CCATTTTTGGGTGTTTATTACCACAAAAACAACAAA	CCATTTTTGGGTGTTTA---CCACAAAAACAACAAA	c.432_434delTTA	p.Tyr145del	Y145del	PFLGVYYHKNNK	PFLGVYHKNNK	HLA-B1801	40162	41568.8	85	90	0.08576	-0.10818	Alpha_A67S,Alpha_A701S,Alpha_L5F,Alpha_T724I			-0.19394
415-450	CCATTTTTGGGTGTTTATTACCACAAAAACAACAAA	CCATTTTTGGGTGTTTA---CCACAAAAACAACAAA	c.432_434delTTA	p.Tyr145del	Y145del	PFLGVYYHKNNK	PFLGVYHKNNK	HLA-B4403	47558.5	47843.9	95	99	0.08936	-0.10458	Alpha_A67S,Alpha_A701S,Alpha_L5F,Alpha_T724I			-0.19394
541-576	GGAAAACAGGGTAATTTCAAAAATCTTAGGGAATTT	GGAAAACAGGGTAATTTCAAAAATCTTAGtGAATTT	c.570G>T	p.Arg190Ser	R190S	GKQGNFKNLREF	GKQGNFKNLSEF	HLA-A0101	32878.6	31183.2	50	42	0.02768	-0.15562	Gamma_P681H			-0.1833
541-576	GGAAAACAGGGTAATTTCAAAAATCTTAGGGAATTT	GGAAAACAGGGTAATTTCAAAAATCTTAGtGAATTT	c.570G>T	p.Arg190Ser	R190S	GKQGNFKNLREF	GKQGNFKNLSEF	HLA-A3001	32037.2	31712.7	65	65	0.02768	-0.15562	Gamma_P681H			-0.1833
541-576	GGAAAACAGGGTAATTTCAAAAATCTTAGGGAATTT	GGAAAACAGGGTAATTTCAAAAATCTTAGtGAATTT	c.570G>T	p.Arg190Ser	R190S	GKQGNFKNLREF	GKQGNFKNLSEF	HLA-B4403	27969	29942.3	15	17	0.02768	-0.15562	Gamma_P681H			-0.1833
1423-1458	GCCGGTAGCACACCTTGTAATGGTGTTGAAGGTTTT	GCCGGTAaCACACCTTGTAATGGTGTTCAAGGTTTT	c.1430G>A	p.Ser477Asn	S477N	AGSTPCNGVEGF	AGNTPCNGVQGF	HLA-A0101	26228.6	25545.8	22	20	0.10676	-0.0755	B1_S477N_T29I_E484Q			-0.18226
1423-1458	GCCGGTAGCACACCTTGTAATGGTGTTGAAGGTTTT	GCCGGTAaCACACCTTGTAATGGTGTTCAAGGTTTT	c.1430G>A	p.Ser477Asn	S477N	AGSTPCNGVEGF	AGNTPCNGVQGF	HLA-A3001	34416.5	36634	75	85	0.10676	-0.0755	B1_S477N_T29I_E484Q			-0.18226
1423-1458	GCCGGTAGCACACCTTGTAATGGTGTTGAAGGTTTT	GCCGGTAaCACACCTTGTAATGGTGTTCAAGGTTTT	c.1430G>A	p.Ser477Asn	S477N	AGSTPCNGVEGF	AGNTPCNGVQGF	HLA-B4403	42598.3	36655	45	26	0.10676	-0.0755	B1_S477N_T29I_E484Q			-0.18226
448-483	AAAAGTTGGATGGAAAGTGAGTTCAGAGTTTATTCT	AAAAGTTGGATGGAAAGTG------GAGTTTATTCT	c.467_472delAGTTCA	p.Glu156_Arg158delinsGly	E156_Arg158delinsGly	KSWMESEFRVYS	KSWMESGVYS	HLA-A0101	12379	19520.4	4	9	0.00388	-0.17356	Delta_A222V,Delta_G181V,Delta_T95I			-0.17744
448-483	AAAAGTTGGATGGAAAGTGAGTTCAGAGTTTATTCT	AAAAGTTGGATGGAAAGTG------GAGTTTATTCT	c.467_472delAGTTCA	p.Glu156_Arg158delinsGly	E156_Arg158delinsGly	KSWMESEFRVYS	KSWMESGVYS	HLA-A0201	16849.3	19634.4	23	27	0.07578	-0.10166	Delta_A222V,Delta_G181V,Delta_T95I			-0.17744
448-483	AAAAGTTGGATGGAAAGTGAGTTCAGAGTTTATTCT	AAAAGTTGGATGGAAAGTG------GAGTTTATTCT	c.467_472delAGTTCA	p.Glu156_Arg158delinsGly	E156_Arg158delinsGly	KSWMESEFRVYS	KSWMESGVYS	HLA-A3001	19043.1	6120.5	30	9	0.00388	-0.17356	Delta_A222V,Delta_G181V,Delta_T95I			-0.17744
448-483	AAAAGTTGGATGGAAAGTGAGTTCAGAGTTTATTCT	AAAAGTTGGATGGAAAGTG------GAGTTTATTCT	c.467_472delAGTTCA	p.Glu156_Arg158delinsGly	E156_Arg158delinsGly	KSWMESEFRVYS	KSWMESGVYS	HLA-B1801	9069.7	35990.4	5	60	0.07578	-0.10166	Delta_A222V,Delta_G181V,Delta_T95I			-0.17744
448-483	AAAAGTTGGATGGAAAGTGAGTTCAGAGTTTATTCT	AAAAGTTGGATGGAAAGTG------GAGTTTATTCT	c.467_472delAGTTCA	p.Glu156_Arg158delinsGly	E156_Arg158delinsGly	KSWMESEFRVYS	KSWMESGVYS	HLA-B4403	13861.3	35391.9	6.5	23	0.00388	-0.17356	Delta_A222V,Delta_G181V,Delta_T95I			-0.17744
49-84	AATCTTACAACCAGAACTCAATTACCCCCTGCATAC	AATtTTACAAACAGAACTCAATTACCCTCTGCATAC	c.52C>T	p.Leu18Phe	L18F	NLTTRTQLPPAY	NFTNRTQLPSAY	HLA-A0101	87.6	21.1	0.15	0.04	0.01716	-0.15867	Gamma_P681H	strong	strong	-0.17583
49-84	AATCTTACAACCAGAACTCAATTACCCCCTGCATAC	AATtTTACAAACAGAACTCAATTACCCTCTGCATAC	c.52C>T	p.Leu18Phe	L18F	NLTTRTQLPPAY	NFTNRTQLPSAY	HLA-A0201	23746.1	29142.3	33	45	0.02976	-0.14607	Gamma_P681H			-0.17583
49-84	AATCTTACAACCAGAACTCAATTACCCCCTGCATAC	AATtTTACAAACAGAACTCAATTACCCTCTGCATAC	c.52C>T	p.Leu18Phe	L18F	NLTTRTQLPPAY	NFTNRTQLPSAY	HLA-A3001	7661.2	19512.2	11	31	0.01716	-0.15867	Gamma_P681H			-0.17583
49-84	AATCTTACAACCAGAACTCAATTACCCCCTGCATAC	AATtTTACAAACAGAACTCAATTACCCTCTGCATAC	c.52C>T	p.Leu18Phe	L18F	NLTTRTQLPPAY	NFTNRTQLPSAY	HLA-B1801	19609.7	13450.9	13	7.5	0.02976	-0.14607	Gamma_P681H			-0.17583
49-84	AATCTTACAACCAGAACTCAATTACCCCCTGCATAC	AATtTTACAAACAGAACTCAATTACCCTCTGCATAC	c.52C>T	p.Leu18Phe	L18F	NLTTRTQLPPAY	NFTNRTQLPSAY	HLA-B4403	34575.8	33314.4	22	20	0.01716	-0.15867	Gamma_P681H			-0.17583
445-480	AACAAAAGTTGGATGGAAAGTGAGTTCAGAGTTTAT	AACAAAAGTaGGATGGAAAGTGAGTTCAGAGTTTAT	c.454T>A	p.Trp152Arg	W152R	NKSWMESEFRVY	NKSRMESEFRVY	HLA-A0101	5653.9	10403.8	1.7	3	0.15359	-0.01722	C363	weak		-0.17081
445-480	AACAAAAGTTGGATGGAAAGTGAGTTCAGAGTTTAT	AACAAAAGTaGGATGGAAAGTGAGTTCAGAGTTTAT	c.454T>A	p.Trp152Arg	W152R	NKSWMESEFRVY	NKSRMESEFRVY	HLA-A0201	17604.8	23227.9	24	32	0.09989	-0.07092	C363			-0.17081
445-480	AACAAAAGTTGGATGGAAAGTGAGTTCAGAGTTTAT	AACAAAAGTaGGATGGAAAGTGAGTTCAGAGTTTAT	c.454T>A	p.Trp152Arg	W152R	NKSWMESEFRVY	NKSRMESEFRVY	HLA-A3001	31079.1	16716.8	65	25	0.15359	-0.01722	C363			-0.17081
445-480	AACAAAAGTTGGATGGAAAGTGAGTTCAGAGTTTAT	AACAAAAGTaGGATGGAAAGTGAGTTCAGAGTTTAT	c.454T>A	p.Trp152Arg	W152R	NKSWMESEFRVY	NKSRMESEFRVY	HLA-B1801	12818.7	21693.1	7	15	0.09989	-0.07092	C363			-0.17081
445-480	AACAAAAGTTGGATGGAAAGTGAGTTCAGAGTTTAT	AACAAAAGTaGGATGGAAAGTGAGTTCAGAGTTTAT	c.454T>A	p.Trp152Arg	W152R	NKSWMESEFRVY	NKSRMESEFRVY	HLA-B4403	12665.5	18896.9	6.5	9	0.15359	-0.01722	C363			-0.17081
439-474	AAAAACAACAAAAGTTGGATGGAAAGTGAGTTCAGA	AAAAACAACAAAAGTaGGATGGAAAGTGAGTTCAGA	c.454T>A	p.Trp152Arg	W152R	KNNKSWMESEFR	KNNKSRMESEFR	HLA-B0801	35586.2	24895.5	75	34	0.076	-0.0893	C363			-0.1653
439-474	AAAAACAACAAAAGTTGGATGGAAAGTGAGTTCAGA	AAAAACAACAAAAGTTGGATGGAAAGTG------GA	c.467_472delAGTTCA	p.Glu156_Arg158delinsGly	E156_Arg158delinsGly	KNNKSWMESEFR	KNNKSWMESG	HLA-B0801	35586.2	35684.9	75	75	0.076	-0.0842	Delta_A222V,Delta_G181V,Delta_T95I			-0.1602
67-102	CAATTACCCCCTGCATACACTAATTCTTTCACACGT	CAATTACCCtCTGCATACACTAATTCTTTCACACGT	c.76C>T	p.Pro26Ser	P26S	QLPPAYTNSFTR	QLPSAYTNSFTR	HLA-B0801	31737.7	24270.8	60	33	0.13462	-0.02069	Gamma_P681H			-0.15531
55-90	ACAACCAGAACTCAATTACCCCCTGCATACACTAAT	ACAAaCAGAACTCAATTACCCTCTGCATACACTAAT	c.59C>A	p.Thr20Asn	T20N	TTRTQLPPAYTN	TNRTQLPSAYTN	HLA-B0801	34315	34562	70	70	0.04302	-0.10728	Gamma_P681H			-0.1503
1402-1437	ATTTCAACTGAAATCTATCAGGCCGGTAGCACACCT	ATTTCAACTGAAATCTATCAGGCCGGTAGCAaACCT	c.1433C>A	p.Thr478Lys	T478K	ISTEIYQAGSTP	ISTEIYQAGSKP	HLA-A0101	31474.1	31266	43	42	0.03511	-0.11357	Delta_A222V,Delta_G181V,Delta_T95I			-0.14868
1402-1437	ATTTCAACTGAAATCTATCAGGCCGGTAGCACACCT	ATTTCAACTGAAATCTATCAGGCCGGTAGCAaACCT	c.1433C>A	p.Thr478Lys	T478K	ISTEIYQAGSTP	ISTEIYQAGSKP	HLA-A0201	37587.5	39844.8	75	85	0.04771	-0.10097	Delta_A222V,Delta_G181V,Delta_T95I			-0.14868
1402-1437	ATTTCAACTGAAATCTATCAGGCCGGTAGCACACCT	ATTTCAACTGAAATCTATCAGGCCGGTAGCAaACCT	c.1433C>A	p.Thr478Lys	T478K	ISTEIYQAGSTP	ISTEIYQAGSKP	HLA-A3001	35283.7	24009.6	80	41	0.03511	-0.11357	Delta_A222V,Delta_G181V,Delta_T95I			-0.14868
1402-1437	ATTTCAACTGAAATCTATCAGGCCGGTAGCACACCT	ATTTCAACTGAAATCTATCAGGCCGGTAGCAaACCT	c.1433C>A	p.Thr478Lys	T478K	ISTEIYQAGSTP	ISTEIYQAGSKP	HLA-B1801	20259.1	29976.1	13	33	0.04771	-0.10097	Delta_A222V,Delta_G181V,Delta_T95I			-0.14868
1402-1437	ATTTCAACTGAAATCTATCAGGCCGGTAGCACACCT	ATTTCAACTGAAATCTATCAGGCCGGTAGCAaACCT	c.1433C>A	p.Thr478Lys	T478K	ISTEIYQAGSTP	ISTEIYQAGSKP	HLA-B4403	19802.5	22653.8	9.5	11	0.03511	-0.11357	Delta_A222V,Delta_G181V,Delta_T95I			-0.14868
46-81	GTTAATCTTACAACCAGAACTCAATTACCCCCTGCA	GTTAATtTTACAAACAGAACTCAATTACCCTCTGCA	c.52C>T	p.Leu18Phe	L18F	VNLTTRTQLPPA	VNFTNRTQLPSA	HLA-A0101	10364.4	2569.4	3	1	0.03642	-0.09786	Gamma_P681H		weak	-0.13428
46-81	GTTAATCTTACAACCAGAACTCAATTACCCCCTGCA	GTTAATtTTACAAACAGAACTCAATTACCCTCTGCA	c.52C>T	p.Leu18Phe	L18F	VNLTTRTQLPPA	VNFTNRTQLPSA	HLA-A3001	4454.1	16154	7	24	0.03642	-0.09786	Gamma_P681H			-0.13428
46-81	GTTAATCTTACAACCAGAACTCAATTACCCCCTGCA	GTTAATtTTACAAACAGAACTCAATTACCCTCTGCA	c.52C>T	p.Leu18Phe	L18F	VNLTTRTQLPPA	VNFTNRTQLPSA	HLA-B4403	47397.7	47091	95	90	0.03642	-0.09786	Gamma_P681H			-0.13428
445-480	AACAAAAGTTGGATGGAAAGTGAGTTCAGAGTTTAT	AACAAAAGTTGGATGGAAAGTG------GAGTTTAT	c.467_472delAGTTCA	p.Glu156_Arg158delinsGly	E156_Arg158delinsGly	NKSWMESEFRVY	NKSWMESGVY	HLA-A0201	17604.8	33301.4	24	60	0.09989	-0.03144	Delta_A222V,Delta_G181V,Delta_T95I			-0.13133
445-480	AACAAAAGTTGGATGGAAAGTGAGTTCAGAGTTTAT	AACAAAAGTTGGATGGAAAGTG------GAGTTTAT	c.467_472delAGTTCA	p.Glu156_Arg158delinsGly	E156_Arg158delinsGly	NKSWMESEFRVY	NKSWMESGVY	HLA-B1801	12818.7	16315.8	7	9.5	0.09989	-0.03144	Delta_A222V,Delta_G181V,Delta_T95I			-0.13133
1423-1458	GCCGGTAGCACACCTTGTAATGGTGTTGAAGGTTTT	GCCGGTAaCACACCTTGTAATGGTGTTCAAGGTTTT	c.1430G>A	p.Ser477Asn	S477N	AGSTPCNGVEGF	AGNTPCNGVQGF	HLA-A0201	34211.2	36232.3	60	70	0.05306	-0.0776	B1_S477N_T29I_E484Q			-0.13066
1423-1458	GCCGGTAGCACACCTTGTAATGGTGTTGAAGGTTTT	GCCGGTAaCACACCTTGTAATGGTGTTCAAGGTTTT	c.1430G>A	p.Ser477Asn	S477N	AGSTPCNGVEGF	AGNTPCNGVQGF	HLA-B0801	36273.5	34433.6	75	70	0.06386	-0.0668	B1_S477N_T29I_E484Q			-0.13066
1423-1458	GCCGGTAGCACACCTTGTAATGGTGTTGAAGGTTTT	GCCGGTAaCACACCTTGTAATGGTGTTCAAGGTTTT	c.1430G>A	p.Ser477Asn	S477N	AGSTPCNGVEGF	AGNTPCNGVQGF	HLA-B1801	35079.6	32896.7	55	44	0.05306	-0.0776	B1_S477N_T29I_E484Q			-0.13066
193-228	TTCCATGCTATACATGTCTCTGGGACCAATGGTACT	TTCCATtCTA------TCTCTGGGACCAATGGTACT	c.199G>T	p.Ala67Ser	A67S	FHAIHVSGTNGT	FHSISGTNGT	HLA-A0201	37407.4	25804.1	75	37	0.10456	-0.0168	Alpha_A67S			-0.12136
193-228	TTCCATGCTATACATGTCTCTGGGACCAATGGTACT	TTCCATtCTA------TCTCTGGGACCAATGGTACT	c.199G>T	p.Ala67Ser	A67S	FHAIHVSGTNGT	FHSISGTNGT	HLA-B1801	43224.1	42976.1	99	99	0.10456	-0.0168	Alpha_A67S			-0.12136
196-231	CATGCTATACATGTCTCTGGGACCAATGGTACTAAG	CATtCTA------TCTCTGGGACCAATGGTACTAAG	c.199G>T	p.Ala67Ser	A67S	HAIHVSGTNGTK	HSISGTNGTK	HLA-A0101	38337.1	29023.7	85	32	0.03373	-0.07316	Alpha_A67S			-0.10689
196-231	CATGCTATACATGTCTCTGGGACCAATGGTACTAAG	CATtCTA------TCTCTGGGACCAATGGTACTAAG	c.199G>T	p.Ala67Ser	A67S	HAIHVSGTNGTK	HSISGTNGTK	HLA-A3001	13651.7	970.9	20	2.5	0.03373	-0.07316	Alpha_A67S			-0.10689
196-231	CATGCTATACATGTCTCTGGGACCAATGGTACTAAG	CATtCTA------TCTCTGGGACCAATGGTACTAAG	c.199G>T	p.Ala67Ser	A67S	HAIHVSGTNGTK	HSISGTNGTK	HLA-B4403	46341.4	46497.6	80	80	0.03373	-0.07316	Alpha_A67S			-0.10689
196-231	CATGCTATACATGTCTCTGGGACCAATGGTACTAAG	CATGCTAT------CTCTGGGACCAATGGTACTAAG	c.204_209delACATGT	p.His69_Val70del	H69_Val70del	HAIHVSGTNGTK	HAISGTNGTK	HLA-A0101	38337.1	35307.7	85	65	0.03373	-0.07316	Alpha_A701S,Alpha_L5F,Alpha_T724I,B1_N439K_del69-70,C363			-0.10689
196-231	CATGCTATACATGTCTCTGGGACCAATGGTACTAAG	CATGCTAT------CTCTGGGACCAATGGTACTAAG	c.204_209delACATGT	p.His69_Val70del	H69_Val70del	HAIHVSGTNGTK	HAISGTNGTK	HLA-A3001	13651.7	2232.9	20	4	0.03373	-0.07316	Alpha_A701S,Alpha_L5F,Alpha_T724I,B1_N439K_del69-70,C363			-0.10689
196-231	CATGCTATACATGTCTCTGGGACCAATGGTACTAAG	CATGCTAT------CTCTGGGACCAATGGTACTAAG	c.204_209delACATGT	p.His69_Val70del	H69_Val70del	HAIHVSGTNGTK	HAISGTNGTK	HLA-B4403	46341.4	46235.2	80	80	0.03373	-0.07316	Alpha_A701S,Alpha_L5F,Alpha_T724I,B1_N439K_del69-70,C363			-0.10689
196-231	CATGCTATACATGTCTCTGGGACCAATGGTACTAAG	CATtCTA------TCTCTGGGACCAATGGTACTAAG	c.199G>T	p.Ala67Ser	A67S	HAIHVSGTNGTK	HSISGTNGTK	HLA-A0201	38988.9	39606.2	80	80	0.07693	-0.02996	Alpha_A67S			-0.10689
196-231	CATGCTATACATGTCTCTGGGACCAATGGTACTAAG	CATtCTA------TCTCTGGGACCAATGGTACTAAG	c.199G>T	p.Ala67Ser	A67S	HAIHVSGTNGTK	HSISGTNGTK	HLA-B1801	41972.4	41834.6	95	95	0.07693	-0.02996	Alpha_A67S			-0.10689
196-231	CATGCTATACATGTCTCTGGGACCAATGGTACTAAG	CATGCTAT------CTCTGGGACCAATGGTACTAAG	c.204_209delACATGT	p.His69_Val70del	H69_Val70del	HAIHVSGTNGTK	HAISGTNGTK	HLA-A0201	38988.9	39409.2	80	80	0.07693	-0.02996	Alpha_A701S,Alpha_L5F,Alpha_T724I,B1_N439K_del69-70,C363			-0.10689
196-231	CATGCTATACATGTCTCTGGGACCAATGGTACTAAG	CATGCTAT------CTCTGGGACCAATGGTACTAAG	c.204_209delACATGT	p.His69_Val70del	H69_Val70del	HAIHVSGTNGTK	HAISGTNGTK	HLA-B1801	41972.4	42310.8	95	95	0.07693	-0.02996	Alpha_A701S,Alpha_L5F,Alpha_T724I,B1_N439K_del69-70,C363			-0.10689
1444-1479	GGTGTTGAAGGTTTTAATTGTTACTTTCCTTTACAA	GGTGTTaAAGGTTTTAATTGTTACTTTCCTTTACAA	c.1450G>A	p.Glu484Lys	E484K	GVEGFNCYFPLQ	GVKGFNCYFPLQ	HLA-A0201	4552.3	4552.3	9	9	0.10236	-0.00014	Gamma_P681H			-0.1025
1444-1479	GGTGTTGAAGGTTTTAATTGTTACTTTCCTTTACAA	GGTGTTaAAGGTTTTAATTGTTACTTTCCTTTACAA	c.1450G>A	p.Glu484Lys	E484K	GVEGFNCYFPLQ	GVKGFNCYFPLQ	HLA-B1801	6705.3	31419.3	4	38	0.10236	-0.00014	Gamma_P681H			-0.1025
196-231	CATGCTATACATGTCTCTGGGACCAATGGTACTAAG	CATtCTA------TCTCTGGGACCAATGGTACTAAG	c.199G>T	p.Ala67Ser	A67S	HAIHVSGTNGTK	HSISGTNGTK	HLA-B0801	41406.3	39916.8	99	95	0.03673	-0.06296	Alpha_A67S			-0.09969
196-231	CATGCTATACATGTCTCTGGGACCAATGGTACTAAG	CATGCTAT------CTCTGGGACCAATGGTACTAAG	c.204_209delACATGT	p.His69_Val70del	H69_Val70del	HAIHVSGTNGTK	HAISGTNGTK	HLA-B0801	41406.3	38906.7	99	90	0.03673	-0.06296	Alpha_A701S,Alpha_L5F,Alpha_T724I,B1_N439K_del69-70,C363			-0.09969
451-486	AGTTGGATGGAAAGTGAGTTCAGAGTTTATTCTAGT	AGTTGGATGGAAAGTG------GAGTTTATTCTAGT	c.467_472delAGTTCA	p.Glu156_Arg158delinsGly	E156_Arg158delinsGly	SWMESEFRVYSS	SWMESGVYSS	HLA-A0201	25849.7	15078.1	37	21	0.04477	-0.04861	Delta_A222V,Delta_G181V,Delta_T95I			-0.09338
451-486	AGTTGGATGGAAAGTGAGTTCAGAGTTTATTCTAGT	AGTTGGATGGAAAGTG------GAGTTTATTCTAGT	c.467_472delAGTTCA	p.Glu156_Arg158delinsGly	E156_Arg158delinsGly	SWMESEFRVYSS	SWMESGVYSS	HLA-B1801	2273.6	33636.4	1.7	47	0.04477	-0.04861	Delta_A222V,Delta_G181V,Delta_T95I	weak		-0.09338
46-81	GTTAATCTTACAACCAGAACTCAATTACCCCCTGCA	GTTAATtTTACAAACAGAACTCAATTACCCTCTGCA	c.52C>T	p.Leu18Phe	L18F	VNLTTRTQLPPA	VNFTNRTQLPSA	HLA-A0201	15884.3	20768.7	22	29	0.03282	-0.05986	Gamma_P681H			-0.09268
46-81	GTTAATCTTACAACCAGAACTCAATTACCCCCTGCA	GTTAATtTTACAAACAGAACTCAATTACCCTCTGCA	c.52C>T	p.Leu18Phe	L18F	VNLTTRTQLPPA	VNFTNRTQLPSA	HLA-B1801	35603.9	34105.4	60	49	0.03282	-0.05986	Gamma_P681H			-0.09268
40-75	CAGTGTGTTAATCTTACAACCAGAACTCAATTACCC	CAGTGTGTTAATtTTACAAACAGAACTCAATTACCC	c.52C>T	p.Leu18Phe	L18F	QCVNLTTRTQLP	QCVNFTNRTQLP	HLA-B0801	24525.2	17131.5	33	19	0.02865	-0.01545	Gamma_P681H			-0.0441

## Sheet: Negative_to_Positive
sliding_window	WT_n	Mutant_n	HGVS_C	HGVS_P	Mutation	WT	Mutant	HLA	nM_WT	nM_MUT	Rank_WT	Rank_MUT	IEDB_WT_score	IEDB_MUT_score	Cluster	Binder_WT	Binder_MUT	Delta
1420-1455	CAGGCCGGTAGCACACCTTGTAATGGTGTTGAAGGT	CAGGCCGGTAtCACACCTTGTAATGGTGTTGAAGGT	c.1430G>T	p.Ser477Ile	S477I	QAGSTPCNGVEG	QAGITPCNGVEG	HLA-B0801	39017.2	38490.9	90	85	-0.13173	0.16866	Alpha_A67S			0.30039
1420-1455	CAGGCCGGTAGCACACCTTGTAATGGTGTTGAAGGT	CAGGCCGGTAtCACACCTTGTAATGGTGTTGAAGGT	c.1430G>T	p.Ser477Ile	S477I	QAGSTPCNGVEG	QAGITPCNGVEG	HLA-A0101	38019.5	37762	80	80	-0.10493	0.19546	Alpha_A67S			0.30039
1420-1455	CAGGCCGGTAGCACACCTTGTAATGGTGTTGAAGGT	CAGGCCGGTAtCACACCTTGTAATGGTGTTGAAGGT	c.1430G>T	p.Ser477Ile	S477I	QAGSTPCNGVEG	QAGITPCNGVEG	HLA-A0201	36549.6	34098.4	70	60	-0.09393	0.20646	Alpha_A67S			0.30039
1420-1455	CAGGCCGGTAGCACACCTTGTAATGGTGTTGAAGGT	CAGGCCGGTAtCACACCTTGTAATGGTGTTGAAGGT	c.1430G>T	p.Ser477Ile	S477I	QAGSTPCNGVEG	QAGITPCNGVEG	HLA-A3001	38729.5	39143.6	90	90	-0.10493	0.19546	Alpha_A67S			0.30039
1420-1455	CAGGCCGGTAGCACACCTTGTAATGGTGTTGAAGGT	CAGGCCGGTAtCACACCTTGTAATGGTGTTGAAGGT	c.1430G>T	p.Ser477Ile	S477I	QAGSTPCNGVEG	QAGITPCNGVEG	HLA-B1801	43844.5	43418.7	99	99	-0.09393	0.20646	Alpha_A67S			0.30039
1420-1455	CAGGCCGGTAGCACACCTTGTAATGGTGTTGAAGGT	CAGGCCGGTAtCACACCTTGTAATGGTGTTGAAGGT	c.1430G>T	p.Ser477Ile	S477I	QAGSTPCNGVEG	QAGITPCNGVEG	HLA-B4403	46558	45857.1	80	75	-0.10493	0.19546	Alpha_A67S			0.30039
1408-1443	ACTGAAATCTATCAGGCCGGTAGCACACCTTGTAAT	ACTGAAATCTATCAGGCCGGTAtCACACCTTGTAAT	c.1430G>T	p.Ser477Ile	S477I	TEIYQAGSTPCN	TEIYQAGITPCN	HLA-A0201	40725.2	32407.1	85	55	-0.20418	0.08652	Alpha_A67S			0.2907
1408-1443	ACTGAAATCTATCAGGCCGGTAGCACACCTTGTAAT	ACTGAAATCTATCAGGCCGGTAtCACACCTTGTAAT	c.1430G>T	p.Ser477Ile	S477I	TEIYQAGSTPCN	TEIYQAGITPCN	HLA-B0801	37318.5	37399.3	80	80	-0.09138	0.19932	Alpha_A67S			0.2907
1408-1443	ACTGAAATCTATCAGGCCGGTAGCACACCTTGTAAT	ACTGAAATCTATCAGGCCGGTAtCACACCTTGTAAT	c.1430G>T	p.Ser477Ile	S477I	TEIYQAGSTPCN	TEIYQAGITPCN	HLA-B1801	30405.9	25287.8	34	21	-0.20418	0.08652	Alpha_A67S			0.2907
1411-1446	GAAATCTATCAGGCCGGTAGCACACCTTGTAATGGT	GAAATCTATCAGGCCGGTAtCACACCTTGTAATGGT	c.1430G>T	p.Ser477Ile	S477I	EIYQAGSTPCNG	EIYQAGITPCNG	HLA-A0101	34790.5	34844.4	65	65	-0.21804	0.07266	Alpha_A67S			0.2907
1411-1446	GAAATCTATCAGGCCGGTAGCACACCTTGTAATGGT	GAAATCTATCAGGCCGGTAtCACACCTTGTAATGGT	c.1430G>T	p.Ser477Ile	S477I	EIYQAGSTPCNG	EIYQAGITPCNG	HLA-A3001	33318.3	33030.8	70	70	-0.21804	0.07266	Alpha_A67S			0.2907
1411-1446	GAAATCTATCAGGCCGGTAGCACACCTTGTAATGGT	GAAATCTATCAGGCCGGTAtCACACCTTGTAATGGT	c.1430G>T	p.Ser477Ile	S477I	EIYQAGSTPCNG	EIYQAGITPCNG	HLA-B0801	36024.7	35318.1	75	75	-0.25734	0.03336	Alpha_A67S			0.2907
1411-1446	GAAATCTATCAGGCCGGTAGCACACCTTGTAATGGT	GAAATCTATCAGGCCGGTAtCACACCTTGTAATGGT	c.1430G>T	p.Ser477Ile	S477I	EIYQAGSTPCNG	EIYQAGITPCNG	HLA-B4403	43814.1	43563.6	55	50	-0.21804	0.07266	Alpha_A67S			0.2907
1414-1449	ATCTATCAGGCCGGTAGCACACCTTGTAATGGTGTT	ATCTATCAGGCCGGTAtCACACCTTGTAATGGTGTT	c.1430G>T	p.Ser477Ile	S477I	IYQAGSTPCNGV	IYQAGITPCNGV	HLA-A0101	32206.1	31870.9	47	45	-0.04739	0.24331	Alpha_A67S			0.2907
1414-1449	ATCTATCAGGCCGGTAGCACACCTTGTAATGGTGTT	ATCTATCAGGCCGGTAtCACACCTTGTAATGGTGTT	c.1430G>T	p.Ser477Ile	S477I	IYQAGSTPCNGV	IYQAGITPCNGV	HLA-A0201	2745.6	769.5	7	3.5	-0.08499	0.20571	Alpha_A67S			0.2907
1414-1449	ATCTATCAGGCCGGTAGCACACCTTGTAATGGTGTT	ATCTATCAGGCCGGTAtCACACCTTGTAATGGTGTT	c.1430G>T	p.Ser477Ile	S477I	IYQAGSTPCNGV	IYQAGITPCNGV	HLA-A3001	29067.1	29661.2	55	60	-0.04739	0.24331	Alpha_A67S			0.2907
1414-1449	ATCTATCAGGCCGGTAGCACACCTTGTAATGGTGTT	ATCTATCAGGCCGGTAtCACACCTTGTAATGGTGTT	c.1430G>T	p.Ser477Ile	S477I	IYQAGSTPCNGV	IYQAGITPCNGV	HLA-B0801	29480.7	27614.8	48	42	-0.11799	0.17271	Alpha_A67S			0.2907
1414-1449	ATCTATCAGGCCGGTAGCACACCTTGTAATGGTGTT	ATCTATCAGGCCGGTAtCACACCTTGTAATGGTGTT	c.1430G>T	p.Ser477Ile	S477I	IYQAGSTPCNGV	IYQAGITPCNGV	HLA-B1801	36022	32901.7	60	44	-0.08499	0.20571	Alpha_A67S			0.2907
1414-1449	ATCTATCAGGCCGGTAGCACACCTTGTAATGGTGTT	ATCTATCAGGCCGGTAtCACACCTTGTAATGGTGTT	c.1430G>T	p.Ser477Ile	S477I	IYQAGSTPCNGV	IYQAGITPCNGV	HLA-B4403	42858.6	41891.7	46	41	-0.04739	0.24331	Alpha_A67S			0.2907
1417-1452	TATCAGGCCGGTAGCACACCTTGTAATGGTGTTGAA	TATCAGGCCGGTAtCACACCTTGTAATGGTGTTGAA	c.1430G>T	p.Ser477Ile	S477I	YQAGSTPCNGVE	YQAGITPCNGVE	HLA-A0101	35247	34763	65	65	-0.09978	0.19092	Alpha_A67S			0.2907
1417-1452	TATCAGGCCGGTAGCACACCTTGTAATGGTGTTGAA	TATCAGGCCGGTAtCACACCTTGTAATGGTGTTGAA	c.1430G>T	p.Ser477Ile	S477I	YQAGSTPCNGVE	YQAGITPCNGVE	HLA-A0201	7523.7	2858.6	13	7	-0.08708	0.20362	Alpha_A67S			0.2907
1417-1452	TATCAGGCCGGTAGCACACCTTGTAATGGTGTTGAA	TATCAGGCCGGTAtCACACCTTGTAATGGTGTTGAA	c.1430G>T	p.Ser477Ile	S477I	YQAGSTPCNGVE	YQAGITPCNGVE	HLA-A3001	30574.5	31258.6	60	65	-0.09978	0.19092	Alpha_A67S			0.2907
1417-1452	TATCAGGCCGGTAGCACACCTTGTAATGGTGTTGAA	TATCAGGCCGGTAtCACACCTTGTAATGGTGTTGAA	c.1430G>T	p.Ser477Ile	S477I	YQAGSTPCNGVE	YQAGITPCNGVE	HLA-B1801	39802.1	37062.2	80	65	-0.08708	0.20362	Alpha_A67S			0.2907
1417-1452	TATCAGGCCGGTAGCACACCTTGTAATGGTGTTGAA	TATCAGGCCGGTAtCACACCTTGTAATGGTGTTGAA	c.1430G>T	p.Ser477Ile	S477I	YQAGSTPCNGVE	YQAGITPCNGVE	HLA-B4403	42937.5	41987.4	46	41	-0.09978	0.19092	Alpha_A67S			0.2907
1408-1443	ACTGAAATCTATCAGGCCGGTAGCACACCTTGTAAT	ACTGAAATCTATCAGGCCGGTAtCACACCTTGTAAT	c.1430G>T	p.Ser477Ile	S477I	TEIYQAGSTPCN	TEIYQAGITPCN	HLA-A0101	35183.8	34874.1	65	65	-0.24738	0.04332	Alpha_A67S			0.2907
1408-1443	ACTGAAATCTATCAGGCCGGTAGCACACCTTGTAAT	ACTGAAATCTATCAGGCCGGTAtCACACCTTGTAAT	c.1430G>T	p.Ser477Ile	S477I	TEIYQAGSTPCN	TEIYQAGITPCN	HLA-A3001	34661.6	35221.1	75	80	-0.24738	0.04332	Alpha_A67S			0.2907
1408-1443	ACTGAAATCTATCAGGCCGGTAGCACACCTTGTAAT	ACTGAAATCTATCAGGCCGGTAtCACACCTTGTAAT	c.1430G>T	p.Ser477Ile	S477I	TEIYQAGSTPCN	TEIYQAGITPCN	HLA-B4403	16758.4	16172.5	8	8	-0.24738	0.04332	Alpha_A67S			0.2907
1411-1446	GAAATCTATCAGGCCGGTAGCACACCTTGTAATGGT	GAAATCTATCAGGCCGGTAtCACACCTTGTAATGGT	c.1430G>T	p.Ser477Ile	S477I	EIYQAGSTPCNG	EIYQAGITPCNG	HLA-A0201	38087.4	31428.8	75	55	-0.21924	0.07146	Alpha_A67S			0.2907
1411-1446	GAAATCTATCAGGCCGGTAGCACACCTTGTAATGGT	GAAATCTATCAGGCCGGTAtCACACCTTGTAATGGT	c.1430G>T	p.Ser477Ile	S477I	EIYQAGSTPCNG	EIYQAGITPCNG	HLA-B1801	40924.9	39133.8	90	80	-0.21924	0.07146	Alpha_A67S			0.2907
25-60	CCACTAGTCTCTAGTCAGTGTGTTAATCTTACAACC	CCACTAGTCTtTAGTCAGTGTGTTAATCTTACAACC	c.35C>T	p.Ser12Phe	S12F	PLVSSQCVNLTT	PLVFSQCVNLTT	HLA-B0801	34234.8	31208.5	70	55	-0.26485	0.01942	C363			0.28427
199-234	GCTATACATGTCTCTGGGACCAATGGTACTAAGAGG	tCTA------TCTCTGGGACCAATGGTACTAAGAGG	c.199G>T	p.Ala67Ser	A67S	AIHVSGTNGTKR	SISGTNGTKR	HLA-A0101	37287.8	37054.6	75	75	-0.1483	0.13026	Alpha_A67S			0.27856
199-234	GCTATACATGTCTCTGGGACCAATGGTACTAAGAGG	tCTA------TCTCTGGGACCAATGGTACTAAGAGG	c.199G>T	p.Ala67Ser	A67S	AIHVSGTNGTKR	SISGTNGTKR	HLA-A3001	16111.2	14434.3	24	21	-0.1483	0.13026	Alpha_A67S			0.27856
199-234	GCTATACATGTCTCTGGGACCAATGGTACTAAGAGG	tCTA------TCTCTGGGACCAATGGTACTAAGAGG	c.199G>T	p.Ala67Ser	A67S	AIHVSGTNGTKR	SISGTNGTKR	HLA-B4403	46424.2	46295.3	80	80	-0.1483	0.13026	Alpha_A67S			0.27856
199-234	GCTATACATGTCTCTGGGACCAATGGTACTAAGAGG	GCTAT------CTCTGGGACCAATGGTACTAAGAGG	c.204_209delACATGT	p.His69_Val70del	H69_Val70del	AIHVSGTNGTKR	AISGTNGTKR	HLA-A0101	37287.8	37429.7	75	80	-0.1483	0.13026	Alpha_A701S,Alpha_L5F,Alpha_T724I,B1_N439K_del69-70,C363			0.27856
199-234	GCTATACATGTCTCTGGGACCAATGGTACTAAGAGG	GCTAT------CTCTGGGACCAATGGTACTAAGAGG	c.204_209delACATGT	p.His69_Val70del	H69_Val70del	AIHVSGTNGTKR	AISGTNGTKR	HLA-A3001	16111.2	11709.1	24	17	-0.1483	0.13026	Alpha_A701S,Alpha_L5F,Alpha_T724I,B1_N439K_del69-70,C363			0.27856
199-234	GCTATACATGTCTCTGGGACCAATGGTACTAAGAGG	GCTAT------CTCTGGGACCAATGGTACTAAGAGG	c.204_209delACATGT	p.His69_Val70del	H69_Val70del	AIHVSGTNGTKR	AISGTNGTKR	HLA-B4403	46424.2	46017.1	80	75	-0.1483	0.13026	Alpha_A701S,Alpha_L5F,Alpha_T724I,B1_N439K_del69-70,C363			0.27856
1240-1275	CAAACTGGAAAGATTGCTGATTATAATTATAAATTA	CAAACTGGAAcGATTGCTGATTATAATTATAAATTA	c.1250A>C	p.Lys417Thr	K417T	QTGKIADYNYKL	QTGTIADYNYKL	HLA-A0101	14389	5798.2	5	1.8	-0.16042	0.09564	Gamma_P681H		weak	0.25606
1240-1275	CAAACTGGAAAGATTGCTGATTATAATTATAAATTA	CAAACTGGAAcGATTGCTGATTATAATTATAAATTA	c.1250A>C	p.Lys417Thr	K417T	QTGKIADYNYKL	QTGTIADYNYKL	HLA-A0201	6708	12441.3	12	18	-0.14942	0.10664	Gamma_P681H			0.25606
1240-1275	CAAACTGGAAAGATTGCTGATTATAATTATAAATTA	CAAACTGGAAcGATTGCTGATTATAATTATAAATTA	c.1250A>C	p.Lys417Thr	K417T	QTGKIADYNYKL	QTGTIADYNYKL	HLA-A3001	26739.8	26734.6	48	48	-0.16042	0.09564	Gamma_P681H			0.25606
1240-1275	CAAACTGGAAAGATTGCTGATTATAATTATAAATTA	CAAACTGGAAcGATTGCTGATTATAATTATAAATTA	c.1250A>C	p.Lys417Thr	K417T	QTGKIADYNYKL	QTGTIADYNYKL	HLA-B1801	38855.8	37833.6	75	70	-0.14942	0.10664	Gamma_P681H			0.25606
1240-1275	CAAACTGGAAAGATTGCTGATTATAATTATAAATTA	CAAACTGGAAcGATTGCTGATTATAATTATAAATTA	c.1250A>C	p.Lys417Thr	K417T	QTGKIADYNYKL	QTGTIADYNYKL	HLA-B4403	37664.1	38638.2	28	30	-0.16042	0.09564	Gamma_P681H			0.25606
1402-1437	ATTTCAACTGAAATCTATCAGGCCGGTAGCACACCT	ATTTCAACTGAAATCTATCAGGCCGGTAtCACACCT	c.1430G>T	p.Ser477Ile	S477I	ISTEIYQAGSTP	ISTEIYQAGITP	HLA-B0801	40518.2	38421.4	95	85	-0.08189	0.17005	Alpha_A67S			0.25194
1228-1263	ATCGCTCCAGGGCAAACTGGAAAGATTGCTGATTAT	ATCGCTCCAGGGCAAACTGGAAcGATTGCTGATTAT	c.1250A>C	p.Lys417Thr	K417T	IAPGQTGKIADY	IAPGQTGTIADY	HLA-A0201	35590.4	32549.4	65	55	-0.17552	0.07228	Gamma_P681H			0.2478
1228-1263	ATCGCTCCAGGGCAAACTGGAAAGATTGCTGATTAT	ATCGCTCCAGGGCAAACTGGAAcGATTGCTGATTAT	c.1250A>C	p.Lys417Thr	K417T	IAPGQTGKIADY	IAPGQTGTIADY	HLA-B1801	34990.2	26937	55	25	-0.17552	0.07228	Gamma_P681H			0.2478
1228-1263	ATCGCTCCAGGGCAAACTGGAAAGATTGCTGATTAT	ATCGCTCCAGGGCAAACTGGAAcGATTGCTGATTAT	c.1250A>C	p.Lys417Thr	K417T	IAPGQTGKIADY	IAPGQTGTIADY	HLA-A0101	33628.4	30545.4	55	39	-0.17192	0.07588	Gamma_P681H			0.2478
1228-1263	ATCGCTCCAGGGCAAACTGGAAAGATTGCTGATTAT	ATCGCTCCAGGGCAAACTGGAAcGATTGCTGATTAT	c.1250A>C	p.Lys417Thr	K417T	IAPGQTGKIADY	IAPGQTGTIADY	HLA-A3001	39435.6	39174.5	95	90	-0.17192	0.07588	Gamma_P681H			0.2478
1228-1263	ATCGCTCCAGGGCAAACTGGAAAGATTGCTGATTAT	ATCGCTCCAGGGCAAACTGGAAcGATTGCTGATTAT	c.1250A>C	p.Lys417Thr	K417T	IAPGQTGKIADY	IAPGQTGTIADY	HLA-B0801	35366.2	37364.5	75	80	-0.06272	0.18508	Gamma_P681H			0.2478
1228-1263	ATCGCTCCAGGGCAAACTGGAAAGATTGCTGATTAT	ATCGCTCCAGGGCAAACTGGAAcGATTGCTGATTAT	c.1250A>C	p.Lys417Thr	K417T	IAPGQTGKIADY	IAPGQTGTIADY	HLA-B4403	26585.5	16133	14	8	-0.17192	0.07588	Gamma_P681H			0.2478
1231-1266	GCTCCAGGGCAAACTGGAAAGATTGCTGATTATAAT	GCTCCAGGGCAAACTGGAAcGATTGCTGATTATAAT	c.1250A>C	p.Lys417Thr	K417T	APGQTGKIADYN	APGQTGTIADYN	HLA-A0101	36666.1	33087	75	55	-0.1096	0.1382	Gamma_P681H			0.2478
1231-1266	GCTCCAGGGCAAACTGGAAAGATTGCTGATTATAAT	GCTCCAGGGCAAACTGGAAcGATTGCTGATTATAAT	c.1250A>C	p.Lys417Thr	K417T	APGQTGKIADYN	APGQTGTIADYN	HLA-A0201	37786.6	35634.7	75	65	-0.0986	0.1492	Gamma_P681H			0.2478
1231-1266	GCTCCAGGGCAAACTGGAAAGATTGCTGATTATAAT	GCTCCAGGGCAAACTGGAAcGATTGCTGATTATAAT	c.1250A>C	p.Lys417Thr	K417T	APGQTGKIADYN	APGQTGTIADYN	HLA-A3001	41842.7	41457	99	99	-0.1096	0.1382	Gamma_P681H			0.2478
1231-1266	GCTCCAGGGCAAACTGGAAAGATTGCTGATTATAAT	GCTCCAGGGCAAACTGGAAcGATTGCTGATTATAAT	c.1250A>C	p.Lys417Thr	K417T	APGQTGKIADYN	APGQTGTIADYN	HLA-B0801	38002.6	39404.1	85	90	-0.1364	0.1114	Gamma_P681H			0.2478
1231-1266	GCTCCAGGGCAAACTGGAAAGATTGCTGATTATAAT	GCTCCAGGGCAAACTGGAAcGATTGCTGATTATAAT	c.1250A>C	p.Lys417Thr	K417T	APGQTGKIADYN	APGQTGTIADYN	HLA-B1801	40634.1	37893.8	85	70	-0.0986	0.1492	Gamma_P681H			0.2478
1231-1266	GCTCCAGGGCAAACTGGAAAGATTGCTGATTATAAT	GCTCCAGGGCAAACTGGAAcGATTGCTGATTATAAT	c.1250A>C	p.Lys417Thr	K417T	APGQTGKIADYN	APGQTGTIADYN	HLA-B4403	26723.3	16420.6	14	8	-0.1096	0.1382	Gamma_P681H			0.2478
1234-1269	CCAGGGCAAACTGGAAAGATTGCTGATTATAATTAT	CCAGGGCAAACTGGAAcGATTGCTGATTATAATTAT	c.1250A>C	p.Lys417Thr	K417T	PGQTGKIADYNY	PGQTGTIADYNY	HLA-A0201	36210.7	34296	70	60	-0.01474	0.23306	Gamma_P681H			0.2478
1234-1269	CCAGGGCAAACTGGAAAGATTGCTGATTATAATTAT	CCAGGGCAAACTGGAAcGATTGCTGATTATAATTAT	c.1250A>C	p.Lys417Thr	K417T	PGQTGKIADYNY	PGQTGTIADYNY	HLA-B0801	36747.1	39261.5	80	90	-0.04774	0.20006	Gamma_P681H			0.2478
1234-1269	CCAGGGCAAACTGGAAAGATTGCTGATTATAATTAT	CCAGGGCAAACTGGAAcGATTGCTGATTATAATTAT	c.1250A>C	p.Lys417Thr	K417T	PGQTGKIADYNY	PGQTGTIADYNY	HLA-B1801	33500.9	30684.5	46	35	-0.01474	0.23306	Gamma_P681H			0.2478
7-42	GTTTTTCTTGTTTTATTGCCACTAGTCTCTAGTCAG	GTTTTTCTTGTTTTATTGCCACTAGTCTtTAGTCAG	c.35C>T	p.Ser12Phe	S12F	VFLVLLPLVSSQ	VFLVLLPLVFSQ	HLA-A0101	31088.9	28147.6	41	29	-0.23794	0.00048	C363			0.23842
7-42	GTTTTTCTTGTTTTATTGCCACTAGTCTCTAGTCAG	GTTTTTCTTGTTTTATTGCCACTAGTCTtTAGTCAG	c.35C>T	p.Ser12Phe	S12F	VFLVLLPLVSSQ	VFLVLLPLVFSQ	HLA-A3001	20499	20382.9	33	33	-0.23794	0.00048	C363			0.23842
7-42	GTTTTTCTTGTTTTATTGCCACTAGTCTCTAGTCAG	GTTTTTCTTGTTTTATTGCCACTAGTCTtTAGTCAG	c.35C>T	p.Ser12Phe	S12F	VFLVLLPLVSSQ	VFLVLLPLVFSQ	HLA-B4403	44631.9	37597.3	60	28	-0.23794	0.00048	C363			0.23842
7-42	GTTTTTCTTGTTTTATTGCCACTAGTCTCTAGTCAG	GTTTTTCTTGTTTTATTGCCACTAGTCTtTAGTCAG	c.35C>T	p.Ser12Phe	S12F	VFLVLLPLVSSQ	VFLVLLPLVFSQ	HLA-B0801	32517.7	28995.1	60	46	-0.23074	0.00768	C363			0.23842
412-447	GATCCATTTTTGGGTGTTTATTACCACAAAAACAAC	GATCCATTTTTGGGTGTTTA---CCACAAAAACAAC	c.432_434delTTA	p.Tyr145del	Y145del	DPFLGVYYHKNN	DPFLGVYHKNN	HLA-A0101	34607.6	37759.6	60	80	-0.13094	0.08511	Alpha_A67S,Alpha_A701S,Alpha_L5F,Alpha_T724I			0.21605
412-447	GATCCATTTTTGGGTGTTTATTACCACAAAAACAAC	GATCCATTTTTGGGTGTTTA---CCACAAAAACAAC	c.432_434delTTA	p.Tyr145del	Y145del	DPFLGVYYHKNN	DPFLGVYHKNN	HLA-A3001	36769.4	41923.4	85	99	-0.13094	0.08511	Alpha_A67S,Alpha_A701S,Alpha_L5F,Alpha_T724I			0.21605
412-447	GATCCATTTTTGGGTGTTTATTACCACAAAAACAAC	GATCCATTTTTGGGTGTTTA---CCACAAAAACAAC	c.432_434delTTA	p.Tyr145del	Y145del	DPFLGVYYHKNN	DPFLGVYHKNN	HLA-B4403	46962.3	47214.9	90	90	-0.13094	0.08511	Alpha_A67S,Alpha_A701S,Alpha_L5F,Alpha_T724I			0.21605
412-447	GATCCATTTTTGGGTGTTTATTACCACAAAAACAAC	GATCCATTTTTGGGTGTTTA---CCACAAAAACAAC	c.432_434delTTA	p.Tyr145del	Y145del	DPFLGVYYHKNN	DPFLGVYHKNN	HLA-A0201	30799.6	36406.4	49	70	-0.09294	0.12311	Alpha_A67S,Alpha_A701S,Alpha_L5F,Alpha_T724I			0.21605
412-447	GATCCATTTTTGGGTGTTTATTACCACAAAAACAAC	GATCCATTTTTGGGTGTTTA---CCACAAAAACAAC	c.432_434delTTA	p.Tyr145del	Y145del	DPFLGVYYHKNN	DPFLGVYHKNN	HLA-B0801	34309.4	34902.8	70	70	-0.12594	0.09011	Alpha_A67S,Alpha_A701S,Alpha_L5F,Alpha_T724I			0.21605
412-447	GATCCATTTTTGGGTGTTTATTACCACAAAAACAAC	GATCCATTTTTGGGTGTTTA---CCACAAAAACAAC	c.432_434delTTA	p.Tyr145del	Y145del	DPFLGVYYHKNN	DPFLGVYHKNN	HLA-B1801	25210.8	31108.1	21	37	-0.09294	0.12311	Alpha_A67S,Alpha_A701S,Alpha_L5F,Alpha_T724I			0.21605
1222-1257	AGACAAATCGCTCCAGGGCAAACTGGAAAGATTGCT	AGACAAATCGCTCCAGGGCAAACTGGAAcGATTGCT	c.1250A>C	p.Lys417Thr	K417T	RQIAPGQTGKIA	RQIAPGQTGTIA	HLA-A0101	33783.7	33239.5	55	55	-0.11767	0.09709	Gamma_P681H			0.21476
1222-1257	AGACAAATCGCTCCAGGGCAAACTGGAAAGATTGCT	AGACAAATCGCTCCAGGGCAAACTGGAAcGATTGCT	c.1250A>C	p.Lys417Thr	K417T	RQIAPGQTGKIA	RQIAPGQTGTIA	HLA-A0201	32046.9	30184.7	55	47	-0.07447	0.14029	Gamma_P681H			0.21476
1222-1257	AGACAAATCGCTCCAGGGCAAACTGGAAAGATTGCT	AGACAAATCGCTCCAGGGCAAACTGGAAcGATTGCT	c.1250A>C	p.Lys417Thr	K417T	RQIAPGQTGKIA	RQIAPGQTGTIA	HLA-A3001	23211.8	24142.2	39	42	-0.11767	0.09709	Gamma_P681H			0.21476
1222-1257	AGACAAATCGCTCCAGGGCAAACTGGAAAGATTGCT	AGACAAATCGCTCCAGGGCAAACTGGAAcGATTGCT	c.1250A>C	p.Lys417Thr	K417T	RQIAPGQTGKIA	RQIAPGQTGTIA	HLA-B0801	33703.4	34007.4	65	65	-0.06367	0.15109	Gamma_P681H			0.21476
1222-1257	AGACAAATCGCTCCAGGGCAAACTGGAAAGATTGCT	AGACAAATCGCTCCAGGGCAAACTGGAAcGATTGCT	c.1250A>C	p.Lys417Thr	K417T	RQIAPGQTGKIA	RQIAPGQTGTIA	HLA-B1801	41005.1	39309.5	90	80	-0.07447	0.14029	Gamma_P681H			0.21476
1222-1257	AGACAAATCGCTCCAGGGCAAACTGGAAAGATTGCT	AGACAAATCGCTCCAGGGCAAACTGGAAcGATTGCT	c.1250A>C	p.Lys417Thr	K417T	RQIAPGQTGKIA	RQIAPGQTGTIA	HLA-B4403	34269.7	34269.7	22	22	-0.11767	0.09709	Gamma_P681H			0.21476
199-234	GCTATACATGTCTCTGGGACCAATGGTACTAAGAGG	tCTA------TCTCTGGGACCAATGGTACTAAGAGG	c.199G>T	p.Ala67Ser	A67S	AIHVSGTNGTKR	SISGTNGTKR	HLA-A0201	39878.4	39616.5	85	80	-0.1378	0.07656	Alpha_A67S			0.21436
199-234	GCTATACATGTCTCTGGGACCAATGGTACTAAGAGG	tCTA------TCTCTGGGACCAATGGTACTAAGAGG	c.199G>T	p.Ala67Ser	A67S	AIHVSGTNGTKR	SISGTNGTKR	HLA-B1801	42360.7	42428.6	95	95	-0.1378	0.07656	Alpha_A67S			0.21436
199-234	GCTATACATGTCTCTGGGACCAATGGTACTAAGAGG	GCTAT------CTCTGGGACCAATGGTACTAAGAGG	c.204_209delACATGT	p.His69_Val70del	H69_Val70del	AIHVSGTNGTKR	AISGTNGTKR	HLA-A0201	39878.4	39901.3	85	85	-0.1378	0.07656	Alpha_A701S,Alpha_L5F,Alpha_T724I,B1_N439K_del69-70,C363			0.21436
199-234	GCTATACATGTCTCTGGGACCAATGGTACTAAGAGG	GCTAT------CTCTGGGACCAATGGTACTAAGAGG	c.204_209delACATGT	p.His69_Val70del	H69_Val70del	AIHVSGTNGTKR	AISGTNGTKR	HLA-B1801	42360.7	43227.4	95	99	-0.1378	0.07656	Alpha_A701S,Alpha_L5F,Alpha_T724I,B1_N439K_del69-70,C363			0.21436
2923-2958	AGTGTTTTAAATGATATCCTTTCACGTCTTGACAAA	AGTGTTTTAAATGATATCCTTgCACGTCTTGACAAA	c.2944T>G	p.Ser982Ala	S982A	SVLNDILSRLDK	SVLNDILARLDK	HLA-A0201	14333.5	8823	20	14	-0.02721	0.17199	Alpha_A67S,Alpha_A701S,Alpha_L5F,Alpha_T724I			0.1992
2923-2958	AGTGTTTTAAATGATATCCTTTCACGTCTTGACAAA	AGTGTTTTAAATGATATCCTTgCACGTCTTGACAAA	c.2944T>G	p.Ser982Ala	S982A	SVLNDILSRLDK	SVLNDILARLDK	HLA-B1801	38322.6	36988.4	75	65	-0.02721	0.17199	Alpha_A67S,Alpha_A701S,Alpha_L5F,Alpha_T724I			0.1992
2929-2964	TTAAATGATATCCTTTCACGTCTTGACAAAGTTGAG	TTAAATGATATCCTTgCACGTCTTGACAAAGTTGAG	c.2944T>G	p.Ser982Ala	S982A	LNDILSRLDKVE	LNDILARLDKVE	HLA-A0101	35499.6	35896.7	65	70	-0.15626	0.04294	Alpha_A67S,Alpha_A701S,Alpha_L5F,Alpha_T724I			0.1992
2929-2964	TTAAATGATATCCTTTCACGTCTTGACAAAGTTGAG	TTAAATGATATCCTTgCACGTCTTGACAAAGTTGAG	c.2944T>G	p.Ser982Ala	S982A	LNDILSRLDKVE	LNDILARLDKVE	HLA-A3001	32692.4	33488.9	70	70	-0.15626	0.04294	Alpha_A67S,Alpha_A701S,Alpha_L5F,Alpha_T724I			0.1992
2929-2964	TTAAATGATATCCTTTCACGTCTTGACAAAGTTGAG	TTAAATGATATCCTTgCACGTCTTGACAAAGTTGAG	c.2944T>G	p.Ser982Ala	S982A	LNDILSRLDKVE	LNDILARLDKVE	HLA-B4403	43299.1	43298.6	49	49	-0.15626	0.04294	Alpha_A67S,Alpha_A701S,Alpha_L5F,Alpha_T724I			0.1992
2923-2958	AGTGTTTTAAATGATATCCTTTCACGTCTTGACAAA	AGTGTTTTAAATGATATCCTTgCACGTCTTGACAAA	c.2944T>G	p.Ser982Ala	S982A	SVLNDILSRLDK	SVLNDILARLDK	HLA-A0101	34122.1	34296.8	60	60	-0.02361	0.17559	Alpha_A67S,Alpha_A701S,Alpha_L5F,Alpha_T724I			0.1992
2923-2958	AGTGTTTTAAATGATATCCTTTCACGTCTTGACAAA	AGTGTTTTAAATGATATCCTTgCACGTCTTGACAAA	c.2944T>G	p.Ser982Ala	S982A	SVLNDILSRLDK	SVLNDILARLDK	HLA-A3001	19341.1	20497.4	31	33	-0.02361	0.17559	Alpha_A67S,Alpha_A701S,Alpha_L5F,Alpha_T724I			0.1992
2923-2958	AGTGTTTTAAATGATATCCTTTCACGTCTTGACAAA	AGTGTTTTAAATGATATCCTTgCACGTCTTGACAAA	c.2944T>G	p.Ser982Ala	S982A	SVLNDILSRLDK	SVLNDILARLDK	HLA-B0801	30393.1	30522	55	55	-0.04881	0.15039	Alpha_A67S,Alpha_A701S,Alpha_L5F,Alpha_T724I			0.1992
2923-2958	AGTGTTTTAAATGATATCCTTTCACGTCTTGACAAA	AGTGTTTTAAATGATATCCTTgCACGTCTTGACAAA	c.2944T>G	p.Ser982Ala	S982A	SVLNDILSRLDK	SVLNDILARLDK	HLA-B4403	43706.2	43678.8	55	55	-0.02361	0.17559	Alpha_A67S,Alpha_A701S,Alpha_L5F,Alpha_T724I			0.1992
2926-2961	GTTTTAAATGATATCCTTTCACGTCTTGACAAAGTT	GTTTTAAATGATATCCTTgCACGTCTTGACAAAGTT	c.2944T>G	p.Ser982Ala	S982A	VLNDILSRLDKV	VLNDILARLDKV	HLA-A0101	31906.4	32374.8	45	48	-0.07686	0.12234	Alpha_A67S,Alpha_A701S,Alpha_L5F,Alpha_T724I			0.1992
2926-2961	GTTTTAAATGATATCCTTTCACGTCTTGACAAAGTT	GTTTTAAATGATATCCTTgCACGTCTTGACAAAGTT	c.2944T>G	p.Ser982Ala	S982A	VLNDILSRLDKV	VLNDILARLDKV	HLA-A0201	1364.7	582	5	3	-0.07896	0.12024	Alpha_A67S,Alpha_A701S,Alpha_L5F,Alpha_T724I			0.1992
2926-2961	GTTTTAAATGATATCCTTTCACGTCTTGACAAAGTT	GTTTTAAATGATATCCTTgCACGTCTTGACAAAGTT	c.2944T>G	p.Ser982Ala	S982A	VLNDILSRLDKV	VLNDILARLDKV	HLA-A3001	30625.2	31552.8	60	65	-0.07686	0.12234	Alpha_A67S,Alpha_A701S,Alpha_L5F,Alpha_T724I			0.1992
2926-2961	GTTTTAAATGATATCCTTTCACGTCTTGACAAAGTT	GTTTTAAATGATATCCTTgCACGTCTTGACAAAGTT	c.2944T>G	p.Ser982Ala	S982A	VLNDILSRLDKV	VLNDILARLDKV	HLA-B1801	38438.1	36926.9	75	65	-0.07896	0.12024	Alpha_A67S,Alpha_A701S,Alpha_L5F,Alpha_T724I			0.1992
2926-2961	GTTTTAAATGATATCCTTTCACGTCTTGACAAAGTT	GTTTTAAATGATATCCTTgCACGTCTTGACAAAGTT	c.2944T>G	p.Ser982Ala	S982A	VLNDILSRLDKV	VLNDILARLDKV	HLA-B4403	43144.3	43133.1	48	48	-0.07686	0.12234	Alpha_A67S,Alpha_A701S,Alpha_L5F,Alpha_T724I			0.1992
2929-2964	TTAAATGATATCCTTTCACGTCTTGACAAAGTTGAG	TTAAATGATATCCTTgCACGTCTTGACAAAGTTGAG	c.2944T>G	p.Ser982Ala	S982A	LNDILSRLDKVE	LNDILARLDKVE	HLA-A0201	24108.8	21249.4	34	29	-0.14906	0.05014	Alpha_A67S,Alpha_A701S,Alpha_L5F,Alpha_T724I			0.1992
2929-2964	TTAAATGATATCCTTTCACGTCTTGACAAAGTTGAG	TTAAATGATATCCTTgCACGTCTTGACAAAGTTGAG	c.2944T>G	p.Ser982Ala	S982A	LNDILSRLDKVE	LNDILARLDKVE	HLA-B0801	30603.3	30460.9	55	55	-0.13826	0.06094	Alpha_A67S,Alpha_A701S,Alpha_L5F,Alpha_T724I			0.1992
2929-2964	TTAAATGATATCCTTTCACGTCTTGACAAAGTTGAG	TTAAATGATATCCTTgCACGTCTTGACAAAGTTGAG	c.2944T>G	p.Ser982Ala	S982A	LNDILSRLDKVE	LNDILARLDKVE	HLA-B1801	39279.3	38066.4	80	70	-0.14906	0.05014	Alpha_A67S,Alpha_A701S,Alpha_L5F,Alpha_T724I			0.1992
2932-2967	AATGATATCCTTTCACGTCTTGACAAAGTTGAGGCT	AATGATATCCTTgCACGTCTTGACAAAGTTGAGGCT	c.2944T>G	p.Ser982Ala	S982A	NDILSRLDKVEA	NDILARLDKVEA	HLA-A0101	35288.6	35756.4	65	70	-0.01772	0.18148	Alpha_A67S,Alpha_A701S,Alpha_L5F,Alpha_T724I			0.1992
2932-2967	AATGATATCCTTTCACGTCTTGACAAAGTTGAGGCT	AATGATATCCTTgCACGTCTTGACAAAGTTGAGGCT	c.2944T>G	p.Ser982Ala	S982A	NDILSRLDKVEA	NDILARLDKVEA	HLA-A3001	32409.5	35138.5	70	80	-0.01772	0.18148	Alpha_A67S,Alpha_A701S,Alpha_L5F,Alpha_T724I			0.1992
2932-2967	AATGATATCCTTTCACGTCTTGACAAAGTTGAGGCT	AATGATATCCTTgCACGTCTTGACAAAGTTGAGGCT	c.2944T>G	p.Ser982Ala	S982A	NDILSRLDKVEA	NDILARLDKVEA	HLA-B4403	42650	42773.8	45	45	-0.01772	0.18148	Alpha_A67S,Alpha_A701S,Alpha_L5F,Alpha_T724I			0.1992
1399-1434	GATATTTCAACTGAAATCTATCAGGCCGGTAGCACA	GATATTTCAACTGAAATCTATCAGGCCGGTAtCACA	c.1430G>T	p.Ser477Ile	S477I	DISTEIYQAGST	DISTEIYQAGIT	HLA-B0801	40360.7	37460.1	95	80	-0.0695	0.10492	Alpha_A67S			0.17442
4-39	TTTGTTTTTCTTGTTTTATTGCCACTAGTCTCTAGT	TTTGTTTTTCTTGTTTTATTGCCACTAGTCTtTAGT	c.35C>T	p.Ser12Phe	S12F	FVFLVLLPLVSS	FVFLVLLPLVFS	HLA-A0201	804	807.9	3.5	3.5	-0.02718	0.13788	C363			0.16506
4-39	TTTGTTTTTCTTGTTTTATTGCCACTAGTCTCTAGT	TTTGTTTTTCTTGTTTTATTGCCACTAGTCTtTAGT	c.35C>T	p.Ser12Phe	S12F	FVFLVLLPLVSS	FVFLVLLPLVFS	HLA-B1801	30031.2	19870.9	33	13	-0.02718	0.13788	C363			0.16506
4-39	TTTGTTTTTCTTGTTTTATTGCCACTAGTCTCTAGT	TTTGTTTTTCTTGTTTTATTGCCACTAGTCTtTAGT	c.35C>T	p.Ser12Phe	S12F	FVFLVLLPLVSS	FVFLVLLPLVFS	HLA-A0101	24975.7	23804.2	19	16	-0.06518	0.09988	C363			0.16506
4-39	TTTGTTTTTCTTGTTTTATTGCCACTAGTCTCTAGT	TTTGTTTTTCTTGTTTTATTGCCACTAGTCTtTAGT	c.35C>T	p.Ser12Phe	S12F	FVFLVLLPLVSS	FVFLVLLPLVFS	HLA-A3001	20150.7	20051.7	32	32	-0.06518	0.09988	C363			0.16506
4-39	TTTGTTTTTCTTGTTTTATTGCCACTAGTCTCTAGT	TTTGTTTTTCTTGTTTTATTGCCACTAGTCTtTAGT	c.35C>T	p.Ser12Phe	S12F	FVFLVLLPLVSS	FVFLVLLPLVFS	HLA-B0801	19122.8	18994.7	22	22	-0.06738	0.09768	C363			0.16506
4-39	TTTGTTTTTCTTGTTTTATTGCCACTAGTCTCTAGT	TTTGTTTTTCTTGTTTTATTGCCACTAGTCTtTAGT	c.35C>T	p.Ser12Phe	S12F	FVFLVLLPLVSS	FVFLVLLPLVFS	HLA-B4403	44943	38043.8	65	29	-0.06518	0.09988	C363			0.16506
1420-1455	CAGGCCGGTAGCACACCTTGTAATGGTGTTGAAGGT	CAGGCCGGTAaCACACCTTGTAATGGTGTTGAAGGT	c.1430G>A	p.Ser477Asn	S477N	QAGSTPCNGVEG	QAGNTPCNGVEG	HLA-B0801	39017.2	37542	90	85	-0.13173	0.02823	B1_S477N_T29I,B1_S477N			0.15996
1420-1455	CAGGCCGGTAGCACACCTTGTAATGGTGTTGAAGGT	CAGGCCGGTAaCACACCTTGTAATGGTGTTGAAGGT	c.1430G>A	p.Ser477Asn	S477N	QAGSTPCNGVEG	QAGNTPCNGVEG	HLA-A0101	38019.5	38969.5	80	85	-0.10493	0.05503	B1_S477N_T29I,B1_S477N			0.15996
1420-1455	CAGGCCGGTAGCACACCTTGTAATGGTGTTGAAGGT	CAGGCCGGTAaCACACCTTGTAATGGTGTTGAAGGT	c.1430G>A	p.Ser477Asn	S477N	QAGSTPCNGVEG	QAGNTPCNGVEG	HLA-A0201	36549.6	36447.4	70	70	-0.09393	0.06603	B1_S477N_T29I,B1_S477N			0.15996
1420-1455	CAGGCCGGTAGCACACCTTGTAATGGTGTTGAAGGT	CAGGCCGGTAaCACACCTTGTAATGGTGTTGAAGGT	c.1430G>A	p.Ser477Asn	S477N	QAGSTPCNGVEG	QAGNTPCNGVEG	HLA-A3001	38729.5	39949.3	90	95	-0.10493	0.05503	B1_S477N_T29I,B1_S477N			0.15996
1420-1455	CAGGCCGGTAGCACACCTTGTAATGGTGTTGAAGGT	CAGGCCGGTAaCACACCTTGTAATGGTGTTGAAGGT	c.1430G>A	p.Ser477Asn	S477N	QAGSTPCNGVEG	QAGNTPCNGVEG	HLA-B1801	43844.5	43343.1	99	99	-0.09393	0.06603	B1_S477N_T29I,B1_S477N			0.15996
1420-1455	CAGGCCGGTAGCACACCTTGTAATGGTGTTGAAGGT	CAGGCCGGTAaCACACCTTGTAATGGTGTTGAAGGT	c.1430G>A	p.Ser477Asn	S477N	QAGSTPCNGVEG	QAGNTPCNGVEG	HLA-B4403	46558	45915.2	80	75	-0.10493	0.05503	B1_S477N_T29I,B1_S477N			0.15996
1417-1452	TATCAGGCCGGTAGCACACCTTGTAATGGTGTTGAA	TATCAGGCCGGTAaCACACCTTGTAATGGTGTTCAA	c.1430G>A	p.Ser477Asn	S477N	YQAGSTPCNGVE	YQAGNTPCNGVQ	HLA-A0101	35247	35895.9	65	70	-0.09978	0.05502	B1_S477N_T29I_E484Q			0.1548
1417-1452	TATCAGGCCGGTAGCACACCTTGTAATGGTGTTGAA	TATCAGGCCGGTAaCACACCTTGTAATGGTGTTCAA	c.1430G>A	p.Ser477Asn	S477N	YQAGSTPCNGVE	YQAGNTPCNGVQ	HLA-A0201	7523.7	8301.9	13	13	-0.08708	0.06772	B1_S477N_T29I_E484Q			0.1548
1417-1452	TATCAGGCCGGTAGCACACCTTGTAATGGTGTTGAA	TATCAGGCCGGTAaCACACCTTGTAATGGTGTTCAA	c.1430G>A	p.Ser477Asn	S477N	YQAGSTPCNGVE	YQAGNTPCNGVQ	HLA-A3001	30574.5	31984.5	60	65	-0.09978	0.05502	B1_S477N_T29I_E484Q			0.1548
1417-1452	TATCAGGCCGGTAGCACACCTTGTAATGGTGTTGAA	TATCAGGCCGGTAaCACACCTTGTAATGGTGTTCAA	c.1430G>A	p.Ser477Asn	S477N	YQAGSTPCNGVE	YQAGNTPCNGVQ	HLA-B1801	39802.1	36125.4	80	60	-0.08708	0.06772	B1_S477N_T29I_E484Q			0.1548
1417-1452	TATCAGGCCGGTAGCACACCTTGTAATGGTGTTGAA	TATCAGGCCGGTAaCACACCTTGTAATGGTGTTCAA	c.1430G>A	p.Ser477Asn	S477N	YQAGSTPCNGVE	YQAGNTPCNGVQ	HLA-B4403	42937.5	43756.3	46	55	-0.09978	0.05502	B1_S477N_T29I_E484Q			0.1548
1408-1443	ACTGAAATCTATCAGGCCGGTAGCACACCTTGTAAT	ACTGAAATCTATCAGGCCGGTAaCACACCTTGTAAT	c.1430G>A	p.Ser477Asn	S477N	TEIYQAGSTPCN	TEIYQAGNTPCN	HLA-B0801	37318.5	37762.4	80	85	-0.09138	0.06342	B1_S477N_T29I_E484Q,B1_S477N_T29I,B1_S477N			0.1548
1414-1449	ATCTATCAGGCCGGTAGCACACCTTGTAATGGTGTT	ATCTATCAGGCCGGTAaCACACCTTGTAATGGTGTT	c.1430G>A	p.Ser477Asn	S477N	IYQAGSTPCNGV	IYQAGNTPCNGV	HLA-A0101	32206.1	32437.3	47	48	-0.04739	0.10741	B1_S477N_T29I_E484Q,B1_S477N_T29I,B1_S477N			0.1548
1414-1449	ATCTATCAGGCCGGTAGCACACCTTGTAATGGTGTT	ATCTATCAGGCCGGTAaCACACCTTGTAATGGTGTT	c.1430G>A	p.Ser477Asn	S477N	IYQAGSTPCNGV	IYQAGNTPCNGV	HLA-A0201	2745.6	3321.6	7	7.5	-0.08499	0.06981	B1_S477N_T29I_E484Q,B1_S477N_T29I,B1_S477N			0.1548
1414-1449	ATCTATCAGGCCGGTAGCACACCTTGTAATGGTGTT	ATCTATCAGGCCGGTAaCACACCTTGTAATGGTGTT	c.1430G>A	p.Ser477Asn	S477N	IYQAGSTPCNGV	IYQAGNTPCNGV	HLA-A3001	29067.1	30365.2	55	60	-0.04739	0.10741	B1_S477N_T29I_E484Q,B1_S477N_T29I,B1_S477N			0.1548
1414-1449	ATCTATCAGGCCGGTAGCACACCTTGTAATGGTGTT	ATCTATCAGGCCGGTAaCACACCTTGTAATGGTGTT	c.1430G>A	p.Ser477Asn	S477N	IYQAGSTPCNGV	IYQAGNTPCNGV	HLA-B0801	29480.7	29195.4	48	47	-0.11799	0.03681	B1_S477N_T29I_E484Q,B1_S477N_T29I,B1_S477N			0.1548
1414-1449	ATCTATCAGGCCGGTAGCACACCTTGTAATGGTGTT	ATCTATCAGGCCGGTAaCACACCTTGTAATGGTGTT	c.1430G>A	p.Ser477Asn	S477N	IYQAGSTPCNGV	IYQAGNTPCNGV	HLA-B1801	36022	36167.3	60	60	-0.08499	0.06981	B1_S477N_T29I_E484Q,B1_S477N_T29I,B1_S477N			0.1548
1414-1449	ATCTATCAGGCCGGTAGCACACCTTGTAATGGTGTT	ATCTATCAGGCCGGTAaCACACCTTGTAATGGTGTT	c.1430G>A	p.Ser477Asn	S477N	IYQAGSTPCNGV	IYQAGNTPCNGV	HLA-B4403	42858.6	43950.4	46	55	-0.04739	0.10741	B1_S477N_T29I_E484Q,B1_S477N_T29I,B1_S477N			0.1548
1417-1452	TATCAGGCCGGTAGCACACCTTGTAATGGTGTTGAA	TATCAGGCCGGTAaCACACCTTGTAATGGTGTTGAA	c.1430G>A	p.Ser477Asn	S477N	YQAGSTPCNGVE	YQAGNTPCNGVE	HLA-A0101	35247	35886.2	65	70	-0.09978	0.05502	B1_S477N_T29I,B1_S477N			0.1548
1417-1452	TATCAGGCCGGTAGCACACCTTGTAATGGTGTTGAA	TATCAGGCCGGTAaCACACCTTGTAATGGTGTTGAA	c.1430G>A	p.Ser477Asn	S477N	YQAGSTPCNGVE	YQAGNTPCNGVE	HLA-A0201	7523.7	8389.6	13	14	-0.08708	0.06772	B1_S477N_T29I,B1_S477N			0.1548
1417-1452	TATCAGGCCGGTAGCACACCTTGTAATGGTGTTGAA	TATCAGGCCGGTAaCACACCTTGTAATGGTGTTGAA	c.1430G>A	p.Ser477Asn	S477N	YQAGSTPCNGVE	YQAGNTPCNGVE	HLA-A3001	30574.5	32010.2	60	65	-0.09978	0.05502	B1_S477N_T29I,B1_S477N			0.1548
1417-1452	TATCAGGCCGGTAGCACACCTTGTAATGGTGTTGAA	TATCAGGCCGGTAaCACACCTTGTAATGGTGTTGAA	c.1430G>A	p.Ser477Asn	S477N	YQAGSTPCNGVE	YQAGNTPCNGVE	HLA-B1801	39802.1	37963.2	80	70	-0.08708	0.06772	B1_S477N_T29I,B1_S477N			0.1548
1417-1452	TATCAGGCCGGTAGCACACCTTGTAATGGTGTTGAA	TATCAGGCCGGTAaCACACCTTGTAATGGTGTTGAA	c.1430G>A	p.Ser477Asn	S477N	YQAGSTPCNGVE	YQAGNTPCNGVE	HLA-B4403	42937.5	43962.3	46	55	-0.09978	0.05502	B1_S477N_T29I,B1_S477N			0.1548
2014-2049	GCTAGTTATCAGACTCAGACTAATTCTCCTCGGCGG	GCTAGTTATCAtACTCAGACTAATTCTCCTCGGCGG	c.2025G>T	p.Gln675His	Q675H	ASYQTQTNSPRR	ASYHTQTNSPRR	HLA-A0101	35904.9	36266	70	70	-0.13918	0.00993	B1_Q675H			0.14911
2014-2049	GCTAGTTATCAGACTCAGACTAATTCTCCTCGGCGG	GCTAGTTATCAtACTCAGACTAATTCTCCTCGGCGG	c.2025G>T	p.Gln675His	Q675H	ASYQTQTNSPRR	ASYHTQTNSPRR	HLA-A0201	42355.6	43388.1	95	95	-0.14038	0.00873	B1_Q675H			0.14911
2014-2049	GCTAGTTATCAGACTCAGACTAATTCTCCTCGGCGG	GCTAGTTATCAtACTCAGACTAATTCTCCTCGGCGG	c.2025G>T	p.Gln675His	Q675H	ASYQTQTNSPRR	ASYHTQTNSPRR	HLA-A3001	27241.5	23529.9	50	40	-0.13918	0.00993	B1_Q675H			0.14911
2014-2049	GCTAGTTATCAGACTCAGACTAATTCTCCTCGGCGG	GCTAGTTATCAtACTCAGACTAATTCTCCTCGGCGG	c.2025G>T	p.Gln675His	Q675H	ASYQTQTNSPRR	ASYHTQTNSPRR	HLA-B1801	39522.8	41026	80	90	-0.14038	0.00873	B1_Q675H			0.14911
2014-2049	GCTAGTTATCAGACTCAGACTAATTCTCCTCGGCGG	GCTAGTTATCAtACTCAGACTAATTCTCCTCGGCGG	c.2025G>T	p.Gln675His	Q675H	ASYQTQTNSPRR	ASYHTQTNSPRR	HLA-B4403	45171.6	46748.3	65	85	-0.13918	0.00993	B1_Q675H			0.14911
1219-1254	GTCAGACAAATCGCTCCAGGGCAAACTGGAAAGATT	GTCAGACAAATCGCTCCAGGGCAAACTGGAAcGATT	c.1250A>C	p.Lys417Thr	K417T	VRQIAPGQTGKI	VRQIAPGQTGTI	HLA-A0101	34359.2	34187.8	60	60	-0.01598	0.1327	Gamma_P681H			0.14868
1219-1254	GTCAGACAAATCGCTCCAGGGCAAACTGGAAAGATT	GTCAGACAAATCGCTCCAGGGCAAACTGGAAcGATT	c.1250A>C	p.Lys417Thr	K417T	VRQIAPGQTGKI	VRQIAPGQTGTI	HLA-A0201	30218.3	29502.1	47	45	-0.05358	0.0951	Gamma_P681H			0.14868
1219-1254	GTCAGACAAATCGCTCCAGGGCAAACTGGAAAGATT	GTCAGACAAATCGCTCCAGGGCAAACTGGAAcGATT	c.1250A>C	p.Lys417Thr	K417T	VRQIAPGQTGKI	VRQIAPGQTGTI	HLA-A3001	25643.8	26542.4	45	48	-0.01598	0.1327	Gamma_P681H			0.14868
1219-1254	GTCAGACAAATCGCTCCAGGGCAAACTGGAAAGATT	GTCAGACAAATCGCTCCAGGGCAAACTGGAAcGATT	c.1250A>C	p.Lys417Thr	K417T	VRQIAPGQTGKI	VRQIAPGQTGTI	HLA-B0801	34798	32601.6	70	60	-0.09168	0.057	Gamma_P681H			0.14868
1219-1254	GTCAGACAAATCGCTCCAGGGCAAACTGGAAAGATT	GTCAGACAAATCGCTCCAGGGCAAACTGGAAcGATT	c.1250A>C	p.Lys417Thr	K417T	VRQIAPGQTGKI	VRQIAPGQTGTI	HLA-B1801	42280.6	41370.1	95	90	-0.05358	0.0951	Gamma_P681H			0.14868
1219-1254	GTCAGACAAATCGCTCCAGGGCAAACTGGAAAGATT	GTCAGACAAATCGCTCCAGGGCAAACTGGAAcGATT	c.1250A>C	p.Lys417Thr	K417T	VRQIAPGQTGKI	VRQIAPGQTGTI	HLA-B4403	34351.4	34351.4	22	22	-0.01598	0.1327	Gamma_P681H			0.14868
2005-2040	GGTATATGCGCTAGTTATCAGACTCAGACTAATTCT	GGTATATGCGCTAGTTATCAtACTCAGACTAATTCT	c.2025G>T	p.Gln675His	Q675H	GICASYQTQTNS	GICASYHTQTNS	HLA-B0801	41349.9	38924.4	99	90	-0.02775	0.11655	B1_Q675H			0.1443
2014-2049	GCTAGTTATCAGACTCAGACTAATTCTCCTCGGCGG	GCTAGTTATCAGACTCAtACTAATTCTCCTCGGCGG	c.2031G>T	p.Gln677His	Q677H	ASYQTQTNSPRR	ASYQTHTNSPRR	HLA-A0101	35904.9	37203.6	70	75	-0.13918	0.00512	C363			0.1443
2014-2049	GCTAGTTATCAGACTCAGACTAATTCTCCTCGGCGG	GCTAGTTATCAGACTCAtACTAATTCTCCTCGGCGG	c.2031G>T	p.Gln677His	Q677H	ASYQTQTNSPRR	ASYQTHTNSPRR	HLA-A0201	42355.6	42226.1	95	95	-0.14038	0.00392	C363			0.1443
2014-2049	GCTAGTTATCAGACTCAGACTAATTCTCCTCGGCGG	GCTAGTTATCAGACTCAtACTAATTCTCCTCGGCGG	c.2031G>T	p.Gln677His	Q677H	ASYQTQTNSPRR	ASYQTHTNSPRR	HLA-A3001	27241.5	20215.7	50	32	-0.13918	0.00512	C363			0.1443
2014-2049	GCTAGTTATCAGACTCAGACTAATTCTCCTCGGCGG	GCTAGTTATCAGACTCAtACTAATTCTCCTCGGCGG	c.2031G>T	p.Gln677His	Q677H	ASYQTQTNSPRR	ASYQTHTNSPRR	HLA-B1801	39522.8	40784.3	80	90	-0.14038	0.00392	C363			0.1443
2014-2049	GCTAGTTATCAGACTCAGACTAATTCTCCTCGGCGG	GCTAGTTATCAGACTCAtACTAATTCTCCTCGGCGG	c.2031G>T	p.Gln677His	Q677H	ASYQTQTNSPRR	ASYQTHTNSPRR	HLA-B4403	45171.6	45597.3	65	70	-0.13918	0.00512	C363			0.1443
2017-2052	AGTTATCAGACTCAGACTAATTCTCCTCGGCGGGCA	AGTTATCAGACTCAtACTAATTCTCCTCGGCGGGCA	c.2031G>T	p.Gln677His	Q677H	SYQTQTNSPRRA	SYQTHTNSPRRA	HLA-A0101	33381.1	34520.5	55	60	-0.12942	0.01488	C363			0.1443
2017-2052	AGTTATCAGACTCAGACTAATTCTCCTCGGCGGGCA	AGTTATCAGACTCAtACTAATTCTCCTCGGCGGGCA	c.2031G>T	p.Gln677His	Q677H	SYQTQTNSPRRA	SYQTHTNSPRRA	HLA-A3001	32346.1	23511.6	70	40	-0.12942	0.01488	C363			0.1443
2017-2052	AGTTATCAGACTCAGACTAATTCTCCTCGGCGGGCA	AGTTATCAGACTCAtACTAATTCTCCTCGGCGGGCA	c.2031G>T	p.Gln677His	Q677H	SYQTQTNSPRRA	SYQTHTNSPRRA	HLA-B4403	43797.6	45470.2	55	70	-0.12942	0.01488	C363			0.1443
1402-1437	ATTTCAACTGAAATCTATCAGGCCGGTAGCACACCT	ATTTCAACTGAAATCTATCAGGCCGGTAaCACACCT	c.1430G>A	p.Ser477Asn	S477N	ISTEIYQAGSTP	ISTEIYQAGNTP	HLA-B0801	40518.2	40919.6	95	95	-0.08189	0.05227	B1_S477N_T29I_E484Q,B1_S477N_T29I,B1_S477N			0.13416
4-39	TTTGTTTTTCTTGTTTTATTGCCACTAGTCTCTAGT	TTTGTTTTTtTTGTTTTATTGCCACTAGTCTCTAGT	c.13C>T	p.Leu5Phe	L5F	FVFLVLLPLVSS	FVFFVLLPLVSS	HLA-A0101	24975.7	21974.7	19	13	-0.06518	0.06378	Alpha_L5F			0.12896
4-39	TTTGTTTTTCTTGTTTTATTGCCACTAGTCTCTAGT	TTTGTTTTTtTTGTTTTATTGCCACTAGTCTCTAGT	c.13C>T	p.Leu5Phe	L5F	FVFLVLLPLVSS	FVFFVLLPLVSS	HLA-A3001	20150.7	19505.2	32	31	-0.06518	0.06378	Alpha_L5F			0.12896
4-39	TTTGTTTTTCTTGTTTTATTGCCACTAGTCTCTAGT	TTTGTTTTTtTTGTTTTATTGCCACTAGTCTCTAGT	c.13C>T	p.Leu5Phe	L5F	FVFLVLLPLVSS	FVFFVLLPLVSS	HLA-B4403	44943	43982.3	65	55	-0.06518	0.06378	Alpha_L5F			0.12896
4-39	TTTGTTTTTCTTGTTTTATTGCCACTAGTCTCTAGT	TTTGTTTTTtTTGTTTTATTGCCACTAGTCTCTAGT	c.13C>T	p.Leu5Phe	L5F	FVFLVLLPLVSS	FVFFVLLPLVSS	HLA-A0201	804	625.9	3.5	3.5	-0.02718	0.10178	Alpha_L5F			0.12896
4-39	TTTGTTTTTCTTGTTTTATTGCCACTAGTCTCTAGT	TTTGTTTTTtTTGTTTTATTGCCACTAGTCTCTAGT	c.13C>T	p.Leu5Phe	L5F	FVFLVLLPLVSS	FVFFVLLPLVSS	HLA-B0801	19122.8	19117.8	22	22	-0.06738	0.06158	Alpha_L5F			0.12896
4-39	TTTGTTTTTCTTGTTTTATTGCCACTAGTCTCTAGT	TTTGTTTTTtTTGTTTTATTGCCACTAGTCTCTAGT	c.13C>T	p.Leu5Phe	L5F	FVFLVLLPLVSS	FVFFVLLPLVSS	HLA-B1801	30031.2	28633.8	33	29	-0.02718	0.10178	Alpha_L5F			0.12896
1996-2031	ATTGGTGCAGGTATATGCGCTAGTTATCAGACTCAG	ATTGGTGCAGGTATATGCGCTAGTTATCAtACTCAG	c.2025G>T	p.Gln675His	Q675H	IGAGICASYQTQ	IGAGICASYHTQ	HLA-A0101	37978	38271.7	80	85	-0.08688	0.03818	B1_Q675H			0.12506
1996-2031	ATTGGTGCAGGTATATGCGCTAGTTATCAGACTCAG	ATTGGTGCAGGTATATGCGCTAGTTATCAtACTCAG	c.2025G>T	p.Gln675His	Q675H	IGAGICASYQTQ	IGAGICASYHTQ	HLA-A0201	33646.9	33204.3	60	60	-0.07418	0.05088	B1_Q675H			0.12506
1996-2031	ATTGGTGCAGGTATATGCGCTAGTTATCAGACTCAG	ATTGGTGCAGGTATATGCGCTAGTTATCAtACTCAG	c.2025G>T	p.Gln675His	Q675H	IGAGICASYQTQ	IGAGICASYHTQ	HLA-A3001	38764.7	38070.5	90	90	-0.08688	0.03818	B1_Q675H			0.12506
1996-2031	ATTGGTGCAGGTATATGCGCTAGTTATCAGACTCAG	ATTGGTGCAGGTATATGCGCTAGTTATCAtACTCAG	c.2025G>T	p.Gln675His	Q675H	IGAGICASYQTQ	IGAGICASYHTQ	HLA-B1801	39211.4	37872.1	80	70	-0.07418	0.05088	B1_Q675H			0.12506
1996-2031	ATTGGTGCAGGTATATGCGCTAGTTATCAGACTCAG	ATTGGTGCAGGTATATGCGCTAGTTATCAtACTCAG	c.2025G>T	p.Gln675His	Q675H	IGAGICASYQTQ	IGAGICASYHTQ	HLA-B4403	42746	42157.2	45	42	-0.08688	0.03818	B1_Q675H			0.12506
34-69	TCTAGTCAGTGTGTTAATCTTACAACCAGAACTCAA	TCTAGTCAGTGTGTTAATtTTACAAACAGAACTCAA	c.52C>T	p.Leu18Phe	L18F	SSQCVNLTTRTQ	SSQCVNFTNRTQ	HLA-B0801	41606.2	40744.2	99	95	-0.00479	0.12001	Gamma_P681H			0.1248
2161-2196	AGTGTTACCACAGAAATTCTACCAGTGTCTATGACC	AGTGTTACCAtAGAAATTCTACCAGTGTCTATGACC	c.2171C>T	p.Thr724Ile	T724I	SVTTEILPVSMT	SVTIEILPVSMT	HLA-B0801	33328.4	33425.2	65	65	-0.08256	0.0123	Alpha_T724I			0.09486
1399-1434	GATATTTCAACTGAAATCTATCAGGCCGGTAGCACA	GATATTTCAACTGAAATCTATCAGGCCGGTAaCACA	c.1430G>A	p.Ser477Asn	S477N	DISTEIYQAGST	DISTEIYQAGNT	HLA-B0801	40360.7	40912.9	95	95	-0.0695	0.02338	B1_S477N_T29I_E484Q,B1_S477N_T29I,B1_S477N			0.09288
64-99	ACTCAATTACCCCCTGCATACACTAATTCTTTCACA	ACTCAATTACCCCCTGCATACAtTAATTCTTTCACA	c.86C>T	p.Thr29Ile	T29I	TQLPPAYTNSFT	TQLPPAYINSFT	HLA-A0201	27467.3	21669.4	41	30	-0.02448	0.06732	B1_S477N_T29I_E484Q,B1_S477N_T29I			0.0918
64-99	ACTCAATTACCCCCTGCATACACTAATTCTTTCACA	ACTCAATTACCCCCTGCATACAtTAATTCTTTCACA	c.86C>T	p.Thr29Ile	T29I	TQLPPAYTNSFT	TQLPPAYINSFT	HLA-B1801	29380.7	29105.2	31	30	-0.02448	0.06732	B1_S477N_T29I_E484Q,B1_S477N_T29I			0.0918
70-105	TTACCCCCTGCATACACTAATTCTTTCACACGTGGT	TTACCCCCTGCATACAtTAATTCTTTCACACGTGGT	c.86C>T	p.Thr29Ile	T29I	LPPAYTNSFTRG	LPPAYINSFTRG	HLA-A0101	36019.3	35956.2	70	70	-0.03083	0.06097	B1_S477N_T29I_E484Q,B1_S477N_T29I			0.0918
70-105	TTACCCCCTGCATACACTAATTCTTTCACACGTGGT	TTACCCCCTGCATACAtTAATTCTTTCACACGTGGT	c.86C>T	p.Thr29Ile	T29I	LPPAYTNSFTRG	LPPAYINSFTRG	HLA-A3001	39243.7	38408.6	90	90	-0.03083	0.06097	B1_S477N_T29I_E484Q,B1_S477N_T29I			0.0918
70-105	TTACCCCCTGCATACACTAATTCTTTCACACGTGGT	TTACCCCCTGCATACAtTAATTCTTTCACACGTGGT	c.86C>T	p.Thr29Ile	T29I	LPPAYTNSFTRG	LPPAYINSFTRG	HLA-B0801	30256.9	30686.2	50	55	-0.03083	0.06097	B1_S477N_T29I_E484Q,B1_S477N_T29I			0.0918
70-105	TTACCCCCTGCATACACTAATTCTTTCACACGTGGT	TTACCCCCTGCATACAtTAATTCTTTCACACGTGGT	c.86C>T	p.Thr29Ile	T29I	LPPAYTNSFTRG	LPPAYINSFTRG	HLA-B4403	46573.1	45024.7	80	65	-0.03083	0.06097	B1_S477N_T29I_E484Q,B1_S477N_T29I			0.0918
64-99	ACTCAATTACCCCCTGCATACACTAATTCTTTCACA	ACTCAATTACCCCCTGCATACAtTAATTCTTTCACA	c.86C>T	p.Thr29Ile	T29I	TQLPPAYTNSFT	TQLPPAYINSFT	HLA-A0101	32004.6	31227.4	46	42	-0.02088	0.07092	B1_S477N_T29I_E484Q,B1_S477N_T29I			0.0918
64-99	ACTCAATTACCCCCTGCATACACTAATTCTTTCACA	ACTCAATTACCCCCTGCATACAtTAATTCTTTCACA	c.86C>T	p.Thr29Ile	T29I	TQLPPAYTNSFT	TQLPPAYINSFT	HLA-A3001	32221.1	33940.9	70	75	-0.02088	0.07092	B1_S477N_T29I_E484Q,B1_S477N_T29I			0.0918
64-99	ACTCAATTACCCCCTGCATACACTAATTCTTTCACA	ACTCAATTACCCCCTGCATACAtTAATTCTTTCACA	c.86C>T	p.Thr29Ile	T29I	TQLPPAYTNSFT	TQLPPAYINSFT	HLA-B0801	30027.3	30968.7	50	55	-0.01368	0.07812	B1_S477N_T29I_E484Q,B1_S477N_T29I			0.0918
64-99	ACTCAATTACCCCCTGCATACACTAATTCTTTCACA	ACTCAATTACCCCCTGCATACAtTAATTCTTTCACA	c.86C>T	p.Thr29Ile	T29I	TQLPPAYTNSFT	TQLPPAYINSFT	HLA-B4403	21339.3	19819.4	11	9.5	-0.02088	0.07092	B1_S477N_T29I_E484Q,B1_S477N_T29I			0.0918
70-105	TTACCCCCTGCATACACTAATTCTTTCACACGTGGT	TTACCCCCTGCATACAtTAATTCTTTCACACGTGGT	c.86C>T	p.Thr29Ile	T29I	LPPAYTNSFTRG	LPPAYINSFTRG	HLA-A0201	38771.4	33513.6	80	60	-0.03443	0.05737	B1_S477N_T29I_E484Q,B1_S477N_T29I			0.0918
70-105	TTACCCCCTGCATACACTAATTCTTTCACACGTGGT	TTACCCCCTGCATACAtTAATTCTTTCACACGTGGT	c.86C>T	p.Thr29Ile	T29I	LPPAYTNSFTRG	LPPAYINSFTRG	HLA-B1801	39256.8	38790.7	80	75	-0.03443	0.05737	B1_S477N_T29I_E484Q,B1_S477N_T29I			0.0918
265-300	GGTGTTTATTTTGCTTCCACTGAGAAGTCTAACATA	GGTGTTTATTTTGCTTCCAtTGAGAAGTCTAACATA	c.284C>T	p.Thr95Ile	T95I	GVYFASTEKSNI	GVYFASIEKSNI	HLA-A0101	32067	31911.3	46	45	-0.0133	0.0785	Delta_T95I			0.0918
265-300	GGTGTTTATTTTGCTTCCACTGAGAAGTCTAACATA	GGTGTTTATTTTGCTTCCAtTGAGAAGTCTAACATA	c.284C>T	p.Thr95Ile	T95I	GVYFASTEKSNI	GVYFASIEKSNI	HLA-A0201	23013.3	13266.6	32	19	-0.0145	0.0773	Delta_T95I			0.0918
265-300	GGTGTTTATTTTGCTTCCACTGAGAAGTCTAACATA	GGTGTTTATTTTGCTTCCAtTGAGAAGTCTAACATA	c.284C>T	p.Thr95Ile	T95I	GVYFASTEKSNI	GVYFASIEKSNI	HLA-A3001	26065.7	25616.1	47	45	-0.0133	0.0785	Delta_T95I			0.0918
265-300	GGTGTTTATTTTGCTTCCACTGAGAAGTCTAACATA	GGTGTTTATTTTGCTTCCAtTGAGAAGTCTAACATA	c.284C>T	p.Thr95Ile	T95I	GVYFASTEKSNI	GVYFASIEKSNI	HLA-B0801	33665.9	33683.4	65	65	-0.0526	0.0392	Delta_T95I			0.0918
265-300	GGTGTTTATTTTGCTTCCACTGAGAAGTCTAACATA	GGTGTTTATTTTGCTTCCAtTGAGAAGTCTAACATA	c.284C>T	p.Thr95Ile	T95I	GVYFASTEKSNI	GVYFASIEKSNI	HLA-B1801	36971.6	35810.6	65	60	-0.0145	0.0773	Delta_T95I			0.0918
265-300	GGTGTTTATTTTGCTTCCACTGAGAAGTCTAACATA	GGTGTTTATTTTGCTTCCAtTGAGAAGTCTAACATA	c.284C>T	p.Thr95Ile	T95I	GVYFASTEKSNI	GVYFASIEKSNI	HLA-B4403	43604.2	43263.9	55	48	-0.0133	0.0785	Delta_T95I			0.0918
268-303	GTTTATTTTGCTTCCACTGAGAAGTCTAACATAATA	GTTTATTTTGCTTCCAtTGAGAAGTCTAACATAATA	c.284C>T	p.Thr95Ile	T95I	VYFASTEKSNII	VYFASIEKSNII	HLA-A0201	31009.6	23628.2	49	33	-0.08613	0.00567	Delta_T95I			0.0918
268-303	GTTTATTTTGCTTCCACTGAGAAGTCTAACATAATA	GTTTATTTTGCTTCCAtTGAGAAGTCTAACATAATA	c.284C>T	p.Thr95Ile	T95I	VYFASTEKSNII	VYFASIEKSNII	HLA-B1801	35934	34719	60	55	-0.08613	0.00567	Delta_T95I			0.0918
1999-2034	GGTGCAGGTATATGCGCTAGTTATCAGACTCAGACT	GGTGCAGGTATATGCGCTAGTTATCAGACTCAtACT	c.2031G>T	p.Gln677His	Q677H	GAGICASYQTQT	GAGICASYQTHT	HLA-A0101	36131.7	36283.7	70	70	-0.0801	0.00648	C363			0.08658
1999-2034	GGTGCAGGTATATGCGCTAGTTATCAGACTCAGACT	GGTGCAGGTATATGCGCTAGTTATCAGACTCAtACT	c.2031G>T	p.Gln677His	Q677H	GAGICASYQTQT	GAGICASYQTHT	HLA-A3001	39588.7	38928.2	95	90	-0.0801	0.00648	C363			0.08658
1999-2034	GGTGCAGGTATATGCGCTAGTTATCAGACTCAGACT	GGTGCAGGTATATGCGCTAGTTATCAGACTCAtACT	c.2031G>T	p.Gln677His	Q677H	GAGICASYQTQT	GAGICASYQTHT	HLA-B0801	41196.3	41095.7	95	95	-0.0166	0.06998	C363			0.08658
1999-2034	GGTGCAGGTATATGCGCTAGTTATCAGACTCAGACT	GGTGCAGGTATATGCGCTAGTTATCAGACTCAtACT	c.2031G>T	p.Gln677His	Q677H	GAGICASYQTQT	GAGICASYQTHT	HLA-B4403	43224.1	41847.3	48	41	-0.0801	0.00648	C363			0.08658
31-66	GTCTCTAGTCAGTGTGTTAATCTTACAACCAGAACT	GTCTCTAGTCAGTGTGTTAATtTTACAAACAGAACT	c.52C>T	p.Leu18Phe	L18F	VSSQCVNLTTRT	VSSQCVNFTNRT	HLA-A0101	32339.8	30975.1	47	41	-0.08296	0.00362	Gamma_P681H			0.08658
31-66	GTCTCTAGTCAGTGTGTTAATCTTACAACCAGAACT	GTCTCTAGTCAGTGTGTTAATtTTACAAACAGAACT	c.52C>T	p.Leu18Phe	L18F	VSSQCVNLTTRT	VSSQCVNFTNRT	HLA-A3001	36522.8	35778.1	85	80	-0.08296	0.00362	Gamma_P681H			0.08658
31-66	GTCTCTAGTCAGTGTGTTAATCTTACAACCAGAACT	GTCTCTAGTCAGTGTGTTAATtTTACAAACAGAACT	c.52C>T	p.Leu18Phe	L18F	VSSQCVNLTTRT	VSSQCVNFTNRT	HLA-B0801	41139.8	40125.1	95	95	-0.08416	0.00242	Gamma_P681H			0.08658
31-66	GTCTCTAGTCAGTGTGTTAATCTTACAACCAGAACT	GTCTCTAGTCAGTGTGTTAATtTTACAAACAGAACT	c.52C>T	p.Leu18Phe	L18F	VSSQCVNLTTRT	VSSQCVNFTNRT	HLA-B4403	42567	41649.9	44	40	-0.08296	0.00362	Gamma_P681H			0.08658
1999-2034	GGTGCAGGTATATGCGCTAGTTATCAGACTCAGACT	GGTGCAGGTATATGCGCTAGTTATCAGACTCAtACT	c.2031G>T	p.Gln677His	Q677H	GAGICASYQTQT	GAGICASYQTHT	HLA-A0201	36264.8	35824.6	70	65	-0.0691	0.01748	C363			0.08658
1999-2034	GGTGCAGGTATATGCGCTAGTTATCAGACTCAGACT	GGTGCAGGTATATGCGCTAGTTATCAGACTCAtACT	c.2031G>T	p.Gln677His	Q677H	GAGICASYQTQT	GAGICASYQTHT	HLA-B1801	43541.5	43244.3	99	99	-0.0691	0.01748	C363			0.08658
1243-1278	ACTGGAAAGATTGCTGATTATAATTATAAATTACCA	ACTGGAAcGATTGCTGATTATAATTATAAATTACCA	c.1250A>C	p.Lys417Thr	K417T	TGKIADYNYKLP	TGTIADYNYKLP	HLA-A0201	16296.5	22135.3	22	31	-0.07476	0.00784	Gamma_P681H			0.0826
1243-1278	ACTGGAAAGATTGCTGATTATAATTATAAATTACCA	ACTGGAAcGATTGCTGATTATAATTATAAATTACCA	c.1250A>C	p.Lys417Thr	K417T	TGKIADYNYKLP	TGTIADYNYKLP	HLA-B1801	41269.5	40283.9	90	85	-0.07476	0.00784	Gamma_P681H			0.0826
58-93	ACCAGAACTCAATTACCCCCTGCATACACTAATTCT	ACCAGAACTCAATTACCCCCTGCATACAtTAATTCT	c.86C>T	p.Thr29Ile	T29I	TRTQLPPAYTNS	TRTQLPPAYINS	HLA-A0201	36422.5	31228.5	70	50	-0.06928	0.01028	B1_S477N_T29I_E484Q,B1_S477N_T29I			0.07956
58-93	ACCAGAACTCAATTACCCCCTGCATACACTAATTCT	ACCAGAACTCAATTACCCCCTGCATACAtTAATTCT	c.86C>T	p.Thr29Ile	T29I	TRTQLPPAYTNS	TRTQLPPAYINS	HLA-B0801	39703.2	36106.3	90	75	-0.05848	0.02108	B1_S477N_T29I_E484Q,B1_S477N_T29I			0.07956
58-93	ACCAGAACTCAATTACCCCCTGCATACACTAATTCT	ACCAGAACTCAATTACCCCCTGCATACAtTAATTCT	c.86C>T	p.Thr29Ile	T29I	TRTQLPPAYTNS	TRTQLPPAYINS	HLA-B1801	36893.7	36831.9	65	65	-0.06928	0.01028	B1_S477N_T29I_E484Q,B1_S477N_T29I			0.07956
3508-3543	TCTGGCATTAATGCTTCAGTTGTAAACATTCAAAAA	TCTGGCATTAATGCTTCAtTTGTAAACATTCAAAAA	c.3526G>T	p.Val1176Phe	V1176F	SGINASVVNIQK	SGINASFVNIQK	HLA-A0101	36980.9	35307.4	75	65	-0.00447	0.06933	Gamma_P681H			0.0738
3508-3543	TCTGGCATTAATGCTTCAGTTGTAAACATTCAAAAA	TCTGGCATTAATGCTTCAtTTGTAAACATTCAAAAA	c.3526G>T	p.Val1176Phe	V1176F	SGINASVVNIQK	SGINASFVNIQK	HLA-A3001	25552.4	22939.2	45	39	-0.00447	0.06933	Gamma_P681H			0.0738
3508-3543	TCTGGCATTAATGCTTCAGTTGTAAACATTCAAAAA	TCTGGCATTAATGCTTCAtTTGTAAACATTCAAAAA	c.3526G>T	p.Val1176Phe	V1176F	SGINASVVNIQK	SGINASFVNIQK	HLA-B4403	41175.4	38714.8	38	30	-0.00447	0.06933	Gamma_P681H			0.0738
3514-3549	ATTAATGCTTCAGTTGTAAACATTCAAAAAGAAATT	ATTAATGCTTCAtTTGTAAACATTCAAAAAGAAATT	c.3526G>T	p.Val1176Phe	V1176F	INASVVNIQKEI	INASFVNIQKEI	HLA-A0201	28603.8	24261.1	43	34	-0.07357	0.00023	Gamma_P681H			0.0738
3514-3549	ATTAATGCTTCAGTTGTAAACATTCAAAAAGAAATT	ATTAATGCTTCAtTTGTAAACATTCAAAAAGAAATT	c.3526G>T	p.Val1176Phe	V1176F	INASVVNIQKEI	INASFVNIQKEI	HLA-B1801	39912.9	38482.6	85	75	-0.07357	0.00023	Gamma_P681H			0.0738
2938-2973	ATCCTTTCACGTCTTGACAAAGTTGAGGCTGAAGTG	ATCCTTgCACGTCTTGACAAAGTTGAGGCTGAAGTG	c.2944T>G	p.Ser982Ala	S982A	ILSRLDKVEAEV	ILARLDKVEAEV	HLA-B0801	26334.4	21994.2	38	28	-0.0583	0.0081	Alpha_A67S,Alpha_A701S,Alpha_L5F,Alpha_T724I			0.0664
2023-2058	CAGACTCAGACTAATTCTCCTCGGCGGGCACGTAGT	CAGACTCAGACTAATTCTCgTCGGCGGGCACGTAGT	c.2042C>G	p.Pro681Arg	P681R	QTQTNSPRRARS	QTQTNSRRRARS	HLA-A0101	39014.6	39197	85	90	-0.02548	0.03572	Delta_A222V,Delta_G181V,Delta_T95I			0.0612
2023-2058	CAGACTCAGACTAATTCTCCTCGGCGGGCACGTAGT	CAGACTCAGACTAATTCTCgTCGGCGGGCACGTAGT	c.2042C>G	p.Pro681Arg	P681R	QTQTNSPRRARS	QTQTNSRRRARS	HLA-A3001	35359.7	32867.5	80	70	-0.02548	0.03572	Delta_A222V,Delta_G181V,Delta_T95I			0.0612
2023-2058	CAGACTCAGACTAATTCTCCTCGGCGGGCACGTAGT	CAGACTCAGACTAATTCTCgTCGGCGGGCACGTAGT	c.2042C>G	p.Pro681Arg	P681R	QTQTNSPRRARS	QTQTNSRRRARS	HLA-B4403	44854.1	46479.5	65	80	-0.02548	0.03572	Delta_A222V,Delta_G181V,Delta_T95I			0.0612
1342-1377	AATTATAATTACCTGTATAGATTGTTTAGGAAGTCT	AATTATAATTACCgGTATAGATTGTTTAGGAAGTCT	c.1355T>G	p.Leu452Arg	L452R	NYNYLYRLFRKS	NYNYRYRLFRKS	HLA-A0101	31258.9	34591.6	42	60	-0.06084	0.00036	C363,Delta_A222V,Delta_G181V,Delta_T95I			0.0612
1342-1377	AATTATAATTACCTGTATAGATTGTTTAGGAAGTCT	AATTATAATTACCgGTATAGATTGTTTAGGAAGTCT	c.1355T>G	p.Leu452Arg	L452R	NYNYLYRLFRKS	NYNYRYRLFRKS	HLA-A3001	23387.3	19949.8	40	32	-0.06084	0.00036	C363,Delta_A222V,Delta_G181V,Delta_T95I			0.0612
1342-1377	AATTATAATTACCTGTATAGATTGTTTAGGAAGTCT	AATTATAATTACCgGTATAGATTGTTTAGGAAGTCT	c.1355T>G	p.Leu452Arg	L452R	NYNYLYRLFRKS	NYNYRYRLFRKS	HLA-B4403	31929.2	41650.3	19	40	-0.06084	0.00036	C363,Delta_A222V,Delta_G181V,Delta_T95I			0.0612
2023-2058	CAGACTCAGACTAATTCTCCTCGGCGGGCACGTAGT	CAGACTCAGACTAATTCTCgTCGGCGGGCACGTAGT	c.2042C>G	p.Pro681Arg	P681R	QTQTNSPRRARS	QTQTNSRRRARS	HLA-B0801	32844.5	29889.9	60	49	-0.05678	0.00442	Delta_A222V,Delta_G181V,Delta_T95I			0.0612
3049-3084	GAAATCAGAGCTTCTGCTAATCTTGCTGCTACTAAA	GAAATCAGAGCTTCTGCTAATCTTGCTGCTAtTAAA	c.3080C>T	p.Thr1027Ile	T1027I	EIRASANLAATK	EIRASANLAAIK	HLA-A0101	32854.4	31839.9	50	45	-0.04503	0.01005	Gamma_P681H			0.05508
3049-3084	GAAATCAGAGCTTCTGCTAATCTTGCTGCTACTAAA	GAAATCAGAGCTTCTGCTAATCTTGCTGCTAtTAAA	c.3080C>T	p.Thr1027Ile	T1027I	EIRASANLAATK	EIRASANLAAIK	HLA-A0201	36170	31179.2	70	50	-0.02823	0.02685	Gamma_P681H			0.05508
3049-3084	GAAATCAGAGCTTCTGCTAATCTTGCTGCTACTAAA	GAAATCAGAGCTTCTGCTAATCTTGCTGCTAtTAAA	c.3080C>T	p.Thr1027Ile	T1027I	EIRASANLAATK	EIRASANLAAIK	HLA-A3001	22732.2	20965.1	38	34	-0.04503	0.01005	Gamma_P681H			0.05508
3049-3084	GAAATCAGAGCTTCTGCTAATCTTGCTGCTACTAAA	GAAATCAGAGCTTCTGCTAATCTTGCTGCTAtTAAA	c.3080C>T	p.Thr1027Ile	T1027I	EIRASANLAATK	EIRASANLAAIK	HLA-B1801	38391.1	37516.4	75	70	-0.02823	0.02685	Gamma_P681H			0.05508
3049-3084	GAAATCAGAGCTTCTGCTAATCTTGCTGCTACTAAA	GAAATCAGAGCTTCTGCTAATCTTGCTGCTAtTAAA	c.3080C>T	p.Thr1027Ile	T1027I	EIRASANLAATK	EIRASANLAAIK	HLA-B4403	46205.7	43966.6	80	55	-0.04503	0.01005	Gamma_P681H			0.05508
2116-2151	GCTTACTCTAATAACTCTATTGCCATACCCACAAAT	GCTTACTCTAATAACTCTATTGCCATACCCAtAAAT	c.2147C>T	p.Thr716Ile	T716I	AYSNNSIAIPTN	AYSNNSIAIPIN	HLA-A0201	33256.1	23312.5	60	33	-0.04659	0.00849	Alpha_A67S,Alpha_A701S,Alpha_L5F,Alpha_T724I			0.05508
2116-2151	GCTTACTCTAATAACTCTATTGCCATACCCACAAAT	GCTTACTCTAATAACTCTATTGCCATACCCAtAAAT	c.2147C>T	p.Thr716Ile	T716I	AYSNNSIAIPTN	AYSNNSIAIPIN	HLA-B0801	36536.2	28147.6	80	43	-0.04029	0.01479	Alpha_A67S,Alpha_A701S,Alpha_L5F,Alpha_T724I			0.05508
2116-2151	GCTTACTCTAATAACTCTATTGCCATACCCACAAAT	GCTTACTCTAATAACTCTATTGCCATACCCAtAAAT	c.2147C>T	p.Thr716Ile	T716I	AYSNNSIAIPTN	AYSNNSIAIPIN	HLA-B1801	39586.9	38382	80	75	-0.04659	0.00849	Alpha_A67S,Alpha_A701S,Alpha_L5F,Alpha_T724I			0.05508
2023-2058	CAGACTCAGACTAATTCTCCTCGGCGGGCACGTAGT	CAGACTCAGACTAATTCTCaTCGGCGGGCACGTAGT	c.2042C>A	p.Pro681His	P681H	QTQTNSPRRARS	QTQTNSHRRARS	HLA-A0101	39014.6	37670.2	85	80	-0.02548	0.01682	Alpha_A67S,Alpha_A701S,Alpha_L5F,Alpha_T724I,Gamma_P681H			0.0423
2023-2058	CAGACTCAGACTAATTCTCCTCGGCGGGCACGTAGT	CAGACTCAGACTAATTCTCaTCGGCGGGCACGTAGT	c.2042C>A	p.Pro681His	P681H	QTQTNSPRRARS	QTQTNSHRRARS	HLA-A3001	35359.7	33730.4	80	75	-0.02548	0.01682	Alpha_A67S,Alpha_A701S,Alpha_L5F,Alpha_T724I,Gamma_P681H			0.0423
2023-2058	CAGACTCAGACTAATTCTCCTCGGCGGGCACGTAGT	CAGACTCAGACTAATTCTCaTCGGCGGGCACGTAGT	c.2042C>A	p.Pro681His	P681H	QTQTNSPRRARS	QTQTNSHRRARS	HLA-B4403	44854.1	45290.5	65	65	-0.02548	0.01682	Alpha_A67S,Alpha_A701S,Alpha_L5F,Alpha_T724I,Gamma_P681H			0.0423
1324-1359	GATTCTAAGGTTGGTGGTAATTATAATTACCTGTAT	GATTCTAAGGTTGGTGGTAATTATAATTACCgGTAT	c.1355T>G	p.Leu452Arg	L452R	DSKVGGNYNYLY	DSKVGGNYNYRY	HLA-B0801	26995.6	35207.4	40	70	-0.01496	0.02176	C363,Delta_A222V,Delta_G181V,Delta_T95I			0.03672
3520-3555	GCTTCAGTTGTAAACATTCAAAAAGAAATTGACCGC	GCTTCAtTTGTAAACATTCAAAAAGAAATTGACCGC	c.3526G>T	p.Val1176Phe	V1176F	ASVVNIQKEIDR	ASFVNIQKEIDR	HLA-B0801	41532	39944.1	99	95	-0.01298	0.01162	Gamma_P681H			0.0246
3520-3555	GCTTCAGTTGTAAACATTCAAAAAGAAATTGACCGC	GCTTCAtTTGTAAACATTCAAAAAGAAATTGACCGC	c.3526G>T	p.Val1176Phe	V1176F	ASVVNIQKEIDR	ASFVNIQKEIDR	HLA-A0201	35321.5	29696.5	65	46	-0.01928	0.00532	Gamma_P681H			0.0246
3520-3555	GCTTCAGTTGTAAACATTCAAAAAGAAATTGACCGC	GCTTCAtTTGTAAACATTCAAAAAGAAATTGACCGC	c.3526G>T	p.Val1176Phe	V1176F	ASVVNIQKEIDR	ASFVNIQKEIDR	HLA-B1801	42117.1	40639.8	95	85	-0.01928	0.00532	Gamma_P681H			0.0246
46-81	GTTAATCTTACAACCAGAACTCAATTACCCCCTGCA	GTTAATCTTAgAACCAGAACTCAATTACCCCCTGCA	c.56C>G	p.Thr19Arg	T19R	VNLTTRTQLPPA	VNLRTRTQLPPA	HLA-B0801	14059.8	908.8	15	1.3	-0.00498	0.00804	Delta_A222V,Delta_G181V,Delta_T95I		weak	0.01302
34-69	TCTAGTCAGTGTGTTAATCTTACAACCAGAACTCAA	TCTAGTCAGTGTGTTAATCTTAgAACCAGAACTCAA	c.56C>G	p.Thr19Arg	T19R	SSQCVNLTTRTQ	SSQCVNLRTRTQ	HLA-B0801	41606.2	37539.2	99	85	-0.00479	0.00781	Delta_A222V,Delta_G181V,Delta_T95I			0.0126
1831-1866	CTTTATCAGGATGTTAACTGCACAGAAGTCCCTGTT	CTTTATCAGGgTGTTAACTGCACAGAAGTCCCTGTT	c.1841A>G	p.Asp614Gly	D614G	LYQDVNCTEVPV	LYQGVNCTEVPV	HLA-B0801	27810.3	19181.8	42	22	-0.00792	0.00386	Alpha_A67S,Alpha_A701S,Alpha_L5F,Alpha_T724I,B1_N439K_del69-70,B1_Q675H,B1_S477N_T29I_E484Q,B1_S477N_T29I,B1_S477N,C363,Delta_A222V,Delta_G181V,Delta_T95I,Gamma_P681H			0.01178
1828-1863	GTTCTTTATCAGGATGTTAACTGCACAGAAGTCCCT	GTTCTTTATCAGGgTGTTAACTGCACAGAAGTCCCT	c.1841A>G	p.Asp614Gly	D614G	VLYQDVNCTEVP	VLYQGVNCTEVP	HLA-A0101	29369.6	30352.7	34	38	-0.00494	0.00646	Alpha_A67S,Alpha_A701S,Alpha_L5F,Alpha_T724I,B1_N439K_del69-70,B1_Q675H,B1_S477N_T29I_E484Q,B1_S477N_T29I,B1_S477N,C363,Delta_A222V,Delta_G181V,Delta_T95I,Gamma_P681H			0.0114
1828-1863	GTTCTTTATCAGGATGTTAACTGCACAGAAGTCCCT	GTTCTTTATCAGGgTGTTAACTGCACAGAAGTCCCT	c.1841A>G	p.Asp614Gly	D614G	VLYQDVNCTEVP	VLYQGVNCTEVP	HLA-A0201	2472.4	1795	6.5	5.5	-0.00614	0.00526	Alpha_A67S,Alpha_A701S,Alpha_L5F,Alpha_T724I,B1_N439K_del69-70,B1_Q675H,B1_S477N_T29I_E484Q,B1_S477N_T29I,B1_S477N,C363,Delta_A222V,Delta_G181V,Delta_T95I,Gamma_P681H			0.0114
1828-1863	GTTCTTTATCAGGATGTTAACTGCACAGAAGTCCCT	GTTCTTTATCAGGgTGTTAACTGCACAGAAGTCCCT	c.1841A>G	p.Asp614Gly	D614G	VLYQDVNCTEVP	VLYQGVNCTEVP	HLA-A3001	38110.1	38274.1	90	90	-0.00494	0.00646	Alpha_A67S,Alpha_A701S,Alpha_L5F,Alpha_T724I,B1_N439K_del69-70,B1_Q675H,B1_S477N_T29I_E484Q,B1_S477N_T29I,B1_S477N,C363,Delta_A222V,Delta_G181V,Delta_T95I,Gamma_P681H			0.0114
1828-1863	GTTCTTTATCAGGATGTTAACTGCACAGAAGTCCCT	GTTCTTTATCAGGgTGTTAACTGCACAGAAGTCCCT	c.1841A>G	p.Asp614Gly	D614G	VLYQDVNCTEVP	VLYQGVNCTEVP	HLA-B1801	37259.6	37228.1	65	65	-0.00614	0.00526	Alpha_A67S,Alpha_A701S,Alpha_L5F,Alpha_T724I,B1_N439K_del69-70,B1_Q675H,B1_S477N_T29I_E484Q,B1_S477N_T29I,B1_S477N,C363,Delta_A222V,Delta_G181V,Delta_T95I,Gamma_P681H			0.0114
1828-1863	GTTCTTTATCAGGATGTTAACTGCACAGAAGTCCCT	GTTCTTTATCAGGgTGTTAACTGCACAGAAGTCCCT	c.1841A>G	p.Asp614Gly	D614G	VLYQDVNCTEVP	VLYQGVNCTEVP	HLA-B4403	44938.6	45251.8	65	65	-0.00494	0.00646	Alpha_A67S,Alpha_A701S,Alpha_L5F,Alpha_T724I,B1_N439K_del69-70,B1_Q675H,B1_S477N_T29I_E484Q,B1_S477N_T29I,B1_S477N,C363,Delta_A222V,Delta_G181V,Delta_T95I,Gamma_P681H			0.0114
646-681	CTCCCTCAGGGTTTTTCGGCTTTAGAACCATTGGTA	CTCCCTCAGGGTTTTTCGGtTTTAGAACCATTGGTA	c.665C>T	p.Ala222Val	A222V	LPQGFSALEPLV	LPQGFSVLEPLV	HLA-A0101	30304.4	28929.3	38	32	-0.00154	0.00056	B1_Q675H,Delta_A222V			0.0021
646-681	CTCCCTCAGGGTTTTTCGGCTTTAGAACCATTGGTA	CTCCCTCAGGGTTTTTCGGtTTTAGAACCATTGGTA	c.665C>T	p.Ala222Val	A222V	LPQGFSALEPLV	LPQGFSVLEPLV	HLA-A3001	24390.3	24747	42	43	-0.00154	0.00056	B1_Q675H,Delta_A222V			0.0021
646-681	CTCCCTCAGGGTTTTTCGGCTTTAGAACCATTGGTA	CTCCCTCAGGGTTTTTCGGtTTTAGAACCATTGGTA	c.665C>T	p.Ala222Val	A222V	LPQGFSALEPLV	LPQGFSVLEPLV	HLA-B4403	44873.5	44618.8	65	60	-0.00154	0.00056	B1_Q675H,Delta_A222V			0.0021
