# Supplementary material for: Dynamics of Viral Infection and Evolution of SARS-CoV-2 Variants in the Calabria Area of Southern Italy
Source: Front Microbiol. 2022 Jul 28;13:934993. doi: 10.3389/fmicb.2022.934993 (PMC9366435; doi:10.3389/fmicb.2022.934993)
Supplement: Supplementary file 8 [file Table_8.XLSX]

## Sheet: binders_orf7
sliding_window	WT_n	Mutant_n	HGVS_C	HGVS_P	Mutation	WT	Mutant	HLA	nM_WT	nM_MUT	Rank_WT	Rank_MUT	IEDB_WT_score	IEDB_MUT_score	Binder_WT	Binder_MUT
190-225	GCTTTTGCTTGTCCTGACGGCGTAAAACACGTCTAT	GCTTTTGCTTGTtCTGACGGCGTAAAACACGTCTAT	c.202C>T	p.Pro68Ser	P68S	AFACPDGVKHVY	AFACSDGVKHVY	HLA-A0101	4729.1	301.7	1.5	0.3	0.08117	-0.06913	weak	strong
193-228	TTTGCTTGTCCTGACGGCGTAAAACACGTCTATCAG	TTTGCTTGTtCTGACGGCGTAAAACACGTCTATCAG	c.202C>T	p.Pro68Ser	P68S	FACPDGVKHVYQ	FACSDGVKHVYQ	HLA-A0101	12335.7	1432.2	4	0.7	-0.09368	-0.24899		weak
223-258	TATCAGTTACGTGCCAGATCAGTTTCACCTAAACTG	TATCAGTTACGTGCCAGATCAGcTTCACCTAAACTG	c.245T>C	p.Val82Ala	V82A	YQLRARSVSPKL	YQLRARSASPKL	HLA-B0801	282.9	205.5	0.6	0.5	-0.15738	-0.15948	weak	strong
226-261	CAGTTACGTGCCAGATCAGTTTCACCTAAACTGTTC	CAGTTACGTGCCAGATCAGcTTCACCTAAACTGTTC	c.245T>C	p.Val82Ala	V82A	QLRARSVSPKLF	QLRARSASPKLF	HLA-B0801	1211	935.1	1.6	1.4	-0.41431	-0.41641	weak	weak
229-264	TTACGTGCCAGATCAGTTTCACCTAAACTGTTCATC	TTACGTGCCAGATCAGcTTCACCTAAACTGTTCATC	c.245T>C	p.Val82Ala	V82A	LRARSVSPKLFI	LRARSASPKLFI	HLA-A3001	1087.1	554.7	2.5	1.5	-0.18168	-0.18378		weak
232-267	CGTGCCAGATCAGTTTCACCTAAACTGTTCATCAGA	CGTGCCAGATCAGcTTCACCTAAACTGTTCATCAGA	c.245T>C	p.Val82Ala	V82A	RARSVSPKLFIR	RARSASPKLFIR	HLA-A3001	1539.4	820	3	1.9	-0.33161	-0.33371		weak

## Sheet: Positive_to_Negative
sliding_window	WT_n	Mutant_n	HGVS_C	HGVS_P	Mutation	WT	Mutant	HLA	nM_WT	nM_MUT	Rank_WT	Rank_MUT	IEDB_WT_score	IEDB_MUT_score	Binder_WT	Binder_MUT	Delta
184-219	CAATTTGCTTTTGCTTGTCCTGACGGCGTAAAACAC	CAATTTGCTTTTGCTTGTtCTGACGGCGTAAAACAC	c.202C>T	p.Pro68Ser	P68S	QFAFACPDGVKH	QFAFACSDGVKH	HLA-A0101	31354.8	30366.1	43	38	0.02304	-0.12726			-0.1503
184-219	CAATTTGCTTTTGCTTGTCCTGACGGCGTAAAACAC	CAATTTGCTTTTGCTTGTtCTGACGGCGTAAAACAC	c.202C>T	p.Pro68Ser	P68S	QFAFACPDGVKH	QFAFACSDGVKH	HLA-B4403	43425.7	42681.4	49	45	0.02304	-0.12726			-0.1503
184-219	CAATTTGCTTTTGCTTGTCCTGACGGCGTAAAACAC	CAATTTGCTTTTGCTTGTtCTGACGGCGTAAAACAC	c.202C>T	p.Pro68Ser	P68S	QFAFACPDGVKH	QFAFACSDGVKH	HLA-A3001	26432	30025.4	48	60	0.02304	-0.12726			-0.1503
181-216	ACTCAATTTGCTTTTGCTTGTCCTGACGGCGTAAAA	ACTCAATTTGCTTTTGCTTGTtCTGACGGCGTAAAA	c.202C>T	p.Pro68Ser	P68S	TQFAFACPDGVK	TQFAFACSDGVK	HLA-B0801	33433.5	35221.5	65	70	0.10489	-0.04541			-0.1503
184-219	CAATTTGCTTTTGCTTGTCCTGACGGCGTAAAACAC	CAATTTGCTTTTGCTTGTtCTGACGGCGTAAAACAC	c.202C>T	p.Pro68Ser	P68S	QFAFACPDGVKH	QFAFACSDGVKH	HLA-A0201	14467.2	12962.2	20	19	0.03574	-0.11456			-0.1503
184-219	CAATTTGCTTTTGCTTGTCCTGACGGCGTAAAACAC	CAATTTGCTTTTGCTTGTtCTGACGGCGTAAAACAC	c.202C>T	p.Pro68Ser	P68S	QFAFACPDGVKH	QFAFACSDGVKH	HLA-B1801	36448.9	36386.3	65	65	0.03574	-0.11456			-0.1503
190-225	GCTTTTGCTTGTCCTGACGGCGTAAAACACGTCTAT	GCTTTTGCTTGTtCTGACGGCGTAAAACACGTCTAT	c.202C>T	p.Pro68Ser	P68S	AFACPDGVKHVY	AFACSDGVKHVY	HLA-A0101	4729.1	301.7	1.5	0.3	0.08117	-0.06913	weak	strong	-0.1503
190-225	GCTTTTGCTTGTCCTGACGGCGTAAAACACGTCTAT	GCTTTTGCTTGTtCTGACGGCGTAAAACACGTCTAT	c.202C>T	p.Pro68Ser	P68S	AFACPDGVKHVY	AFACSDGVKHVY	HLA-B4403	30726.4	29483.6	17	16	0.08117	-0.06913			-0.1503
190-225	GCTTTTGCTTGTCCTGACGGCGTAAAACACGTCTAT	GCTTTTGCTTGTtCTGACGGCGTAAAACACGTCTAT	c.202C>T	p.Pro68Ser	P68S	AFACPDGVKHVY	AFACSDGVKHVY	HLA-A3001	30683.5	29695.2	60	60	0.08117	-0.06913			-0.1503
190-225	GCTTTTGCTTGTCCTGACGGCGTAAAACACGTCTAT	GCTTTTGCTTGTtCTGACGGCGTAAAACACGTCTAT	c.202C>T	p.Pro68Ser	P68S	AFACPDGVKHVY	AFACSDGVKHVY	HLA-B1801	13198.7	17113.7	7	10	0.09387	-0.05643			-0.1503
190-225	GCTTTTGCTTGTCCTGACGGCGTAAAACACGTCTAT	GCTTTTGCTTGTtCTGACGGCGTAAAACACGTCTAT	c.202C>T	p.Pro68Ser	P68S	AFACPDGVKHVY	AFACSDGVKHVY	HLA-A0201	26653.7	26378.3	39	38	0.09387	-0.05643			-0.1503
175-210	TTTAGCACTCAATTTGCTTTTGCTTGTCCTGACGGC	TTTAGCACTCAATTTGCTTTTGCTTGTtCTGACGGC	c.202C>T	p.Pro68Ser	P68S	FSTQFAFACPDG	FSTQFAFACSDG	HLA-B0801	33752.3	35429	65	75	0.08984	-0.04042			-0.13026
172-207	TGCTTTAGCACTCAATTTGCTTTTGCTTGTCCTGAC	TGCTTTAGCACTCAATTTGCTTTTGCTTGTtCTGAC	c.202C>T	p.Pro68Ser	P68S	CFSTQFAFACPD	CFSTQFAFACSD	HLA-B1801	28886.2	30241.6	30	34	0.08668	-0.0035			-0.09018
172-207	TGCTTTAGCACTCAATTTGCTTTTGCTTGTCCTGAC	TGCTTTAGCACTCAATTTGCTTTTGCTTGTtCTGAC	c.202C>T	p.Pro68Ser	P68S	CFSTQFAFACPD	CFSTQFAFACSD	HLA-A0201	22178.2	24163.9	31	34	0.08668	-0.0035			-0.09018
325-360	TTTATAACACTTTGCTTCACACTCAAAAGAAAGACA	TTTATAACACTTTGCTTCACACTCAAAgGAAAGAtA	c.352A>G,c.359C>T	p.Arg118Gly,p.Thr120Ile	R118G,T120I	FITLCFTLKRKT	FITLCFTLKGKI	HLA-A0201	10441.7	4004.5	16	8.5	0.00762	-0.00746			-0.01508
325-360	TTTATAACACTTTGCTTCACACTCAAAAGAAAGACA	TTTATAACACTTTGCTTCACACTCAAAgGAAAGAtA	c.352A>G,c.359C>T	p.Arg118Gly,p.Thr120Ile	R118G,T120I	FITLCFTLKRKT	FITLCFTLKGKI	HLA-B1801	37395.3	34784.8	70	55	0.00762	-0.00746			-0.01508

## Sheet: Negative_to_Positive
sliding_window	WT_n	Mutant_n	HGVS_C	HGVS_P	Mutation	WT	Mutant	HLA	nM_WT	nM_MUT	Rank_WT	Rank_MUT	IEDB_WT_score	IEDB_MUT_score	Binder_WT	Binder_MUT	Delta
331-366	ACACTTTGCTTCACACTCAAAAGAAAGACAGAATGA	ACACTTTGCTTCACACTCAAAAGAAAGAtAGAATGA	c.359C>T	p.Thr120Ile	T120I	TLCFTLKRKTE	TLCFTLKRKIE	HLA-B0801	25721.3	21776.8	37	27	-0.0491	0.00598			0.05508
331-366	ACACTTTGCTTCACACTCAAAAGAAAGACAGAATGA	ACACTTTGCTTCACACTCAAAAGAAAGAtAGAATGA	c.359C>T	p.Thr120Ile	T120I	TLCFTLKRKTE	TLCFTLKRKIE	HLA-A0201	30096	22083.4	47	31	-0.0113	0.04378			0.05508
331-366	ACACTTTGCTTCACACTCAAAAGAAAGACAGAATGA	ACACTTTGCTTCACACTCAAAAGAAAGAtAGAATGA	c.359C>T	p.Thr120Ile	T120I	TLCFTLKRKTE	TLCFTLKRKIE	HLA-B1801	38047	38072.2	70	70	-0.0113	0.04378			0.05508
331-366	ACACTTTGCTTCACACTCAAAAGAAAGACAGAATGA	ACACTTTGCTTCACACTCAAAgGAAAGAtAGAATGA	c.352A>G,c.359C>T	p.Arg118Gly,p.Thr120Ile	R118G,T120I	TLCFTLKRKTE	TLCFTLKGKIE	HLA-A0201	30096	20318.2	47	28	-0.0113	0.02696			0.03826
331-366	ACACTTTGCTTCACACTCAAAAGAAAGACAGAATGA	ACACTTTGCTTCACACTCAAAgGAAAGAtAGAATGA	c.352A>G,c.359C>T	p.Arg118Gly,p.Thr120Ile	R118G,T120I	TLCFTLKRKTE	TLCFTLKGKIE	HLA-B1801	38047	38516.8	70	75	-0.0113	0.02696			0.03826
