# Supplementary material for: Dynamics of Viral Infection and Evolution of SARS-CoV-2 Variants in the Calabria Area of Southern Italy
Source: Front Microbiol. 2022 Jul 28;13:934993. doi: 10.3389/fmicb.2022.934993 (PMC9366435; doi:10.3389/fmicb.2022.934993)
Supplement: Supplementary file 9 [file Table_9.XLSX]

## Sheet: exposure scores
Mutation	WT	Mutant	1st	2nd	3rd	4th	5th	6th	7th	8th	9th	10th	11th	12th
S477I	QAGSTPCNGVEG	QAGITPCNGVEG	0.589633	0.667471	0.665138	0.919412	0.636834	0.912489	0.517688	0.986092	0.946753	0.91444	0.968231	0.823821
S477I	EIYQAGSTPCNG	EIYQAGITPCNG	0.956913	0.693316	0.513784	0.589633	0.667471	0.665138	0.919412	0.636834	0.912489	0.517688	0.986092	0.946753
S477I	IYQAGSTPCNGV	IYQAGITPCNGV	0.693316	0.513784	0.589633	0.667471	0.665138	0.919412	0.636834	0.912489	0.517688	0.986092	0.946753	0.91444
S477I	TEIYQAGSTPCN	TEIYQAGITPCN	1.03224	0.956913	0.693316	0.513784	0.589633	0.667471	0.665138	0.919412	0.636834	0.912489	0.517688	0.986092
S477I	YQAGSTPCNGVE	YQAGITPCNGVE	0.513784	0.589633	0.667471	0.665138	0.919412	0.636834	0.912489	0.517688	0.986092	0.946753	0.91444	0.968231
S12F	PLVSSQCVNLTT	PLVFSQCVNLTT
H69_Val70del	AIHVSGTNGTKR	AISGTNGTKR
A67S	AIHVSGTNGTKR	SISGTNGTKR
K417T	QTGKIADYNYKL	QTGTIADYNYKL	0.608447	0.983744	0.652919	0.628248	0.0532145	0.382234	0.53593	0.344559	0	0.0867217	0.512573	0.381468
S477I	ISTEIYQAGSTP	ISTEIYQAGITP	0.776414	0.97158	1.03224	0.956913	0.693316	0.513784	0.589633	0.667471	0.665138	0.919412	0.636834	0.912489
K417T	IAPGQTGKIADY	IAPGQTGTIADY	0.404703	0.540963	0.532035	1.19271	0.608447	0.983744	0.652919	0.628248	0.0532145	0.382234	0.53593	0.344559
K417T	APGQTGKIADYN	APGQTGTIADYN	0.540963	0.532035	1.19271	0.608447	0.983744	0.652919	0.628248	0.0532145	0.382234	0.53593	0.344559	0
K417T	PGQTGKIADYNY	PGQTGTIADYNY	0.532035	1.19271	0.608447	0.983744	0.652919	0.628248	0.0532145	0.382234	0.53593	0.344559	0	0.0867217
S12F	VFLVLLPLVSSQ	VFLVLLPLVFSQ
Y145del	DPFLGVYYHKNN	DPFLGVYHKNN
K417T	RQIAPGQTGKIA	RQIAPGQTGTIA	0.905273	0.323706	0.404703	0.540963	0.532035	1.19271	0.608447	0.983744	0.652919	0.628248	0.0532145	0.382234
A67S	TWFHAIHVSGTN	TWFHSISGTN	0.473949	0.4282	0.452699	0.731347
E156_Arg158delinsGly	MESEFRVYSSAN	MESGVYSSAN
E156_Arg158delinsGly	ESEFRVYSSANN	ESGVYSSANN
E484K	NGVEGFNCYFPL	NGVKGFNCYFPL	0.986092	0.946753	0.91444	0.968231	0.823821	0.841373	0.281678	0.228963	0.70247	0.828365	0.404523	0.566227
E484K	PCNGVEGFNCYF	PCNGVKGFNCYF	0.912489	0.517688	0.986092	0.946753	0.91444	0.968231	0.823821	0.841373	0.281678	0.228963	0.70247	0.828365
E484K	STPCNGVEGFNC	STPCNGVKGFNC	0.919412	0.636834	0.912489	0.517688	0.986092	0.946753	0.91444	0.968231	0.823821	0.841373	0.281678	0.228963
E484K	TPCNGVEGFNCY	TPCNGVKGFNCY	0.636834	0.912489	0.517688	0.986092	0.946753	0.91444	0.968231	0.823821	0.841373	0.281678	0.228963	0.70247
E484K	AGSTPCNGVEGF	AGSTPCNGVKGF	0.667471	0.665138	0.919412	0.636834	0.912489	0.517688	0.986092	0.946753	0.91444	0.968231	0.823821	0.841373
T478K	AGSTPCNGVEGF	AGSKPCNGVEGF	0.667471	0.665138	0.919412	0.636834	0.912489	0.517688	0.986092	0.946753	0.91444	0.968231	0.823821	0.841373
A67S	VTWFHAIHVSGT	VTWFHSISGT	0.322436	0.473949	0.4282	0.452699	0.731347
T478K	YQAGSTPCNGVE	YQAGSKPCNGVE	0.513784	0.589633	0.667471	0.665138	0.919412	0.636834	0.912489	0.517688	0.986092	0.946753	0.91444	0.968231
A67S	WFHAIHVSGTNG	WFHSISGTNG	0.4282	0.452699	0.731347
R346S	NATRFASVYAWN	NATSFASVYAWN	0.849313	0.566113	1.02299	0.946759	0.234266	0.651207	0.321171	0	0.371905	0.564657	0.126709	0.633374
T478K	STEIYQAGSTPC	STEIYQAGSKPC	0.97158	1.03224	0.956913	0.693316	0.513784	0.589633	0.667471	0.665138	0.919412	0.636834	0.912489	0.517688
R346S	EVFNATRFASVY	EVFNATSFASVY	0.767461	0.268083	0.317642	0.849313	0.566113	1.02299	0.946759	0.234266	0.651207	0.321171	0	0.371905
R190S	FKNLREFVFKNI	FKNLSEFVFKNI	0.873472	0.679366	0.730159	0.197287	0.159131	0.0667838	0.31305	0.0644791	0.190146	0.135702	0.74432	0.648365
R346S	GEVFNATRFASV	GEVFNATSFASV	0.752578	0.767461	0.268083	0.317642	0.849313	0.566113	1.02299	0.946759	0.234266	0.651207	0.321171	0
R346S	FNATRFASVYAW	FNATSFASVYAW	0.317642	0.849313	0.566113	1.02299	0.946759	0.234266	0.651207	0.321171	0	0.371905	0.564657	0.126709
R190S	GNFKNLREFVFK	GNFKNLSEFVFK			0.873472	0.679366	0.730159	0.197287	0.159131	0.0667838	0.31305	0.0644791	0.190146	0.135702
R190S	NFKNLREFVFKN	NFKNLSEFVFKN		0.873472	0.679366	0.730159	0.197287	0.159131	0.0667838	0.31305	0.0644791	0.190146	0.135702	0.74432
R190S	QGNFKNLREFVF	QGNFKNLSEFVF				0.873472	0.679366	0.730159	0.197287	0.159131	0.0667838	0.31305	0.0644791	0.190146
E484Q	TPCNGVEGFNCY	TPCNGVQGFNCY	0.636834	0.912489	0.517688	0.986092	0.946753	0.91444	0.968231	0.823821	0.841373	0.281678	0.228963	0.70247
S477N	STPCNGVEGFNC	NTPCNGVQGFNC	1.03224	0.956913	0.693316	0.513784	0.589633	0.667471	0.665138	0.919412	0.636834	0.912489	0.517688	0.986092
N439K	CVIAWNSNNLDS	CVIAWNSKNLDS	0	0.269337	0	0.127352	0.296102	0.797617	0.0926772	0.608225	0.971331	0.740443	0.214859	0.407408
